# Supplementary material for: Heavy-ion beam-induced mutants of Medakamo hakoo indicate potential associations between photosynthesis and cell size, cell cycle, and cell wall morphology
Source: J Plant Res. 2025 Dec 10;139(1):119–32. doi: 10.1007/s10265-025-01680-2 (PMC12868012; doi:10.1007/s10265-025-01680-2)
Supplement: Supplementary file 2 — Supplementary Tables [file 10265_2025_1680_MOESM2_ESM.xlsx]

## Sheet: meta_data
Supplemantary Tables
Article title: Heavy-ion beam-induced mutants of Medakamo hakoo indicate potential associations between photosynthesis and cell size, cell cycle, and cell wall morphology
Journal name: Journal of Plant Research
Author names: Yoji Okabe, Yayoi Tsujimoto-Inui, Shinichiro Maruyama, Kazuhide Tsuneizumi, Tsuyoshi Takeshita, Mayuko Sato, Kiminori Toyooka, Tomoko Abe and Sachihiro Matsunaga
Affiliation of the corresponding author: Graduate School of Frontier Sciences, The University of Tokyo, Chiba, Japan.
E-maii of the corresponding author: sachi@edu.k.u-tokyo.ac.jp

## Sheet: supplementaryTable1
Supplemantary Table 1. Annotations of M. hakoo protein sequences
## Sun Jul 13 14:49:59 2025 ## emapper-2.1.12 ## /emapper_web_jobs/home/emapper/miniforge3/envs/eggnog-mapper-2.1/bin/emapper.py --cpu 20 --mp_start_method forkserver --data_dir /dev/shm/ -o out --output_dir /emapper_web_jobs/emapper_jobs/user_data/MM__l8mxmaj --temp_dir /emapper_web_jobs/emapper_jobs/user_data/MM__l8mxmaj --override -m diamond --dmnd_ignore_warnings -i /emapper_web_jobs/emapper_…
#
query	seed_ortholog	evalue	score	eggNOG_OGs	max_annot_lvl	COG_category	Description	Preferred_name	GOs	EC	KEGG_ko	KEGG_Pathway	KEGG_Module	KEGG_Reaction	KEGG_rclass	BRITE	KEGG_TC	CAZy	BiGG_Reaction	PFAMs
MHACOO_000001-T1	554065.XP_005846220.1	6.42e-16	79.3	2AI9Z@1|root,2RZ4B@2759|Eukaryota,37UM5@33090|Viridiplantae,34NMI@3041|Chlorophyta	3041|Chlorophyta	S	isoform X1	-	-	-	-	-	-	-	-	-	-	-	-	-
MHACOO_000002-T1	248742.XP_005650825.1	3.22e-83	253	KOG3285@1|root,KOG3285@2759|Eukaryota,37PM1@33090|Viridiplantae,34KH7@3041|Chlorophyta	3041|Chlorophyta	DZ	Mitotic spindle assembly checkpoint protein	MAD2	-	-	ko:K02537	ko04110,ko04111,ko04113,ko04114,ko04914,ko05166,map04110,map04111,map04113,map04114,map04914,map05166	-	-	-	ko00000,ko00001,ko03036	-	-	-	HORMA
MHACOO_000003-T1	248742.XP_005650832.1	0	3009	COG5245@1|root,KOG3595@2759|Eukaryota,383MA@33090|Viridiplantae,34JDR@3041|Chlorophyta	3041|Chlorophyta	Z	Flagellar outer dynein arm heavy chain gamma	-	-	-	ko:K10408	ko05016,map05016	-	-	-	ko00000,ko00001,ko04812	-	-	-	AAA_6,AAA_7,AAA_8,AAA_9,DHC_N1,DHC_N2,Dynein_heavy,MT
MHACOO_000004-T1	2880.D8LB97	2.72e-30	125	COG0724@1|root,KOG0105@2759|Eukaryota	2759|Eukaryota	L	RNA splicing	SR30	GO:0003674,GO:0003676,GO:0003723,GO:0003729,GO:0005488,GO:0005575,GO:0005622,GO:0005623,GO:0005634,GO:0005654,GO:0005681,GO:0005730,GO:0005737,GO:0005829,GO:0006139,GO:0006396,GO:0006397,GO:0006725,GO:0006807,GO:0008150,GO:0008152,GO:0008380,GO:0009987,GO:0010467,GO:0016070,GO:0016071,GO:0016604,GO:0016607,GO:0031974,GO:0031981,GO:0032991,GO:0034641,GO:0035061,GO:0043170,GO:0043226,GO:0043227,GO:…	-	ko:K12890	ko03040,ko04657,ko05168,map03040,map04657,map05168	-	-	-	ko00000,ko00001,ko03041	-	-	-	RRM_1
MHACOO_000006-T1	3067.XP_002957147.1	9.7e-43	161	COG1028@1|root,KOG1208@2759|Eukaryota,37RWK@33090|Viridiplantae,34HQG@3041|Chlorophyta	3041|Chlorophyta	Q	Enoyl-(Acyl carrier protein) reductase	FEY	-	1.1.1.300	ko:K11153	ko00830,ko01100,map00830,map01100	-	R08379,R08383	RC00649	ko00000,ko00001,ko01000	-	-	-	adh_short
MHACOO_000007-T1	554065.XP_005843144.1	3.48e-67	238	COG2233@1|root,KOG1292@2759|Eukaryota,37HJV@33090|Viridiplantae,34J78@3041|Chlorophyta	3041|Chlorophyta	F	Permease family	-	-	-	ko:K14611	-	-	-	-	ko00000,ko02000	2.A.40.6	-	-	Xan_ur_permease
MHACOO_000008-T1	248742.XP_005650910.1	3.02e-130	384	COG0547@1|root,KOG1438@2759|Eukaryota,37KW6@33090|Viridiplantae,34GS7@3041|Chlorophyta	3041|Chlorophyta	E	Glycosyl transferase family, a/b domain	-	-	2.4.2.18	ko:K00766	ko00400,ko01100,ko01110,ko01130,ko01230,map00400,map01100,map01110,map01130,map01230	M00023	R01073	RC00440	ko00000,ko00001,ko00002,ko01000	-	-	-	Glycos_trans_3N,Glycos_transf_3
MHACOO_000008-T2	554065.XP_005844184.1	2.25e-125	370	COG0547@1|root,KOG1438@2759|Eukaryota,37KW6@33090|Viridiplantae,34GS7@3041|Chlorophyta	3041|Chlorophyta	E	Glycosyl transferase family, a/b domain	-	-	2.4.2.18	ko:K00766	ko00400,ko01100,ko01110,ko01130,ko01230,map00400,map01100,map01110,map01130,map01230	M00023	R01073	RC00440	ko00000,ko00001,ko00002,ko01000	-	-	-	Glycos_trans_3N,Glycos_transf_3
MHACOO_000009-T1	248742.XP_005650909.1	1.91e-119	355	COG5154@1|root,KOG2971@2759|Eukaryota,37JTZ@33090|Viridiplantae,34JNV@3041|Chlorophyta	3041|Chlorophyta	J	Brix	-	-	-	ko:K14820	-	-	-	-	ko00000,ko03009	-	-	-	Brix
MHACOO_000010-T1	248742.XP_005650835.1	1.39e-34	136	COG5242@1|root,KOG2487@2759|Eukaryota,37KH5@33090|Viridiplantae,34KNC@3041|Chlorophyta	3041|Chlorophyta	KL	Transcription factor Tfb4	-	-	-	ko:K03143	ko03022,ko03420,ko05203,map03022,map03420,map05203	M00290	-	-	ko00000,ko00001,ko00002,ko03021,ko03400	-	-	-	Tfb4
MHACOO_000012-T1	554065.XP_005851051.1	1.12e-62	219	KOG1337@1|root,KOG1337@2759|Eukaryota,37ZKE@33090|Viridiplantae,34KGV@3041|Chlorophyta	3041|Chlorophyta	S	SET domain	-	-	-	-	-	-	-	-	-	-	-	-	Rubis-subs-bind,SET
MHACOO_000013-T1	248742.XP_005650838.1	0	880	COG0129@1|root,KOG2448@2759|Eukaryota,37R9I@33090|Viridiplantae,34GPX@3041|Chlorophyta	3041|Chlorophyta	E	Dehydratase family	-	-	4.2.1.9	ko:K01687	ko00290,ko00770,ko01100,ko01110,ko01130,ko01210,ko01230,map00290,map00770,map01100,map01110,map01130,map01210,map01230	M00019,M00570	R01209,R04441,R05070	RC00468,RC01714	ko00000,ko00001,ko00002,ko01000	-	-	-	ILVD_EDD
MHACOO_000014-T1	248742.XP_005650807.1	1.47e-313	909	COG1501@1|root,KOG1065@2759|Eukaryota,37JAX@33090|Viridiplantae,34KCC@3041|Chlorophyta	3041|Chlorophyta	G	Belongs to the glycosyl hydrolase 31 family	-	-	3.2.1.177,3.2.1.20	ko:K01187,ko:K12316,ko:K15925	ko00052,ko00500,ko01100,ko04142,map00052,map00500,map01100,map04142	-	R00028,R00801,R00802,R06087,R06088	RC00028,RC00049,RC00077	ko00000,ko00001,ko01000,ko04147	-	GH31	-	Gal_mutarotas_2,Glyco_hydro_31,NtCtMGAM_N,Trefoil
MHACOO_000016-T1	248742.XP_005650803.1	1.3e-207	629	COG4354@1|root,KOG1077@2759|Eukaryota,37JP0@33090|Viridiplantae,34HFC@3041|Chlorophyta	3041|Chlorophyta	U	Subunit of the adaptor protein complex 2 (AP-2). Adaptor protein complexes function in protein transport via transport vesicles in different membrane traffic pathways. Adaptor protein complexes are vesicle coat components and appear to be involved in cargo selection and vesicle formation. AP-2 is involved in clathrin-dependent endocytosis in which cargo proteins are incorporated into vesicles sur…	-	-	-	ko:K11824	ko04144,ko04721,ko04961,ko05016,map04144,map04721,map04961,map05016	-	-	-	ko00000,ko00001,ko04131,ko04147	-	-	-	Adaptin_N,Alpha_adaptinC2,Alpha_adaptin_C
MHACOO_000018-T1	248742.XP_005650793.1	3.05e-62	212	COG0637@1|root,KOG2914@2759|Eukaryota,37NBR@33090|Viridiplantae,34KQA@3041|Chlorophyta	3041|Chlorophyta	S	Haloacid dehalogenase-like hydrolase	-	-	-	-	-	-	-	-	-	-	-	-	HAD_2
MHACOO_000020-T1	248742.XP_005650792.1	1.62e-61	199	KOG1944@1|root,KOG1944@2759|Eukaryota,37HYG@33090|Viridiplantae,34MDU@3041|Chlorophyta	3041|Chlorophyta	S	Belongs to the peroxisomal membrane protein PXMP2 4 family	-	-	-	ko:K13348	ko04146,map04146	-	-	-	ko00000,ko00001	-	-	-	Mpv17_PMP22
MHACOO_000022-T1	248742.XP_005650801.1	2.47e-203	589	KOG1278@1|root,KOG1277@2759|Eukaryota,37JU6@33090|Viridiplantae,34J6Z@3041|Chlorophyta	3041|Chlorophyta	U	Belongs to the nonaspanin (TM9SF) (TC 9.A.2) family	-	-	-	ko:K17085	-	-	-	-	ko00000	-	-	-	EMP70
MHACOO_000023-T1	248742.XP_005650800.1	2.57e-104	323	COG0330@1|root,KOG2620@2759|Eukaryota,37HFS@33090|Viridiplantae,34IZW@3041|Chlorophyta	3041|Chlorophyta	C	C-terminal region of band_7	-	-	-	-	-	-	-	-	-	-	-	-	Band_7,Band_7_C
MHACOO_000026-T1	248742.XP_005643425.1	2.2e-102	314	COG2017@1|root,KOG1604@2759|Eukaryota,37SGG@33090|Viridiplantae	33090|Viridiplantae	G	Converts alpha-aldose to the beta-anomer	-	-	5.1.3.3	ko:K01785	ko00010,ko00052,ko01100,ko01110,ko01120,ko01130,map00010,map00052,map01100,map01110,map01120,map01130	M00632	R01602,R10619	RC00563	ko00000,ko00001,ko00002,ko01000	-	-	-	Aldose_epim
MHACOO_000027-T1	296587.XP_002507305.1	1.88e-36	140	KOG0118@1|root,KOG0118@2759|Eukaryota,380XE@33090|Viridiplantae,34MTZ@3041|Chlorophyta	3041|Chlorophyta	S	Domain in the RNA-binding Lupus La protein; unknown function	-	-	-	ko:K11090	ko05322,map05322	-	-	-	ko00000,ko00001	-	-	-	La
MHACOO_000028-T1	3075.A0A087SB33	1.01e-113	369	28PI8@1|root,2QW6A@2759|Eukaryota,37M1W@33090|Viridiplantae,34K15@3041|Chlorophyta	3041|Chlorophyta	-	-	-	-	-	-	-	-	-	-	-	-	-	-	-
MHACOO_000029-T1	554065.XP_005851687.1	1.16e-71	234	2CQRD@1|root,2R5HU@2759|Eukaryota,37PZA@33090|Viridiplantae,34IIX@3041|Chlorophyta	3041|Chlorophyta	S	Domain of unknown function (DUF1995)	-	-	-	-	-	-	-	-	-	-	-	-	DUF1995
MHACOO_000030-T1	88036.EFJ20276	6.29e-25	105	KOG3100@1|root,KOG3100@2759|Eukaryota,37TS2@33090|Viridiplantae,3GETA@35493|Streptophyta	35493|Streptophyta	S	rRNA-processing protein fcf2-like	-	-	-	-	-	-	-	-	-	-	-	-	Fcf2
MHACOO_000032-T1	3075.A0A087SAM2	2.03e-43	162	KOG0724@1|root,KOG0724@2759|Eukaryota,37HPS@33090|Viridiplantae	33090|Viridiplantae	K	transcription factor	-	-	-	-	-	-	-	-	-	-	-	-	Myb_DNA-binding
MHACOO_000033-T1	1140.Synpcc7942_0939	2.46e-43	162	COG0529@1|root,COG0529@2|Bacteria,1G21C@1117|Cyanobacteria,1GZWS@1129|Synechococcus	1117|Cyanobacteria	F	Catalyzes the synthesis of activated sulfate	cysC	GO:0000103,GO:0000166,GO:0003674,GO:0003824,GO:0004020,GO:0005488,GO:0005524,GO:0006790,GO:0006793,GO:0006796,GO:0008144,GO:0008150,GO:0008152,GO:0009058,GO:0009403,GO:0009404,GO:0009987,GO:0016301,GO:0016310,GO:0016740,GO:0016772,GO:0016773,GO:0017076,GO:0017144,GO:0019748,GO:0030554,GO:0032553,GO:0032555,GO:0032559,GO:0035639,GO:0036094,GO:0043167,GO:0043168,GO:0044237,GO:0044249,GO:0044272,GO:…	2.7.1.25	ko:K00860	ko00230,ko00920,ko01100,ko01120,map00230,map00920,map01100,map01120	M00176	R00509,R04928	RC00002,RC00078	ko00000,ko00001,ko00002,ko01000	-	-	-	APS_kinase
MHACOO_000035-T1	248742.XP_005648618.1	0	842	COG5023@1|root,KOG1375@2759|Eukaryota,37IAA@33090|Viridiplantae,34K3H@3041|Chlorophyta	3041|Chlorophyta	Z	Tubulin is the major constituent of microtubules. It binds two moles of GTP, one at an exchangeable site on the beta chain and one at a non-exchangeable site on the alpha chain	TUB1	GO:0000166,GO:0001882,GO:0001883,GO:0003674,GO:0003824,GO:0003924,GO:0005198,GO:0005200,GO:0005488,GO:0005525,GO:0005575,GO:0005622,GO:0005623,GO:0005737,GO:0005856,GO:0005874,GO:0006996,GO:0007010,GO:0007017,GO:0008150,GO:0009987,GO:0015630,GO:0016043,GO:0016462,GO:0016787,GO:0016817,GO:0016818,GO:0017076,GO:0017111,GO:0019001,GO:0032549,GO:0032550,GO:0032553,GO:0032555,GO:0032561,GO:0035639,GO:…	-	ko:K07375	ko04145,ko04540,ko05130,map04145,map04540,map05130	-	-	-	ko00000,ko00001,ko03036,ko04147,ko04812	-	-	-	Tubulin,Tubulin_C
MHACOO_000036-T1	31234.CRE29804	6.7e-14	82.4	KOG1416@1|root,KOG1416@2759|Eukaryota,39QJG@33154|Opisthokonta,3BDJG@33208|Metazoa,3CUEZ@33213|Bilateria,40DHD@6231|Nematoda,1KWPW@119089|Chromadorea,40VX6@6236|Rhabditida	33208|Metazoa	J	Gcd10p family	TRMT6	GO:0001510,GO:0005575,GO:0005622,GO:0005623,GO:0005634,GO:0005654,GO:0005737,GO:0006139,GO:0006396,GO:0006399,GO:0006400,GO:0006725,GO:0006807,GO:0007154,GO:0007267,GO:0008033,GO:0008150,GO:0008152,GO:0009451,GO:0009987,GO:0010467,GO:0016070,GO:0016071,GO:0016556,GO:0023052,GO:0030154,GO:0030488,GO:0031515,GO:0031974,GO:0031981,GO:0032259,GO:0032502,GO:0032991,GO:0034470,GO:0034641,GO:0034660,GO:…	-	ko:K03256	-	-	-	-	ko00000,ko03016	-	-	-	Gcd10p
MHACOO_000042-T1	554065.XP_005844258.1	1.82e-82	288	KOG1865@1|root,KOG1865@2759|Eukaryota,37P7W@33090|Viridiplantae,34HM5@3041|Chlorophyta	3041|Chlorophyta	O	Belongs to the peptidase C19 family	-	-	3.4.19.12	ko:K11855	-	-	-	-	ko00000,ko01000,ko01002,ko04121	-	-	-	UCH
MHACOO_000043-T1	248742.XP_005650951.1	0	959	COG0417@1|root,KOG0970@2759|Eukaryota,37P28@33090|Viridiplantae,34H3T@3041|Chlorophyta	3041|Chlorophyta	L	DNA polymerase	-	-	2.7.7.7	ko:K02320	ko00230,ko00240,ko01100,ko03030,map00230,map00240,map01100,map03030	M00261	R00375,R00376,R00377,R00378	RC02795	ko00000,ko00001,ko00002,ko01000,ko03032	-	-	-	DNA_pol_B,DNA_pol_B_exo1,DNA_pol_alpha_N,zf-DNA_Pol
MHACOO_000044-T1	248742.XP_005650953.1	1.38e-181	512	COG0533@1|root,KOG2708@2759|Eukaryota,37P73@33090|Viridiplantae,34KBH@3041|Chlorophyta	3041|Chlorophyta	O	Component of the EKC KEOPS complex that is required for the formation of a threonylcarbamoyl group on adenosine at position 37 (t(6)A37) in tRNAs that read codons beginning with adenine. The complex is probably involved in the transfer of the threonylcarbamoyl moiety of threonylcarbamoyl-AMP (TC-AMP) to the N6 group of A37. Likely plays a direct catalytic role in this reaction, but requires other…	GCP2	-	2.3.1.234	ko:K01409	-	-	R10648	RC00070,RC00416	ko00000,ko01000,ko03016	-	-	-	Peptidase_M22
MHACOO_000048-T1	3055.EDP04617	2.06e-18	83.6	2AM4V@1|root,2RZB5@2759|Eukaryota,37U4I@33090|Viridiplantae,34ISB@3041|Chlorophyta	3041|Chlorophyta	S	Zinc finger SWIM domain-containing protein	-	-	-	-	-	-	-	-	-	-	-	-	SWIM
MHACOO_000050-T1	296587.XP_002506698.1	1.34e-12	74.3	2E4VM@1|root,2SBQK@2759|Eukaryota	2759|Eukaryota	S	Acetyltransferase (GNAT) domain	-	-	2.3.1.128	ko:K03789	-	-	-	-	ko00000,ko01000,ko03009	-	-	-	Acetyltransf_1,Acetyltransf_10
MHACOO_000051-T1	554065.XP_005844268.1	0	906	COG1241@1|root,KOG0477@2759|Eukaryota,37PF1@33090|Viridiplantae,34GUG@3041|Chlorophyta	3041|Chlorophyta	L	Belongs to the MCM family	-	-	3.6.4.12	ko:K02540	ko03030,ko04110,ko04111,ko04113,map03030,map04110,map04111,map04113	M00285	-	-	ko00000,ko00001,ko00002,ko01000,ko03032,ko03036	-	-	-	MCM,MCM2_N,MCM_N,MCM_OB
MHACOO_000052-T1	248742.XP_005650819.1	1.29e-117	355	COG0820@1|root,2QQ98@2759|Eukaryota,37HGS@33090|Viridiplantae,34HCA@3041|Chlorophyta	3041|Chlorophyta	J	Radical SAM superfamily	-	-	-	-	-	-	-	-	-	-	-	-	Fer4_14,Radical_SAM
MHACOO_000053-T1	3075.A0A087SA46	2.59e-14	76.6	2CASP@1|root,2QQE1@2759|Eukaryota,37X8X@33090|Viridiplantae,34NKQ@3041|Chlorophyta	3041|Chlorophyta	S	Acetyltransferase (GNAT) domain	-	-	-	-	-	-	-	-	-	-	-	-	Acetyltransf_1
MHACOO_000054-T1	3055.EDP01375	3.27e-65	207	COG2078@1|root,KOG3274@2759|Eukaryota,37IHE@33090|Viridiplantae,34I8Z@3041|Chlorophyta	3041|Chlorophyta	S	AMMECR1	-	-	-	-	-	-	-	-	-	-	-	-	AMMECR1
MHACOO_000055-T1	248742.XP_005650816.1	2.51e-37	139	COG0484@1|root,KOG0715@2759|Eukaryota,37V11@33090|Viridiplantae,34HR2@3041|Chlorophyta	3041|Chlorophyta	O	DnaJ C terminal domain	-	-	-	ko:K03686	-	-	-	-	ko00000,ko03029,ko03110	-	-	-	DnaJ,DnaJ_C
MHACOO_000056-T1	554065.XP_005845339.1	6.08e-16	82	KOG3223@1|root,KOG3223@2759|Eukaryota,37NW9@33090|Viridiplantae,34IGR@3041|Chlorophyta	3041|Chlorophyta	S	Coiled-coil domain-containing protein 124	-	-	-	-	-	-	-	-	-	-	-	-	Ccdc124
MHACOO_000057-T1	3075.A0A087SEK8	4.06e-141	443	COG0457@1|root,COG0476@1|root,KOG1124@2759|Eukaryota,KOG2013@2759|Eukaryota,37Q67@33090|Viridiplantae,34J42@3041|Chlorophyta	3041|Chlorophyta	O	Ubiquitin/SUMO-activating enzyme ubiquitin-like domain	-	-	6.2.1.45	ko:K10685	ko04120,map04120	-	-	-	ko00000,ko00001,ko01000,ko04121	-	-	-	ThiF,UAE_UbL,UBA_e1_thiolCys
MHACOO_000058-T1	248742.XP_005651004.1	3.35e-105	323	KOG0593@1|root,KOG0593@2759|Eukaryota,37YCX@33090|Viridiplantae,34JJY@3041|Chlorophyta	3041|Chlorophyta	T	Serine/Threonine protein kinases, catalytic domain	-	-	2.7.11.22	ko:K08824	-	-	-	-	ko00000,ko01000,ko01001	-	-	-	Pkinase
MHACOO_000060-T1	248742.XP_005650891.1	9.52e-157	454	COG0500@1|root,KOG1269@2759|Eukaryota,37Y7I@33090|Viridiplantae,34JCZ@3041|Chlorophyta	3041|Chlorophyta	H	Belongs to the class I-like SAM-binding methyltransferase superfamily. gTMT family	-	-	2.1.1.295	ko:K18534	ko00130,ko01100,ko01110,map00130,map01100,map01110	M00112	R07501,R10709,R10710	RC00003,RC01662	ko00000,ko00001,ko00002,ko01000	-	-	-	Methyltransf_11,Methyltransf_25,Methyltransf_31
MHACOO_000061-T1	248742.XP_005651001.1	4.11e-24	108	KOG4621@1|root,KOG4621@2759|Eukaryota,37QHR@33090|Viridiplantae,34M6X@3041|Chlorophyta	3041|Chlorophyta	S	Guanylylate cyclase	-	-	-	-	-	-	-	-	-	-	-	-	Guanylate_cyc_2
MHACOO_000061-T2	3218.PP1S303_59V6.1	1.84e-29	125	KOG4621@1|root,KOG4621@2759|Eukaryota,37QHR@33090|Viridiplantae,3GGQI@35493|Streptophyta	35493|Streptophyta	J	Guanylylate cyclase	-	-	-	-	-	-	-	-	-	-	-	-	Guanylate_cyc_2
MHACOO_000062-T1	248742.XP_005650831.1	2.92e-128	419	COG0653@1|root,2QS7I@2759|Eukaryota,3893V@33090|Viridiplantae	33090|Viridiplantae	U	Protein translocase subunit	-	-	-	ko:K03070	ko02024,ko03060,ko03070,map02024,map03060,map03070	M00335	-	-	ko00000,ko00001,ko00002,ko02044	3.A.5.1,3.A.5.10,3.A.5.2,3.A.5.4	-	-	SecA_DEAD,SecA_PP_bind,SecA_SW
MHACOO_000065-T1	248742.XP_005650878.1	1.64e-133	416	COG0154@1|root,KOG1211@2759|Eukaryota,37RB9@33090|Viridiplantae,34K6B@3041|Chlorophyta	3041|Chlorophyta	J	Amidase	-	-	-	-	-	-	-	-	-	-	-	-	Amidase
MHACOO_000066-T1	3067.XP_002946066.1	1.72e-127	390	COG3424@1|root,2QPKZ@2759|Eukaryota,37K20@33090|Viridiplantae,34KAC@3041|Chlorophyta	3041|Chlorophyta	I	FAE1/Type III polyketide synthase-like protein	-	-	2.3.1.199	ko:K15397	ko00062,ko01110,map00062,map01110	M00415	R09419,R10825	RC00004,RC02888,RC02997	ko00000,ko00001,ko00002,ko01000	-	-	-	Chal_sti_synt_C,FAE1_CUT1_RppA
MHACOO_000069-T1	248742.XP_005650877.1	1.27e-93	302	KOG3071@1|root,KOG3071@2759|Eukaryota,37WKQ@33090|Viridiplantae,34MBP@3041|Chlorophyta	3041|Chlorophyta	I	GNS1/SUR4 family	-	-	2.3.1.199	ko:K10249	ko00062,ko01110,map00062,map01110	M00415	R09419,R10825	RC00004,RC02888,RC02997	ko00000,ko00001,ko00002,ko01000,ko01004	-	-	-	ELO
MHACOO_000070-T1	37682.EMT30408	1.24e-11	71.6	COG1252@1|root,KOG2495@2759|Eukaryota,37IIY@33090|Viridiplantae,3GB2W@35493|Streptophyta,3KWE0@4447|Liliopsida,3I43A@38820|Poales	35493|Streptophyta	C	Pyridine nucleotide-disulphide oxidoreductase	-	GO:0003674,GO:0003824,GO:0008150,GO:0008152,GO:0016491,GO:0055114	-	-	-	-	-	-	-	-	-	-	Pyr_redox_2
MHACOO_000071-T1	248742.XP_005643768.1	4.33e-199	585	COG1131@1|root,KOG0065@2759|Eukaryota,388K6@33090|Viridiplantae,34PAD@3041|Chlorophyta	3041|Chlorophyta	Q	ABC-2 type transporter	-	-	-	ko:K05681	ko01523,ko02010,ko04976,map01523,map02010,map04976	-	-	-	ko00000,ko00001,ko02000,ko04090,ko04147	3.A.1.204	-	-	ABC2_membrane,ABC_tran
MHACOO_000072-T1	248742.XP_005643768.1	1.56e-176	524	COG1131@1|root,KOG0065@2759|Eukaryota,388K6@33090|Viridiplantae,34PAD@3041|Chlorophyta	3041|Chlorophyta	Q	ABC-2 type transporter	-	-	-	ko:K05681	ko01523,ko02010,ko04976,map01523,map02010,map04976	-	-	-	ko00000,ko00001,ko02000,ko04090,ko04147	3.A.1.204	-	-	ABC2_membrane,ABC_tran
MHACOO_000073-T1	248742.XP_005650870.1	9.55e-206	588	COG3424@1|root,2QPKZ@2759|Eukaryota,37K20@33090|Viridiplantae	33090|Viridiplantae	I	3-ketoacyl-coa synthase	KCS11	GO:0003674,GO:0003824,GO:0004312,GO:0005575,GO:0006082,GO:0006629,GO:0006631,GO:0006633,GO:0006725,GO:0006950,GO:0006970,GO:0008150,GO:0008152,GO:0008610,GO:0009058,GO:0009266,GO:0009314,GO:0009409,GO:0009416,GO:0009611,GO:0009628,GO:0009698,GO:0009699,GO:0009922,GO:0009987,GO:0010345,GO:0016020,GO:0016021,GO:0016053,GO:0016740,GO:0016746,GO:0016747,GO:0019438,GO:0019748,GO:0019752,GO:0031224,GO:…	2.3.1.199	ko:K15397	ko00062,ko01110,map00062,map01110	M00415	R09419,R10825	RC00004,RC02888,RC02997	ko00000,ko00001,ko00002,ko01000	-	-	-	ACP_syn_III_C,FAE1_CUT1_RppA
MHACOO_000074-T1	248742.XP_005650871.1	1.05e-69	222	COG0637@1|root,KOG2914@2759|Eukaryota,3809I@33090|Viridiplantae,34MEE@3041|Chlorophyta	3041|Chlorophyta	S	pseudouridine 5'-phosphatase activity	-	-	-	-	-	-	-	-	-	-	-	-	HAD_2
MHACOO_000077-T1	3075.A0A087SID4	8.24e-20	101	COG5273@1|root,KOG0509@2759|Eukaryota,37RNH@33090|Viridiplantae,34H2G@3041|Chlorophyta	3041|Chlorophyta	S	Belongs to the DHHC palmitoyltransferase family	-	-	2.3.1.225	ko:K20032	-	-	-	-	ko00000,ko01000,ko04131	9.B.37.1,9.B.37.3	-	-	Ank,Ank_2,Ank_4,DHHC
MHACOO_000080-T1	554065.XP_005845213.1	7.37e-92	293	2CMP3@1|root,2QR51@2759|Eukaryota,37NM7@33090|Viridiplantae,34HUX@3041|Chlorophyta	3041|Chlorophyta	S	SnoaL-like domain	-	-	-	-	-	-	-	-	-	-	-	-	SnoaL_2
MHACOO_000081-T1	248742.XP_005651192.1	7.77e-66	203	COG5194@1|root,KOG2930@2759|Eukaryota,37UIS@33090|Viridiplantae,34KU0@3041|Chlorophyta	3041|Chlorophyta	O	Anaphase-promoting complex subunit 11 RING-H2 finger	RBX1	-	2.3.2.32	ko:K03868	ko03420,ko04066,ko04110,ko04111,ko04114,ko04120,ko04141,ko04310,ko04341,ko04350,ko04710,ko05200,ko05211,map03420,map04066,map04110,map04111,map04114,map04120,map04141,map04310,map04341,map04350,map04710,map05200,map05211	M00379,M00380,M00381,M00382,M00383,M00384,M00385,M00386,M00387,M00407,M00411	-	-	ko00000,ko00001,ko00002,ko01000,ko03400,ko04121	-	-	-	zf-rbx1
MHACOO_000082-T1	248742.XP_005651191.1	1.09e-161	480	COG0486@1|root,KOG1191@2759|Eukaryota,37JM3@33090|Viridiplantae,34H2U@3041|Chlorophyta	3041|Chlorophyta	J	GTPase that plays an essential role in the late steps of ribosome biogenesis	-	-	-	ko:K03977	-	-	-	-	ko00000,ko03009	-	-	-	KH_dom-like,MMR_HSR1
MHACOO_000083-T1	3218.PP1S6_264V6.1	1.61e-14	70.5	2CGFU@1|root,2S1BH@2759|Eukaryota,37VBK@33090|Viridiplantae,3GJH1@35493|Streptophyta	35493|Streptophyta	S	Belongs to the complex I LYR family	-	-	-	ko:K22069	-	-	-	-	ko00000,ko03029	-	-	-	Complex1_LYR
MHACOO_000084-T1	248742.XP_005651190.1	3.27e-57	204	KOG0601@1|root,KOG0601@2759|Eukaryota,37QB1@33090|Viridiplantae,34ID0@3041|Chlorophyta	3041|Chlorophyta	D	Protein tyrosine kinase	-	-	2.7.11.1	ko:K06632,ko:K06633	ko04110,ko04114,ko04914,map04110,map04114,map04914	M00693	-	-	ko00000,ko00001,ko00002,ko01000,ko01001,ko01009,ko03400	-	-	-	Pkinase
MHACOO_000087-T1	248742.XP_005651186.1	6.35e-89	304	COG0297@1|root,2SJ8M@2759|Eukaryota,37Z8M@33090|Viridiplantae,34K6D@3041|Chlorophyta	3041|Chlorophyta	G	Starch synthase catalytic domain	-	-	2.4.1.242	ko:K13679	ko00500,ko01100,ko01110,map00500,map01100,map01110	-	R00292,R02421	RC00005	ko00000,ko00001,ko01000,ko01003	-	GT5	-	Glyco_transf_5
MHACOO_000088-T1	248742.XP_005651182.1	1.23e-101	299	COG5078@1|root,KOG0425@2759|Eukaryota,37IXQ@33090|Viridiplantae,34HK8@3041|Chlorophyta	3041|Chlorophyta	O	Belongs to the ubiquitin-conjugating enzyme family	-	-	2.3.2.23	ko:K10575	ko04120,ko04141,ko05012,map04120,map04141,map05012	-	-	-	ko00000,ko00001,ko01000,ko04121	-	-	-	UQ_con
MHACOO_000089-T1	248742.XP_005651181.1	3.47e-150	432	KOG3296@1|root,KOG3296@2759|Eukaryota,37RD3@33090|Viridiplantae,34GW2@3041|Chlorophyta	3041|Chlorophyta	U	Outer membrane translocase (import) Tom40	-	-	-	ko:K11518	ko05014,map05014	-	-	-	ko00000,ko00001,ko02000,ko03029	3.A.8.1	-	-	Porin_3
MHACOO_000090-T1	248742.XP_005650914.1	4.98e-76	260	COG0583@1|root,2S17Z@2759|Eukaryota	2759|Eukaryota	K	DNA-binding transcription factor activity	rbcR	GO:0003674,GO:0003676,GO:0003677,GO:0003700,GO:0005488,GO:0005575,GO:0005622,GO:0005623,GO:0005737,GO:0006139,GO:0006351,GO:0006355,GO:0006725,GO:0006807,GO:0008150,GO:0008152,GO:0009058,GO:0009059,GO:0009507,GO:0009536,GO:0009889,GO:0009987,GO:0010467,GO:0010468,GO:0010556,GO:0016070,GO:0018130,GO:0019219,GO:0019222,GO:0019438,GO:0031323,GO:0031326,GO:0032774,GO:0034641,GO:0034645,GO:0034654,GO:…	-	-	-	-	-	-	-	-	-	-	HTH_1,LysR_substrate
MHACOO_000091-T1	248742.XP_005650915.1	5.96e-147	433	COG1467@1|root,KOG2851@2759|Eukaryota,37JAS@33090|Viridiplantae,34K92@3041|Chlorophyta	3041|Chlorophyta	L	Belongs to the eukaryotic-type primase small subunit family	-	-	-	ko:K02684	ko00230,ko00240,ko01100,ko03030,map00230,map00240,map01100,map03030	M00261	R00375,R00376,R00377,R00378	RC02795	ko00000,ko00001,ko00002,ko01000,ko03032	-	-	-	DNA_primase_S
MHACOO_000092-T1	248742.XP_005650913.1	1.58e-43	171	COG5021@1|root,KOG4276@2759|Eukaryota,37PBV@33090|Viridiplantae,34MKJ@3041|Chlorophyta	3041|Chlorophyta	T	F5/8 type C domain	-	-	-	-	-	-	-	-	-	-	-	-	BACK,F5_F8_type_C
MHACOO_000093-T1	3067.XP_002950843.1	3.19e-35	148	2C3HI@1|root,2S72G@2759|Eukaryota,37X9N@33090|Viridiplantae,34ID7@3041|Chlorophyta	3041|Chlorophyta	S	K homology RNA-binding domain	-	-	-	ko:K06236,ko:K14729	ko04151,ko04510,ko04512,ko04611,ko04926,ko04933,ko04974,ko05146,ko05165,map04151,map04510,map04512,map04611,map04926,map04933,map04974,map05146,map05165	-	-	-	ko00000,ko00001,ko00536,ko01000,ko04516	-	-	-	KH_1
MHACOO_000095-T1	38833.XP_003055244.1	1.7e-28	129	COG0553@1|root,KOG1001@2759|Eukaryota,37KHS@33090|Viridiplantae	33090|Viridiplantae	KL	Helicase	-	-	2.3.2.27	ko:K15173,ko:K15711	ko04918,map04918	-	-	-	ko00000,ko00001,ko01000,ko03021,ko03400,ko04121	-	-	-	Helicase_C,SNF2_N
MHACOO_000096-T1	28583.AMAG_14562T0	1.58e-57	207	COG2030@1|root,KOG4170@1|root,KOG1206@2759|Eukaryota,KOG4170@2759|Eukaryota,38D3K@33154|Opisthokonta,3NV6Q@4751|Fungi	4751|Fungi	Q	peroxisomal hydratase-dehydrogenase-epimerase	-	-	-	ko:K14729	-	-	-	-	ko00000,ko01000	-	-	-	MaoC_dehydrat_N,MaoC_dehydratas,SCP2,adh_short
MHACOO_000097-T1	1082933.MEA186_33459	7.42e-22	105	COG2072@1|root,COG2072@2|Bacteria,1MWPJ@1224|Proteobacteria,2TT05@28211|Alphaproteobacteria,43K9J@69277|Phyllobacteriaceae	28211|Alphaproteobacteria	P	flavoprotein involved in K transport	trxBch	-	1.14.13.168	ko:K11816	ko00380,ko01100,map00380,map01100	-	R10181	RC00866	ko00000,ko00001,ko01000	-	-	-	FMO-like,K_oxygenase,Pyr_redox_3
MHACOO_000101-T1	248742.XP_005651010.1	3.97e-83	261	KOG1339@1|root,KOG1339@2759|Eukaryota,37K8V@33090|Viridiplantae	33090|Viridiplantae	O	Belongs to the peptidase A1 family	-	GO:0003674,GO:0003824,GO:0004175,GO:0004190,GO:0005575,GO:0005576,GO:0005622,GO:0005623,GO:0005737,GO:0005773,GO:0005829,GO:0005911,GO:0006508,GO:0006629,GO:0006807,GO:0006950,GO:0006970,GO:0008150,GO:0008152,GO:0008233,GO:0009056,GO:0009057,GO:0009506,GO:0009628,GO:0009651,GO:0009719,GO:0009725,GO:0009735,GO:0010033,GO:0010035,GO:0010038,GO:0016787,GO:0019538,GO:0030054,GO:0030163,GO:0042221,GO:…	3.4.23.34,3.4.23.40,3.4.23.5	ko:K01379,ko:K01382,ko:K08245	ko04071,ko04140,ko04142,ko04210,ko04915,ko05152,map04071,map04140,map04142,map04210,map04915,map05152	-	-	-	ko00000,ko00001,ko01000,ko01002,ko04147	-	-	-	Asp,SapB_1,SapB_2
MHACOO_000102-T1	248742.XP_005651010.1	3.45e-130	387	KOG1339@1|root,KOG1339@2759|Eukaryota,37K8V@33090|Viridiplantae	33090|Viridiplantae	O	Belongs to the peptidase A1 family	-	GO:0003674,GO:0003824,GO:0004175,GO:0004190,GO:0005575,GO:0005576,GO:0005622,GO:0005623,GO:0005737,GO:0005773,GO:0005829,GO:0005911,GO:0006508,GO:0006629,GO:0006807,GO:0006950,GO:0006970,GO:0008150,GO:0008152,GO:0008233,GO:0009056,GO:0009057,GO:0009506,GO:0009628,GO:0009651,GO:0009719,GO:0009725,GO:0009735,GO:0010033,GO:0010035,GO:0010038,GO:0016787,GO:0019538,GO:0030054,GO:0030163,GO:0042221,GO:…	3.4.23.34,3.4.23.40,3.4.23.5	ko:K01379,ko:K01382,ko:K08245	ko04071,ko04140,ko04142,ko04210,ko04915,ko05152,map04071,map04140,map04142,map04210,map04915,map05152	-	-	-	ko00000,ko00001,ko01000,ko01002,ko04147	-	-	-	Asp,SapB_1,SapB_2
MHACOO_000103-T1	248742.XP_005650911.1	3.42e-81	248	KOG3195@1|root,KOG3195@2759|Eukaryota,37TXY@33090|Viridiplantae,34ICC@3041|Chlorophyta	3041|Chlorophyta	S	Golgi membrane protein involved in vesicular trafficking	-	-	-	-	-	-	-	-	-	-	-	-	DUF846
MHACOO_000106-T1	4432.XP_010271360.1	6.84e-146	448	COG1236@1|root,KOG1136@2759|Eukaryota,37NX3@33090|Viridiplantae,3G91I@35493|Streptophyta	35493|Streptophyta	A	Cleavage and polyadenylation specificity factor	-	GO:0000741,GO:0003674,GO:0003824,GO:0004518,GO:0005575,GO:0005622,GO:0005623,GO:0005634,GO:0006139,GO:0006396,GO:0006397,GO:0006725,GO:0006807,GO:0006996,GO:0006997,GO:0007275,GO:0008150,GO:0008152,GO:0009553,GO:0009559,GO:0009561,GO:0009987,GO:0010197,GO:0010467,GO:0016043,GO:0016070,GO:0016071,GO:0016787,GO:0016788,GO:0030154,GO:0032501,GO:0032502,GO:0034641,GO:0043170,GO:0043226,GO:0043227,GO:…	-	ko:K13148	-	-	-	-	ko00000,ko01000,ko03041	-	-	-	Beta-Casp,Lactamase_B_6,RMMBL,zf-RING_2
MHACOO_000107-T1	248742.XP_005646233.1	3.2e-102	320	COG5505@1|root,2QQM4@2759|Eukaryota,37RG0@33090|Viridiplantae,34HBS@3041|Chlorophyta	3041|Chlorophyta	S	Protein of unknown function (DUF819)	-	-	-	-	-	-	-	-	-	-	-	-	DUF819
MHACOO_000109-T1	3067.XP_002956699.1	1.06e-62	236	COG0204@1|root,2QSK0@2759|Eukaryota,37PD2@33090|Viridiplantae,34P49@3041|Chlorophyta	3041|Chlorophyta	I	Phosphate acyltransferases	-	-	-	-	-	-	-	-	-	-	-	-	-
MHACOO_000115-T1	248742.XP_005650981.1	6e-134	384	2CMAT@1|root,2QPU1@2759|Eukaryota,37HF1@33090|Viridiplantae,34JJ6@3041|Chlorophyta	3041|Chlorophyta	P	The light-harvesting complex (LHC) functions as a light receptor, it captures and delivers excitation energy to photosystems with which it is closely associated	-	-	-	ko:K08912,ko:K08913	ko00196,ko01100,map00196,map01100	-	-	-	ko00000,ko00001,ko00194	-	-	-	Chloroa_b-bind
MHACOO_000118-T1	554065.XP_005844394.1	9.01e-29	122	2CM91@1|root,2QPNF@2759|Eukaryota,37SSI@33090|Viridiplantae,34KF2@3041|Chlorophyta	3041|Chlorophyta	S	Tic22-like family	-	-	-	-	-	-	-	-	-	-	-	-	Tic22
MHACOO_000122-T1	3075.A0A087STF5	6.12e-305	854	COG0423@1|root,KOG2298@2759|Eukaryota,37M30@33090|Viridiplantae,34HES@3041|Chlorophyta	3041|Chlorophyta	J	WHEP-TRS domain	-	-	6.1.1.14	ko:K01880	ko00970,map00970	M00359,M00360	R03654	RC00055,RC00523	ko00000,ko00001,ko00002,ko01000,ko01007,ko03016,ko03029	-	-	-	HGTP_anticodon,WHEP-TRS,tRNA-synt_2b
MHACOO_000125-T1	248742.XP_005651211.1	1.81e-37	152	COG0631@1|root,KOG0698@2759|Eukaryota,37K1F@33090|Viridiplantae	33090|Viridiplantae	T	phosphatase 2C	-	GO:0003674,GO:0003824,GO:0004721,GO:0004722,GO:0005488,GO:0006464,GO:0006470,GO:0006793,GO:0006796,GO:0006807,GO:0008150,GO:0008152,GO:0009987,GO:0016311,GO:0016787,GO:0016788,GO:0016791,GO:0019538,GO:0036211,GO:0042578,GO:0043167,GO:0043169,GO:0043170,GO:0043412,GO:0044237,GO:0044238,GO:0044260,GO:0044267,GO:0046872,GO:0071704,GO:0140096,GO:1901564	-	-	-	-	-	-	-	-	-	-	PP2C
MHACOO_000126-T1	3067.XP_002952456.1	4.26e-37	129	KOG4170@1|root,KOG4170@2759|Eukaryota,38430@33090|Viridiplantae,34MZF@3041|Chlorophyta	3041|Chlorophyta	I	SCP-2 sterol transfer family	-	-	-	-	-	-	-	-	-	-	-	-	SCP2
MHACOO_000128-T1	248742.XP_005651200.1	1.96e-28	127	28P38@1|root,2QVPR@2759|Eukaryota,37PVW@33090|Viridiplantae	33090|Viridiplantae	S	eukaryotic translation initiation factor	-	GO:0003674,GO:0003676,GO:0003723,GO:0003729,GO:0003743,GO:0003824,GO:0005488,GO:0005515,GO:0005575,GO:0005576,GO:0005618,GO:0005622,GO:0005623,GO:0005634,GO:0005911,GO:0006412,GO:0006413,GO:0006518,GO:0006629,GO:0006807,GO:0008135,GO:0008150,GO:0008152,GO:0009056,GO:0009058,GO:0009059,GO:0009505,GO:0009506,GO:0009987,GO:0010467,GO:0016042,GO:0016787,GO:0016788,GO:0019538,GO:0030054,GO:0030312,GO:…	-	-	-	-	-	-	-	-	-	-	eIF-4B
MHACOO_000129-T1	3067.XP_002949328.1	7.79e-141	446	2BW58@1|root,2QU00@2759|Eukaryota,37IG6@33090|Viridiplantae,34JQP@3041|Chlorophyta	3041|Chlorophyta	S	UTP-monosaccharide-1-phosphate uridylyltransferase activity	-	-	-	-	-	-	-	-	-	-	-	-	UDPGP
MHACOO_000129-T2	3067.XP_002949328.1	2.06e-142	446	2BW58@1|root,2QU00@2759|Eukaryota,37IG6@33090|Viridiplantae,34JQP@3041|Chlorophyta	3041|Chlorophyta	S	UTP-monosaccharide-1-phosphate uridylyltransferase activity	-	-	-	-	-	-	-	-	-	-	-	-	UDPGP
MHACOO_000131-T1	3218.PP1S326_24V6.1	4.96e-18	92.8	2E0ZU@1|root,2S8CR@2759|Eukaryota,37XFJ@33090|Viridiplantae	33090|Viridiplantae	-	-	-	-	-	-	-	-	-	-	-	-	-	-	MTHFR
MHACOO_000134-T1	554065.XP_005850536.1	1.06e-41	166	COG1241@1|root,KOG0477@2759|Eukaryota,37SHM@33090|Viridiplantae,34KH3@3041|Chlorophyta	3041|Chlorophyta	Q	Belongs to the MCM family	-	-	3.6.4.12	ko:K10738	-	-	-	-	ko00000,ko01000,ko03032	-	-	-	MCM
MHACOO_000136-T1	248742.XP_005651209.1	8.43e-148	444	COG0548@1|root,KOG2436@2759|Eukaryota,37MWE@33090|Viridiplantae,34JAG@3041|Chlorophyta	3041|Chlorophyta	E	Amino acid kinase family	-	-	2.3.1.1	ko:K14682	ko00220,ko01100,ko01110,ko01130,ko01210,ko01230,map00220,map01100,map01110,map01130,map01210,map01230	M00028	R00259	RC00004,RC00064	ko00000,ko00001,ko00002,ko01000	-	-	-	AA_kinase,Acetyltransf_1
MHACOO_000137-T1	248742.XP_005651199.1	2.16e-48	164	COG5156@1|root,KOG3437@2759|Eukaryota,37REP@33090|Viridiplantae,34KFG@3041|Chlorophyta	3041|Chlorophyta	DO	Component of the anaphase promoting complex cyclosome (APC C), a cell cycle-regulated E3 ubiquitin-protein ligase complex that controls progression through mitosis and the G1 phase of the cell cycle	APC10	-	-	ko:K03357	ko04110,ko04111,ko04113,ko04114,ko04120,ko04914,ko05166,map04110,map04111,map04113,map04114,map04120,map04914,map05166	M00389	-	-	ko00000,ko00001,ko00002,ko03036,ko04121	-	-	-	ANAPC10
MHACOO_000139-T1	248742.XP_005651196.1	8.56e-279	824	COG5077@1|root,KOG1863@2759|Eukaryota,37IFY@33090|Viridiplantae,34GTS@3041|Chlorophyta	3041|Chlorophyta	O	Belongs to the peptidase C19 family	-	-	3.4.19.12	ko:K11838	ko04068,ko05168,ko05169,ko05203,map04068,map05168,map05169,map05203	-	-	-	ko00000,ko00001,ko01000,ko01002,ko04121	-	-	-	MATH,UCH,USP7_C2,USP7_ICP0_bdg
MHACOO_000143-T1	248742.XP_005651194.1	0	1530	COG0085@1|root,KOG0215@2759|Eukaryota,37ME8@33090|Viridiplantae,34H1S@3041|Chlorophyta	3041|Chlorophyta	K	DNA-dependent RNA polymerase catalyzes the transcription of DNA into RNA using the four ribonucleoside triphosphates as substrates	-	-	2.7.7.6	ko:K03021	ko00230,ko00240,ko01100,ko03020,ko04623,ko05169,map00230,map00240,map01100,map03020,map04623,map05169	M00181	R00435,R00441,R00442,R00443	RC02795	br01611,ko00000,ko00001,ko00002,ko01000,ko03021	-	-	-	RNA_pol_Rpb2_1,RNA_pol_Rpb2_2,RNA_pol_Rpb2_3,RNA_pol_Rpb2_4,RNA_pol_Rpb2_5,RNA_pol_Rpb2_6,RNA_pol_Rpb2_7
MHACOO_000146-T1	3075.A0A087SA78	1.97e-146	451	COG3934@1|root,2QVVQ@2759|Eukaryota,37SB4@33090|Viridiplantae,34JVJ@3041|Chlorophyta	3041|Chlorophyta	G	Belongs to the glycosyl hydrolase 5 (cellulase A) family	-	-	3.2.1.78	ko:K19355	ko00051,map00051	-	R01332	RC00467	ko00000,ko00001,ko01000	-	-	-	Cellulase,PAN_1
MHACOO_000147-T1	248742.XP_005650884.1	6.95e-164	478	COG3424@1|root,2QPKZ@2759|Eukaryota,37K20@33090|Viridiplantae,34KAC@3041|Chlorophyta	3041|Chlorophyta	I	FAE1/Type III polyketide synthase-like protein	-	-	2.3.1.199	ko:K15397	ko00062,ko01110,map00062,map01110	M00415	R09419,R10825	RC00004,RC02888,RC02997	ko00000,ko00001,ko00002,ko01000	-	-	-	Chal_sti_synt_C,FAE1_CUT1_RppA
MHACOO_000147-T2	248742.XP_005650884.1	6.95e-164	478	COG3424@1|root,2QPKZ@2759|Eukaryota,37K20@33090|Viridiplantae,34KAC@3041|Chlorophyta	3041|Chlorophyta	I	FAE1/Type III polyketide synthase-like protein	-	-	2.3.1.199	ko:K15397	ko00062,ko01110,map00062,map01110	M00415	R09419,R10825	RC00004,RC02888,RC02997	ko00000,ko00001,ko00002,ko01000	-	-	-	Chal_sti_synt_C,FAE1_CUT1_RppA
MHACOO_000147-T3	248742.XP_005650884.1	6.95e-164	478	COG3424@1|root,2QPKZ@2759|Eukaryota,37K20@33090|Viridiplantae,34KAC@3041|Chlorophyta	3041|Chlorophyta	I	FAE1/Type III polyketide synthase-like protein	-	-	2.3.1.199	ko:K15397	ko00062,ko01110,map00062,map01110	M00415	R09419,R10825	RC00004,RC02888,RC02997	ko00000,ko00001,ko00002,ko01000	-	-	-	Chal_sti_synt_C,FAE1_CUT1_RppA
MHACOO_000147-T4	248742.XP_005650884.1	6.95e-164	478	COG3424@1|root,2QPKZ@2759|Eukaryota,37K20@33090|Viridiplantae,34KAC@3041|Chlorophyta	3041|Chlorophyta	I	FAE1/Type III polyketide synthase-like protein	-	-	2.3.1.199	ko:K15397	ko00062,ko01110,map00062,map01110	M00415	R09419,R10825	RC00004,RC02888,RC02997	ko00000,ko00001,ko00002,ko01000	-	-	-	Chal_sti_synt_C,FAE1_CUT1_RppA
MHACOO_000148-T1	3067.XP_002953114.1	1.26e-32	131	KOG3113@1|root,KOG3113@2759|Eukaryota,37NYT@33090|Viridiplantae,34HYD@3041|Chlorophyta	3041|Chlorophyta	S	Rtf2 RING-finger	-	-	-	-	-	-	-	-	-	-	-	-	Rtf2
MHACOO_000149-T1	248742.XP_005650860.1	4.19e-96	286	COG0231@1|root,2QSVF@2759|Eukaryota,37NY8@33090|Viridiplantae	33090|Viridiplantae	J	Elongation factor P	-	-	-	ko:K02356	-	-	-	-	ko00000,ko03012	-	-	-	EFP,EFP_N,Elong-fact-P_C
MHACOO_000150-T1	3055.EDP08558	5.18e-100	323	COG0077@1|root,KOG2797@2759|Eukaryota,37I2F@33090|Viridiplantae,34GPI@3041|Chlorophyta	3041|Chlorophyta	E	Converts the prephenate produced from the shikimate- chorismate pathway into phenylalanine	-	-	4.2.1.51,4.2.1.91	ko:K05359	ko00400,ko01100,ko01110,ko01130,ko01230,map00400,map01100,map01110,map01130,map01230	M00024	R00691,R01373	RC00360	ko00000,ko00001,ko00002,ko01000	-	-	-	PDT
MHACOO_000151-T1	248742.XP_005650863.1	1.29e-216	606	COG0012@1|root,KOG1491@2759|Eukaryota,37K7I@33090|Viridiplantae,34H9P@3041|Chlorophyta	3041|Chlorophyta	J	Hydrolyzes ATP, and can also hydrolyze GTP with lower efficiency. Has lower affinity for GTP	-	-	-	ko:K19788	-	-	-	-	ko00000,ko03036	-	-	-	MMR_HSR1,YchF-GTPase_C
MHACOO_000151-T2	248742.XP_005650863.1	5.48e-191	538	COG0012@1|root,KOG1491@2759|Eukaryota,37K7I@33090|Viridiplantae,34H9P@3041|Chlorophyta	3041|Chlorophyta	J	Hydrolyzes ATP, and can also hydrolyze GTP with lower efficiency. Has lower affinity for GTP	-	-	-	ko:K19788	-	-	-	-	ko00000,ko03036	-	-	-	MMR_HSR1,YchF-GTPase_C
MHACOO_000152-T1	554065.XP_005844252.1	2.06e-62	232	COG0129@1|root,KOG0251@1|root,KOG0251@2759|Eukaryota,KOG2448@2759|Eukaryota,37R9I@33090|Viridiplantae,34GPX@3041|Chlorophyta	3041|Chlorophyta	E	Dehydratase family	-	-	4.2.1.9	ko:K01687	ko00290,ko00770,ko01100,ko01110,ko01130,ko01210,ko01230,map00290,map00770,map01100,map01110,map01130,map01210,map01230	M00019,M00570	R01209,R04441,R05070	RC00468,RC01714	ko00000,ko00001,ko00002,ko01000	-	-	-	ILVD_EDD
MHACOO_000152-T2	554065.XP_005844252.1	9.34e-62	231	COG0129@1|root,KOG0251@1|root,KOG0251@2759|Eukaryota,KOG2448@2759|Eukaryota,37R9I@33090|Viridiplantae,34GPX@3041|Chlorophyta	3041|Chlorophyta	E	Dehydratase family	-	-	4.2.1.9	ko:K01687	ko00290,ko00770,ko01100,ko01110,ko01130,ko01210,ko01230,map00290,map00770,map01100,map01110,map01130,map01210,map01230	M00019,M00570	R01209,R04441,R05070	RC00468,RC01714	ko00000,ko00001,ko00002,ko01000	-	-	-	ILVD_EDD
MHACOO_000153-T1	3055.EDP03249	5.67e-16	76.6	2BJVZ@1|root,2S1HB@2759|Eukaryota,37V95@33090|Viridiplantae,34NFJ@3041|Chlorophyta	3041|Chlorophyta	S	thylakoid lumenal P17.1 protein	-	-	-	-	-	-	-	-	-	-	-	-	-
MHACOO_000154-T1	248742.XP_005650865.1	3.82e-56	184	2CBM0@1|root,2S8NT@2759|Eukaryota,37XWD@33090|Viridiplantae,34IRM@3041|Chlorophyta	3041|Chlorophyta	-	-	-	-	-	-	-	-	-	-	-	-	-	-	-
MHACOO_000155-T1	85929.M3D853	7.1e-15	86.3	COG2124@1|root,KOG0158@2759|Eukaryota,390FZ@33154|Opisthokonta,3P16P@4751|Fungi,3RMD7@4890|Ascomycota,20A0F@147541|Dothideomycetes,3MJST@451867|Dothideomycetidae	4751|Fungi	Q	Cytochrome P450	-	-	1.14.13.12	ko:K07824,ko:K21447	ko00362,ko00627,ko01100,ko01120,ko01220,map00362,map00627,map01100,map01120,map01220	-	R01295	RC00490	ko00000,ko00001,ko01000	-	-	-	p450
MHACOO_000156-T1	3055.EDP09715	9.23e-43	159	COG0673@1|root,KOG2742@2759|Eukaryota,37MM9@33090|Viridiplantae,34MG5@3041|Chlorophyta	3041|Chlorophyta	S	Oxidoreductase family, NAD-binding Rossmann fold	-	-	-	-	-	-	-	-	-	-	-	-	GFO_IDH_MocA
MHACOO_000157-T1	70448.A0A096P9A3	2.94e-79	264	COG0116@1|root,2QTIB@2759|Eukaryota,37HV2@33090|Viridiplantae,34HMY@3041|Chlorophyta	3041|Chlorophyta	L	Putative RNA methylase family UPF0020	-	-	-	-	-	-	-	-	-	-	-	-	UPF0020
MHACOO_000159-T1	5145.XP_001905899.1	4e-10	70.9	KOG2773@1|root,KOG2773@2759|Eukaryota,38EI9@33154|Opisthokonta,3NVS0@4751|Fungi,3QN1C@4890|Ascomycota,213G0@147550|Sordariomycetes,3U4ZF@5139|Sordariales	4751|Fungi	KU	Apoptosis antagonizing transcription factor	BFR2	GO:0000462,GO:0003674,GO:0005575,GO:0005622,GO:0005623,GO:0005634,GO:0005730,GO:0006139,GO:0006364,GO:0006396,GO:0006725,GO:0006807,GO:0006810,GO:0008104,GO:0008150,GO:0008152,GO:0009987,GO:0010467,GO:0015031,GO:0015833,GO:0016070,GO:0016072,GO:0016192,GO:0022613,GO:0030490,GO:0030684,GO:0030686,GO:0031974,GO:0031981,GO:0032040,GO:0032991,GO:0033036,GO:0034470,GO:0034641,GO:0034660,GO:0042254,GO:…	-	ko:K14782	-	-	-	-	ko00000,ko03009	-	-	-	AATF-Che1,TRAUB
MHACOO_000160-T1	248742.XP_005650839.1	4.22e-84	274	COG1161@1|root,KOG1249@2759|Eukaryota,37N2S@33090|Viridiplantae,34JDX@3041|Chlorophyta	3041|Chlorophyta	S	NO-associated protein 1, chloroplastic	-	-	1.14.13.39	ko:K13427	ko00220,ko00330,ko01100,ko01110,ko01130,ko04626,map00220,map00330,map01100,map01110,map01130,map04626	-	R00111,R00557,R00558	RC00177,RC00330,RC01044,RC02757	ko00000,ko00001,ko01000,ko03009,ko03029	-	-	-	MMR_HSR1
MHACOO_000161-T1	248742.XP_005650857.1	6.08e-186	528	COG0462@1|root,KOG0225@2759|Eukaryota,37K7U@33090|Viridiplantae,34J6Q@3041|Chlorophyta	3041|Chlorophyta	C	The pyruvate dehydrogenase complex catalyzes the overall conversion of pyruvate to acetyl-CoA and CO(2)	-	-	1.2.4.1	ko:K00161	ko00010,ko00020,ko00620,ko01100,ko01110,ko01120,ko01130,ko01200,ko04066,ko04922,ko05230,map00010,map00020,map00620,map01100,map01110,map01120,map01130,map01200,map04066,map04922,map05230	M00307	R00014,R00209,R01699,R03270	RC00004,RC00027,RC00627,RC02742,RC02744,RC02882	br01601,ko00000,ko00001,ko00002,ko01000	-	-	-	E1_dh
MHACOO_000163-T1	4641.GSMUA_Achr7P17050_001	1.91e-22	110	KOG1867@1|root,KOG1867@2759|Eukaryota,37HRE@33090|Viridiplantae,3GDSP@35493|Streptophyta,3KT23@4447|Liliopsida	35493|Streptophyta	O	Ubiquitin carboxyl-terminal hydrolase	-	-	3.4.19.12	ko:K11366	-	-	-	-	ko00000,ko01000,ko01002,ko03021,ko03036,ko04121	-	-	-	UCH,zf-UBP
MHACOO_000164-T1	248742.XP_005650842.1	1.67e-24	97.8	COG0255@1|root,KOG3436@2759|Eukaryota,37UFQ@33090|Viridiplantae,34P1N@3041|Chlorophyta	3041|Chlorophyta	J	Ribosomal L29 protein	-	-	-	ko:K02904	ko03010,map03010	M00178,M00179	-	-	br01610,ko00000,ko00001,ko00002,ko03011	-	-	-	Ribosomal_L29
MHACOO_000166-T1	448385.sce0955	7.32e-27	111	COG0693@1|root,COG0693@2|Bacteria,1MVTT@1224|Proteobacteria,42QCU@68525|delta/epsilon subdivisions,2WK51@28221|Deltaproteobacteria,2YU7D@29|Myxococcales	28221|Deltaproteobacteria	S	DJ-1/PfpI family	-	-	-	-	-	-	-	-	-	-	-	-	DJ-1_PfpI
MHACOO_000169-T1	3067.XP_002950690.1	4.73e-51	184	COG2265@1|root,KOG2187@2759|Eukaryota,37HMZ@33090|Viridiplantae,34KGW@3041|Chlorophyta	3041|Chlorophyta	H	Belongs to the class I-like SAM-binding methyltransferase superfamily. RNA M5U methyltransferase family	-	-	-	ko:K15332	-	-	-	-	ko00000,ko01000,ko03016	-	-	-	tRNA_U5-meth_tr
MHACOO_000171-T1	6087.XP_002161197.2	4.35e-15	78.2	KOG3289@1|root,KOG3289@2759|Eukaryota,399CJ@33154|Opisthokonta,3BKMQ@33208|Metazoa	33208|Metazoa	S	ER membrane protein complex subunit	EMC8	GO:0003674,GO:0005488,GO:0005515,GO:0005575,GO:0005622,GO:0005623,GO:0005634,GO:0005737,GO:0005739,GO:0005783,GO:0005789,GO:0005829,GO:0008150,GO:0012505,GO:0016020,GO:0016021,GO:0030176,GO:0031224,GO:0031227,GO:0031984,GO:0032991,GO:0042175,GO:0043226,GO:0043227,GO:0043229,GO:0043231,GO:0044422,GO:0044424,GO:0044425,GO:0044432,GO:0044444,GO:0044446,GO:0044464,GO:0072546,GO:0098796,GO:0098827	-	-	-	-	-	-	-	-	-	-	UPF0172
MHACOO_000172-T1	554065.XP_005843507.1	9.82e-55	177	COG0526@1|root,KOG0910@2759|Eukaryota,37UUM@33090|Viridiplantae,34I0M@3041|Chlorophyta	3041|Chlorophyta	O	Belongs to the thioredoxin family	-	GO:0003674,GO:0003824,GO:0005575,GO:0005622,GO:0005623,GO:0005737,GO:0006662,GO:0008150,GO:0008152,GO:0009507,GO:0009536,GO:0009987,GO:0015035,GO:0015036,GO:0016491,GO:0016667,GO:0018904,GO:0019725,GO:0042592,GO:0043226,GO:0043227,GO:0043229,GO:0043231,GO:0044281,GO:0044424,GO:0044444,GO:0044464,GO:0045454,GO:0050789,GO:0050794,GO:0055114,GO:0065007,GO:0065008,GO:0071704	-	ko:K03671	ko04621,ko05418,map04621,map05418	-	-	-	ko00000,ko00001,ko03110	-	-	iRC1080.CRv4_Au5_s14_g5492_t1	Thioredoxin
MHACOO_000175-T1	248742.XP_005651025.1	1.09e-158	464	COG0626@1|root,KOG0053@2759|Eukaryota,37RGY@33090|Viridiplantae,34JAR@3041|Chlorophyta	3041|Chlorophyta	E	Cys/Met metabolism PLP-dependent enzyme	-	-	4.4.1.11	ko:K01761	ko00270,ko00450,map00270,map00450	-	R00654,R04770	RC00196,RC00348,RC01209,RC01210	ko00000,ko00001,ko01000	-	-	-	Cys_Met_Meta_PP
MHACOO_000177-T1	554065.XP_005843502.1	7.97e-41	150	2CV6M@1|root,2RREC@2759|Eukaryota,38092@33090|Viridiplantae,34M0K@3041|Chlorophyta	3041|Chlorophyta	S	STIMATE family	-	-	-	-	-	-	-	-	-	-	-	-	STIMATE
MHACOO_000178-T1	4565.Traes_3B_BC6EF5032.1	8.23e-26	99.4	COG5227@1|root,KOG1769@2759|Eukaryota,37V8A@33090|Viridiplantae,3GKGX@35493|Streptophyta,3M09Z@4447|Liliopsida,3IIMN@38820|Poales	35493|Streptophyta	O	Small ubiquitin-related modifier	-	-	-	ko:K12160	ko03013,ko05418,map03013,map05418	M00427	-	-	ko00000,ko00001,ko00002,ko03019,ko03029,ko04121,ko04812	-	-	-	Rad60-SLD
MHACOO_000180-T1	248742.XP_005651027.1	0	1280	COG0653@1|root,2QS7I@2759|Eukaryota,37NCN@33090|Viridiplantae,34H6R@3041|Chlorophyta	3041|Chlorophyta	U	Belongs to the SecA family	-	GO:0000166,GO:0003674,GO:0005488,GO:0005524,GO:0005575,GO:0005622,GO:0005623,GO:0005737,GO:0006605,GO:0006810,GO:0006886,GO:0008104,GO:0008144,GO:0008150,GO:0009507,GO:0009532,GO:0009534,GO:0009535,GO:0009536,GO:0009570,GO:0009579,GO:0015031,GO:0015833,GO:0016020,GO:0017038,GO:0017076,GO:0030554,GO:0031976,GO:0031984,GO:0032553,GO:0032555,GO:0032559,GO:0033036,GO:0034357,GO:0034613,GO:0035639,GO:…	-	ko:K03070	ko02024,ko03060,ko03070,map02024,map03060,map03070	M00335	-	-	ko00000,ko00001,ko00002,ko02044	3.A.5.1,3.A.5.10,3.A.5.2,3.A.5.4	-	-	SecA_DEAD,SecA_PP_bind,SecA_SW
MHACOO_000182-T1	248742.XP_005649549.1	3.31e-92	278	28N2U@1|root,2QUMW@2759|Eukaryota,37N14@33090|Viridiplantae,34HKV@3041|Chlorophyta	3041|Chlorophyta	S	photosystem II	PSBP1	GO:0003674,GO:0005488,GO:0005509,GO:0005575,GO:0005622,GO:0005623,GO:0005737,GO:0008150,GO:0008152,GO:0009507,GO:0009521,GO:0009523,GO:0009534,GO:0009535,GO:0009536,GO:0009579,GO:0009654,GO:0009987,GO:0015979,GO:0016020,GO:0019898,GO:0031976,GO:0031984,GO:0032991,GO:0034357,GO:0042651,GO:0043167,GO:0043169,GO:0043226,GO:0043227,GO:0043229,GO:0043231,GO:0044237,GO:0044422,GO:0044424,GO:0044425,GO:…	-	ko:K02717	ko00195,ko01100,map00195,map01100	-	-	-	ko00000,ko00001,ko00194	-	-	-	PsbP
MHACOO_000183-T1	248742.XP_005649549.1	3.03e-56	187	28N2U@1|root,2QUMW@2759|Eukaryota,37N14@33090|Viridiplantae,34HKV@3041|Chlorophyta	3041|Chlorophyta	S	photosystem II	PSBP1	GO:0003674,GO:0005488,GO:0005509,GO:0005575,GO:0005622,GO:0005623,GO:0005737,GO:0008150,GO:0008152,GO:0009507,GO:0009521,GO:0009523,GO:0009534,GO:0009535,GO:0009536,GO:0009579,GO:0009654,GO:0009987,GO:0015979,GO:0016020,GO:0019898,GO:0031976,GO:0031984,GO:0032991,GO:0034357,GO:0042651,GO:0043167,GO:0043169,GO:0043226,GO:0043227,GO:0043229,GO:0043231,GO:0044237,GO:0044422,GO:0044424,GO:0044425,GO:…	-	ko:K02717	ko00195,ko01100,map00195,map01100	-	-	-	ko00000,ko00001,ko00194	-	-	-	PsbP
MHACOO_000184-T1	4113.PGSC0003DMT400001796	9.81e-46	159	KOG1632@1|root,KOG1886@1|root,KOG1632@2759|Eukaryota,KOG1886@2759|Eukaryota,37KCD@33090|Viridiplantae,3G8CD@35493|Streptophyta,44G5X@71274|asterids	35493|Streptophyta	K	Bromo adjacent homology domain	-	-	-	-	-	-	-	-	-	-	-	-	BAH,PHD
MHACOO_000185-T1	248742.XP_005651032.1	6.59e-107	374	COG0847@1|root,KOG0344@1|root,KOG0344@2759|Eukaryota,KOG4793@2759|Eukaryota,37J1W@33090|Viridiplantae,34JWT@3041|Chlorophyta	3041|Chlorophyta	L	DNA helicase	REX	-	-	-	-	-	-	-	-	-	-	-	DEAD,Helicase_C,RNase_T
MHACOO_000186-T1	3075.A0A087SN08	1.64e-116	374	KOG0667@1|root,KOG0667@2759|Eukaryota,37HW0@33090|Viridiplantae,34JFN@3041|Chlorophyta	3041|Chlorophyta	T	Protein tyrosine kinase	-	-	-	-	-	-	-	-	-	-	-	-	Pkinase
MHACOO_000189-T1	248742.XP_005650970.1	1.8e-152	465	COG0465@1|root,KOG0731@2759|Eukaryota,37HNE@33090|Viridiplantae,34H31@3041|Chlorophyta	3041|Chlorophyta	O	Belongs to the AAA ATPase family	-	-	-	ko:K03798	-	M00742	-	-	ko00000,ko00002,ko01000,ko01002,ko03110	-	-	-	AAA,Peptidase_M41
MHACOO_000190-T1	248742.XP_005651020.1	1.28e-106	323	COG5148@1|root,KOG2884@2759|Eukaryota,37JJ9@33090|Viridiplantae,34HAI@3041|Chlorophyta	3041|Chlorophyta	O	von Willebrand factor (vWF) type A domain	-	-	-	ko:K03029	ko03050,ko05169,map03050,map05169	M00341	-	-	ko00000,ko00001,ko00002,ko03051	-	-	-	UIM,VWA_2
MHACOO_000191-T1	3218.PP1S67_235V6.1	2.08e-24	101	KOG3277@1|root,KOG3277@2759|Eukaryota,37VEZ@33090|Viridiplantae,3GJXK@35493|Streptophyta	35493|Streptophyta	S	zinc finger	-	GO:0003674,GO:0005488,GO:0005575,GO:0005622,GO:0005623,GO:0005737,GO:0005739,GO:0008270,GO:0043167,GO:0043169,GO:0043226,GO:0043227,GO:0043229,GO:0043231,GO:0044424,GO:0044444,GO:0044464,GO:0046872,GO:0046914	-	ko:K17808	-	-	-	-	ko00000,ko03029	-	-	-	zf-DNL
MHACOO_000192-T1	248742.XP_005651022.1	0	929	KOG2171@1|root,KOG2171@2759|Eukaryota,37KUA@33090|Viridiplantae,34HDN@3041|Chlorophyta	3041|Chlorophyta	UY	HEAT repeats	-	-	-	ko:K20222	-	-	-	-	ko00000,ko03009	1.I.1	-	-	HEAT,HEAT_2,HEAT_EZ,IFRD
MHACOO_000193-T1	248742.XP_005651557.1	1.28e-41	147	COG0335@1|root,KOG1698@2759|Eukaryota,37UAF@33090|Viridiplantae,34IFC@3041|Chlorophyta	3041|Chlorophyta	J	ribosomal protein L19	-	-	-	ko:K02884	ko03010,map03010	M00178	-	-	br01610,ko00000,ko00001,ko00002,ko03011	-	-	-	Ribosomal_L19
MHACOO_000194-T1	554065.XP_005847880.1	1.52e-194	589	COG0661@1|root,KOG1235@2759|Eukaryota,37JDI@33090|Viridiplantae,34KDG@3041|Chlorophyta	3041|Chlorophyta	S	ABC1 family	-	-	-	ko:K08869	-	-	-	-	ko00000,ko01001	-	-	-	ABC1
MHACOO_000196-T1	157072.XP_008879143.1	1.34e-14	73.9	KOG3377@1|root,KOG3377@2759|Eukaryota	2759|Eukaryota	S	Eukaryotic protein of unknown function (DUF842)	FAM136A	GO:0003674,GO:0005575,GO:0005622,GO:0005623,GO:0005737,GO:0008150,GO:0044424,GO:0044464	-	-	-	-	-	-	-	-	-	-	DUF842
MHACOO_000197-T1	37682.EMT32349	3.05e-15	84	28IF7@1|root,2QQS1@2759|Eukaryota,37R0T@33090|Viridiplantae,3GAPJ@35493|Streptophyta,3KM00@4447|Liliopsida,3IGEB@38820|Poales	35493|Streptophyta	F	Kinase that can phosphorylate various inositol polyphosphate such as Ins(3,4,5,6)P4 or Ins(1,3,4)P3	-	GO:0000003,GO:0000166,GO:0000287,GO:0000825,GO:0003006,GO:0003674,GO:0003824,GO:0005488,GO:0005524,GO:0005575,GO:0005622,GO:0005623,GO:0005737,GO:0005829,GO:0005975,GO:0006020,GO:0006066,GO:0006793,GO:0006796,GO:0007275,GO:0008144,GO:0008150,GO:0008152,GO:0009058,GO:0009791,GO:0009987,GO:0010154,GO:0010264,GO:0016301,GO:0016310,GO:0016311,GO:0016740,GO:0016772,GO:0016773,GO:0016787,GO:0016788,GO:…	2.7.1.134,2.7.1.159	ko:K00913	ko00562,ko01100,ko04070,map00562,map01100,map04070	M00132	R03428,R03429,R03479	RC00002,RC00078	ko00000,ko00001,ko00002,ko01000	-	-	-	Ins134_P3_kin
MHACOO_000198-T1	1519464.HY22_12225	1.49e-07	60.8	COG5239@1|root,COG5239@2|Bacteria	2|Bacteria	L	Endonuclease/Exonuclease/phosphatase family	-	-	-	-	-	-	-	-	-	-	-	-	Endonuclease_1,Exo_endo_phos
MHACOO_000199-T1	248742.XP_005651040.1	3.98e-125	390	COG0750@1|root,2QUAP@2759|Eukaryota,37JF0@33090|Viridiplantae,34GZ5@3041|Chlorophyta	3041|Chlorophyta	M	zinc metalloprotease EGY1, chloroplastic	-	-	-	-	-	-	-	-	-	-	-	-	-
MHACOO_000200-T1	248742.XP_005651041.1	1.7e-101	323	COG0316@1|root,KOG1119@2759|Eukaryota,37N10@33090|Viridiplantae,34GXT@3041|Chlorophyta	3041|Chlorophyta	CU	protein At5g03900, chloroplastic-like	-	-	-	-	-	-	-	-	-	-	-	-	-
MHACOO_000201-T1	3055.EDP00638	6.2e-63	206	COG0135@1|root,KOG4202@2759|Eukaryota,37KQ9@33090|Viridiplantae,34I1Y@3041|Chlorophyta	3041|Chlorophyta	E	N-(5'phosphoribosyl)anthranilate (PRA) isomerase	-	-	5.3.1.24	ko:K01817	ko00400,ko01100,ko01110,ko01130,ko01230,map00400,map01100,map01110,map01130,map01230	M00023	R03509	RC00945	ko00000,ko00001,ko00002,ko01000	-	-	iRC1080.CRv4_Au5_s12_g3447_t1	PRAI
MHACOO_000202-T1	3067.XP_002952357.1	1.59e-132	410	COG1161@1|root,KOG1424@2759|Eukaryota,37MWC@33090|Viridiplantae,34JE5@3041|Chlorophyta	3041|Chlorophyta	S	50S ribosome-binding GTPase	-	-	-	ko:K14539	ko03008,map03008	-	-	-	ko00000,ko00001,ko01000,ko03009	-	-	-	MMR_HSR1
MHACOO_000203-T1	248742.XP_005651037.1	4.22e-97	315	COG1621@1|root,KOG0228@2759|Eukaryota,37QH4@33090|Viridiplantae,34K9N@3041|Chlorophyta	3041|Chlorophyta	G	Glycosyl hydrolases family 32	-	-	-	-	-	-	-	-	-	-	-	-	Glyco_hydro_32N
MHACOO_000205-T1	248742.XP_005650929.1	3.83e-88	277	COG0526@1|root,KOG0907@2759|Eukaryota,37K1Y@33090|Viridiplantae,34HXY@3041|Chlorophyta	3041|Chlorophyta	O	Thioredoxin-like protein CDSP32	-	-	-	-	-	-	-	-	-	-	-	-	Thioredoxin
MHACOO_000206-T1	3075.A0A087SDT0	1.16e-245	687	COG0114@1|root,KOG1317@2759|Eukaryota,37IIH@33090|Viridiplantae,34H8M@3041|Chlorophyta	3041|Chlorophyta	C	fumarate hydratase	-	-	4.2.1.2	ko:K01679	ko00020,ko00620,ko00720,ko01100,ko01110,ko01120,ko01130,ko01200,ko04934,ko05200,ko05211,map00020,map00620,map00720,map01100,map01110,map01120,map01130,map01200,map04934,map05200,map05211	M00009,M00011,M00173,M00376	R01082	RC00443	ko00000,ko00001,ko00002,ko01000	-	-	-	FumaraseC_C,Lyase_1
MHACOO_000207-T1	3067.XP_002950409.1	3.56e-10	65.1	KOG3410@1|root,KOG3410@2759|Eukaryota,37UR7@33090|Viridiplantae,34NJM@3041|Chlorophyta	3041|Chlorophyta	S	FAM32A-like	-	-	-	ko:K13120	-	-	-	-	ko00000,ko03041	-	-	-	DUF1754
MHACOO_000208-T1	3218.PP1S15_29V6.1	1.28e-86	256	COG0184@1|root,KOG0400@2759|Eukaryota,37TYW@33090|Viridiplantae,3GBY4@35493|Streptophyta	35493|Streptophyta	J	Belongs to the universal ribosomal protein uS15 family	-	GO:0000278,GO:0000281,GO:0000902,GO:0000904,GO:0000910,GO:0000911,GO:0003674,GO:0003676,GO:0003723,GO:0003735,GO:0005198,GO:0005488,GO:0005575,GO:0005618,GO:0005622,GO:0005623,GO:0005634,GO:0005730,GO:0005737,GO:0005783,GO:0005829,GO:0005840,GO:0006412,GO:0006518,GO:0006807,GO:0007049,GO:0007275,GO:0008150,GO:0008152,GO:0009058,GO:0009059,GO:0009507,GO:0009536,GO:0009653,GO:0009888,GO:0009965,GO:…	-	ko:K02953	ko03010,map03010	M00177	-	-	br01610,ko00000,ko00001,ko00002,ko03011	-	-	-	Ribosomal_S13_N,Ribosomal_S15
MHACOO_000209-T1	554065.XP_005850586.1	8.68e-76	242	COG2239@1|root,2S0JS@2759|Eukaryota,37V14@33090|Viridiplantae,34HU3@3041|Chlorophyta	3041|Chlorophyta	P	Divalent cation transporter	-	-	-	-	-	-	-	-	-	-	-	-	MgtE
MHACOO_000210-T1	248742.XP_005650935.1	3.99e-178	521	KOG1272@1|root,KOG1272@2759|Eukaryota,37I46@33090|Viridiplantae,34HB3@3041|Chlorophyta	3041|Chlorophyta	A	BING4CT (NUC141) domain	-	-	-	ko:K14768	-	-	-	-	ko00000,ko03009	-	-	-	BING4CT,WD40
MHACOO_000211-T1	554065.XP_005850866.1	4.92e-122	371	COG0042@1|root,KOG2333@2759|Eukaryota,37YV0@33090|Viridiplantae,34K64@3041|Chlorophyta	3041|Chlorophyta	J	Catalyzes the synthesis of dihydrouridine, a modified base found in the D-loop of most tRNAs	-	-	1.3.1.89	ko:K05544	-	-	-	-	ko00000,ko01000,ko03016	-	-	-	Dus
MHACOO_000216-T1	554065.XP_005850812.1	4.62e-142	412	COG2226@1|root,KOG1540@2759|Eukaryota,37KK0@33090|Viridiplantae,34K54@3041|Chlorophyta	3041|Chlorophyta	H	Methyltransferase domain	-	-	2.1.1.295	ko:K12502	ko00130,ko01100,ko01110,map00130,map01100,map01110	M00112	R07501,R10709,R10710	RC00003,RC01662	ko00000,ko00001,ko00002,ko01000	-	-	-	Methyltransf_11
MHACOO_000218-T1	248742.XP_005650942.1	6.52e-156	468	COG5163@1|root,KOG2481@2759|Eukaryota,37RNT@33090|Viridiplantae,34HHF@3041|Chlorophyta	3041|Chlorophyta	A	Required for maturation of ribosomal RNAs and formation of the large ribosomal subunit	-	GO:0000463,GO:0000470,GO:0003674,GO:0003676,GO:0003723,GO:0005488,GO:0005575,GO:0005622,GO:0005623,GO:0005634,GO:0005654,GO:0005730,GO:0006139,GO:0006364,GO:0006396,GO:0006725,GO:0006807,GO:0008150,GO:0008152,GO:0009987,GO:0010467,GO:0010468,GO:0016070,GO:0016072,GO:0019219,GO:0019222,GO:0022613,GO:0030684,GO:0030686,GO:0031323,GO:0031974,GO:0031981,GO:0032991,GO:0034470,GO:0034641,GO:0034660,GO:…	-	ko:K14843	-	-	-	-	ko00000,ko03009	-	-	-	BRCT_2,Pescadillo_N
MHACOO_000219-T1	88036.EFJ26484	2.02e-08	62.4	COG4735@1|root,2QT28@2759|Eukaryota,37JUT@33090|Viridiplantae,3GA6G@35493|Streptophyta	35493|Streptophyta	-	-	-	-	-	-	-	-	-	-	-	-	-	-	-
MHACOO_000219-T2	248742.XP_005650989.1	1.89e-37	146	COG4735@1|root,2QT28@2759|Eukaryota,37JUT@33090|Viridiplantae	33090|Viridiplantae	-	-	-	-	-	-	-	-	-	-	-	-	-	-	-
MHACOO_000220-T1	248742.XP_005645848.1	1.27e-39	136	COG0236@1|root,KOG1748@2759|Eukaryota,37VI6@33090|Viridiplantae,34MG8@3041|Chlorophyta	3041|Chlorophyta	I	Carrier of the growing fatty acid chain in fatty acid biosynthesis	-	-	-	ko:K03955	ko00190,ko01100,ko04714,ko04723,ko04932,ko05010,ko05012,ko05016,map00190,map01100,map04714,map04723,map04932,map05010,map05012,map05016	M00146	-	-	ko00000,ko00001,ko00002	3.D.1.6	-	-	PP-binding
MHACOO_000222-T1	248742.XP_005650986.1	3.29e-141	406	COG1889@1|root,KOG1596@2759|Eukaryota,37IFF@33090|Viridiplantae,34J7Q@3041|Chlorophyta	3041|Chlorophyta	A	Fibrillarin	-	-	-	ko:K14563	ko03008,map03008	-	-	-	ko00000,ko00001,ko01000,ko03009	-	-	-	Fibrillarin
MHACOO_000223-T1	28532.XP_010559311.1	6.67e-87	271	KOG0758@1|root,KOG0758@2759|Eukaryota,37Q5S@33090|Viridiplantae,3G8K5@35493|Streptophyta,3HPAN@3699|Brassicales	35493|Streptophyta	C	Belongs to the mitochondrial carrier (TC 2.A.29) family	-	GO:0000064,GO:0003333,GO:0003674,GO:0005215,GO:0005342,GO:0005575,GO:0005622,GO:0005623,GO:0005737,GO:0005739,GO:0005740,GO:0005743,GO:0006810,GO:0006811,GO:0006812,GO:0006820,GO:0006839,GO:0006855,GO:0006865,GO:0008150,GO:0008324,GO:0008509,GO:0008514,GO:0009507,GO:0009536,GO:0015075,GO:0015171,GO:0015179,GO:0015238,GO:0015318,GO:0015711,GO:0015807,GO:0015822,GO:0015849,GO:0015893,GO:0016020,GO:…	-	ko:K15109	ko04714,map04714	-	-	-	ko00000,ko00001,ko02000	2.A.29.8	-	-	Mito_carr
MHACOO_000226-T1	3055.EDP09706	1.9e-124	374	COG0388@1|root,KOG0808@2759|Eukaryota,37MZR@33090|Viridiplantae,34H28@3041|Chlorophyta	3041|Chlorophyta	E	Carbon-nitrogen hydrolase	-	-	3.5.1.6	ko:K01431	ko00240,ko00410,ko00770,ko00983,ko01100,map00240,map00410,map00770,map00983,map01100	M00046	R00905,R04666,R08228	RC00096	ko00000,ko00001,ko00002,ko01000	-	-	-	CN_hydrolase
MHACOO_000227-T1	70448.A0A090N311	8.81e-16	82.8	COG0468@1|root,KOG1564@2759|Eukaryota,37IXV@33090|Viridiplantae,34MNX@3041|Chlorophyta	3041|Chlorophyta	L	Rad51	-	-	-	ko:K10880	ko03440,map03440	-	-	-	ko00000,ko00001,ko03400	-	-	-	Rad51
MHACOO_000231-T1	3067.XP_002951603.1	8.73e-219	616	COG0141@1|root,KOG2697@2759|Eukaryota,37Q6A@33090|Viridiplantae,34JY6@3041|Chlorophyta	3041|Chlorophyta	E	Catalyzes the sequential NAD-dependent oxidations of L- histidinol to L-histidinaldehyde and then to L-histidine	-	-	1.1.1.23	ko:K00013	ko00340,ko01100,ko01110,ko01230,map00340,map01100,map01110,map01230	M00026	R01158,R01163,R03012	RC00099,RC00242,RC00463	ko00000,ko00001,ko00002,ko01000	-	-	-	Histidinol_dh
MHACOO_000233-T1	248742.XP_005651223.1	1.07e-248	715	COG0475@1|root,KOG1650@2759|Eukaryota,37J86@33090|Viridiplantae,34K6E@3041|Chlorophyta	3041|Chlorophyta	P	Sodium/hydrogen exchanger family	-	-	-	-	-	-	-	-	-	-	-	-	Na_H_Exchanger,TrkA_N
MHACOO_000234-T1	3067.XP_002955803.1	1.51e-71	223	COG1791@1|root,KOG2107@2759|Eukaryota,37MD0@33090|Viridiplantae,34KQ1@3041|Chlorophyta	3041|Chlorophyta	E	Catalyzes the formation of formate and 2-keto-4- methylthiobutyrate (KMTB) from 1,2-dihydroxy-3-keto-5- methylthiopentene (DHK-MTPene)	-	-	1.13.11.53,1.13.11.54	ko:K08967	ko00270,ko01100,map00270,map01100	M00034	R07363,R07364	RC01866,RC02018,RC02118	ko00000,ko00001,ko00002,ko01000	-	-	-	ARD
MHACOO_000235-T1	296587.XP_002508169.1	5.03e-135	413	KOG2183@1|root,KOG2183@2759|Eukaryota,37ISA@33090|Viridiplantae,34JJ4@3041|Chlorophyta	3041|Chlorophyta	O	Serine carboxypeptidase S28	-	-	3.4.16.2	ko:K01285	ko04614,ko04974,map04614,map04974	-	-	-	ko00000,ko00001,ko01000,ko01002	-	-	-	Peptidase_S28
MHACOO_000236-T1	554065.XP_005852185.1	1.59e-69	230	KOG1039@1|root,KOG1039@2759|Eukaryota,37HPV@33090|Viridiplantae,34HUY@3041|Chlorophyta	3041|Chlorophyta	O	Zinc finger, C3HC4 type (RING finger)	-	-	2.3.2.27	ko:K15687	-	-	-	-	ko00000,ko01000,ko04121	-	-	-	zf-C3HC4,zf-CCCH,zf-CCCH_2
MHACOO_000237-T1	3055.EDP08868	2.25e-64	205	COG0237@1|root,KOG3220@2759|Eukaryota,37ZWZ@33090|Viridiplantae,34KYS@3041|Chlorophyta	3041|Chlorophyta	H	Dephospho-CoA kinase	-	-	2.7.1.24	ko:K00859	ko00770,ko01100,map00770,map01100	M00120	R00130	RC00002,RC00078	ko00000,ko00001,ko00002,ko01000	-	-	-	CoaE
MHACOO_000239-T1	3075.A0A087SQY4	1.94e-51	207	COG0249@1|root,KOG0217@2759|Eukaryota,37J1Q@33090|Viridiplantae,34J0Q@3041|Chlorophyta	3041|Chlorophyta	L	DNA-binding domain of DNA mismatch repair MUTS family	-	-	-	ko:K08737	ko01524,ko03430,ko05200,ko05210,map01524,map03430,map05200,map05210	M00295	-	-	ko00000,ko00001,ko00002,ko03400	-	-	-	MutS_I,MutS_II,MutS_III,MutS_IV,MutS_V
MHACOO_000240-T1	365046.Rta_20460	7.01e-76	253	COG2312@1|root,COG2312@2|Bacteria,1MU2S@1224|Proteobacteria,2VHVE@28216|Betaproteobacteria,4ACY4@80864|Comamonadaceae	28216|Betaproteobacteria	S	Erythromycin esterase	-	-	-	-	-	-	-	-	-	-	-	-	Erythro_esteras
MHACOO_000241-T1	554065.XP_005844256.1	2.77e-25	99.4	KOG2271@1|root,KOG2271@2759|Eukaryota,37VAD@33090|Viridiplantae	33090|Viridiplantae	UY	Allows the formation of correctly charged Gln-tRNA(Gln) through the transamidation of misacylated Glu-tRNA(Gln) in chloroplasts and mitochondria. The reaction takes place in the presence of glutamine and ATP through an activated gamma-phospho- Glu-tRNA(Gln)	GATC	GO:0000166,GO:0003674,GO:0003824,GO:0005488,GO:0005524,GO:0005575,GO:0005622,GO:0005623,GO:0005737,GO:0005739,GO:0006412,GO:0006450,GO:0006518,GO:0006807,GO:0008144,GO:0008150,GO:0008152,GO:0009058,GO:0009059,GO:0009507,GO:0009536,GO:0009987,GO:0010467,GO:0016874,GO:0017076,GO:0019538,GO:0030554,GO:0032553,GO:0032555,GO:0032559,GO:0034641,GO:0034645,GO:0035639,GO:0036094,GO:0043043,GO:0043167,GO:…	6.3.5.6,6.3.5.7	ko:K02435	ko00970,ko01100,map00970,map01100	-	R03905,R04212	RC00010	ko00000,ko00001,ko01000,ko03029	-	-	-	Glu-tRNAGln
MHACOO_000242-T1	3067.XP_002956489.1	3.94e-82	257	COG0647@1|root,2QU6A@2759|Eukaryota,37RY9@33090|Viridiplantae,34K2A@3041|Chlorophyta	3041|Chlorophyta	G	Haloacid dehalogenase-like hydrolase	-	-	-	-	-	-	-	-	-	-	-	-	Hydrolase_6,Hydrolase_like
MHACOO_000243-T1	248742.XP_005651231.1	2.31e-61	199	COG5033@1|root,KOG3149@2759|Eukaryota,37QWH@33090|Viridiplantae,34KT4@3041|Chlorophyta	3041|Chlorophyta	K	YEATS family	-	-	-	ko:K11341	-	-	-	-	ko00000,ko03036	-	-	-	YEATS
MHACOO_000244-T1	3218.PP1S408_12V6.1	1.08e-33	124	COG1324@1|root,KOG3338@2759|Eukaryota,37Q9K@33090|Viridiplantae,3GBI0@35493|Streptophyta	35493|Streptophyta	P	Protein CutA chloroplastic	-	GO:0003674,GO:0005488,GO:0005507,GO:0005575,GO:0005622,GO:0005623,GO:0005737,GO:0008150,GO:0009507,GO:0009526,GO:0009529,GO:0009536,GO:0009941,GO:0009987,GO:0010035,GO:0010038,GO:0016043,GO:0022607,GO:0031967,GO:0031970,GO:0031972,GO:0031974,GO:0031975,GO:0042221,GO:0043167,GO:0043169,GO:0043226,GO:0043227,GO:0043229,GO:0043231,GO:0043233,GO:0043933,GO:0044085,GO:0044422,GO:0044424,GO:0044434,GO:…	-	ko:K03926	-	-	-	-	ko00000	-	-	-	CutA1
MHACOO_000245-T1	248742.XP_005650078.1	0	3957	COG5178@1|root,KOG1795@2759|Eukaryota,37M6Q@33090|Viridiplantae,34GTW@3041|Chlorophyta	3041|Chlorophyta	A	PRO8NT (NUC069), PrP8 N-terminal domain	-	-	-	ko:K12856	ko03040,map03040	M00354,M00355	-	-	ko00000,ko00001,ko00002,ko03041	-	-	-	JAB,PRO8NT,PROCN,PROCT,PRP8_domainIV,RRM_4,U5_2-snRNA_bdg,U6-snRNA_bdg
MHACOO_000246-T1	248742.XP_005651232.1	6.51e-204	625	COG2217@1|root,KOG0207@2759|Eukaryota,37HKS@33090|Viridiplantae,34JKK@3041|Chlorophyta	3041|Chlorophyta	P	Heavy-metal-associated domain	-	-	3.6.3.54	ko:K17686	ko01524,ko04016,map01524,map04016	-	R00086	RC00002	ko00000,ko00001,ko01000	3.A.3.5	-	-	E1-E2_ATPase,HMA,Hydrolase
MHACOO_000247-T1	248742.XP_005651233.1	3.72e-85	278	KOG1729@1|root,KOG1729@2759|Eukaryota,37WZK@33090|Viridiplantae,34IFQ@3041|Chlorophyta	3041|Chlorophyta	S	Pleckstrin homology domain.	-	-	-	-	-	-	-	-	-	-	-	-	PH,WW
MHACOO_000248-T1	886293.Sinac_5938	2.93e-28	126	COG0617@1|root,COG2844@1|root,COG0617@2|Bacteria,COG2844@2|Bacteria,2IXYM@203682|Planctomycetes	203682|Planctomycetes	H	tRNA nucleotidyltransferase poly(A) polymerase	papS	-	2.7.7.19,2.7.7.72	ko:K00970,ko:K00974	ko03013,ko03018,map03013,map03018	-	R09382,R09383,R09384,R09386	RC00078	ko00000,ko00001,ko01000,ko03016,ko03019	-	-	-	HD,PolyA_pol,PolyA_pol_RNAbd,tRNA_NucTran2_2
MHACOO_000250-T1	248742.XP_005651236.1	0	1010	COG0058@1|root,KOG2099@2759|Eukaryota,37R36@33090|Viridiplantae,34IZS@3041|Chlorophyta	3041|Chlorophyta	G	Phosphorylase is an important allosteric enzyme in carbohydrate metabolism. Enzymes from different sources differ in their regulatory mechanisms and in their natural substrates. However, all known phosphorylases share catalytic and structural properties	PHO2	-	2.4.1.1	ko:K00688	ko00500,ko01100,ko01110,ko02026,ko04217,ko04910,ko04922,ko04931,map00500,map01100,map01110,map02026,map04217,map04910,map04922,map04931	-	R02111	-	ko00000,ko00001,ko01000	-	GT35	iRC1080.CRv4_Au5_s7_g14176_t1	Phosphorylase
MHACOO_000252-T1	3075.A0A087SLS3	8.72e-70	233	COG2520@1|root,KOG2078@2759|Eukaryota,37SDP@33090|Viridiplantae,34JG1@3041|Chlorophyta	3041|Chlorophyta	A	Specifically methylates the N1 position of guanosine-37 in various cytoplasmic and mitochondrial tRNAs. Methylation is not dependent on the nature of the nucleoside 5' of the target nucleoside. This is the first step in the biosynthesis of wybutosine (yW), a modified base adjacent to the anticodon of tRNAs and required for accurate decoding	-	-	2.1.1.228	ko:K15429	-	-	R00597	RC00003,RC00334	ko00000,ko01000,ko03016	-	-	-	Met_10
MHACOO_000254-T1	248742.XP_005651248.1	9.95e-286	802	COG1389@1|root,2QQC0@2759|Eukaryota,37QC4@33090|Viridiplantae,34H2J@3041|Chlorophyta	3041|Chlorophyta	B	Component of the DNA topoisomerase VI involved in chromatin organization and progression of endoreduplication cycles. Relaxes both positive and negative superturns and exhibits a strong decatenase activity. The B subunit binds ATP	TOP6B	-	5.99.1.3	ko:K03167	-	-	-	-	ko00000,ko01000,ko03032	-	-	-	HATPase_c_3,Topo-VIb_trans
MHACOO_000254-T2	3067.XP_002952053.1	6.26e-279	788	COG1389@1|root,2QQC0@2759|Eukaryota,37QC4@33090|Viridiplantae,34H2J@3041|Chlorophyta	3041|Chlorophyta	B	Component of the DNA topoisomerase VI involved in chromatin organization and progression of endoreduplication cycles. Relaxes both positive and negative superturns and exhibits a strong decatenase activity. The B subunit binds ATP	TOP6B	-	5.99.1.3	ko:K03167	-	-	-	-	ko00000,ko01000,ko03032	-	-	-	HATPase_c_3,Topo-VIb_trans
MHACOO_000258-T1	3075.A0A087SRP0	6.47e-66	220	COG5225@1|root,KOG1765@2759|Eukaryota,37MW7@33090|Viridiplantae,34HV3@3041|Chlorophyta	3041|Chlorophyta	J	Involved in ribosomal large subunit assembly	-	-	-	ko:K14852	-	-	-	-	ko00000,ko03009	-	-	-	RRS1
MHACOO_000262-T1	218851.Aquca_045_00238.1	2.27e-20	94.4	COG0689@1|root,KOG1069@2759|Eukaryota,37RSW@33090|Viridiplantae,3GE16@35493|Streptophyta	35493|Streptophyta	J	Exosome complex exonuclease RRP46 homolog	-	GO:0000176,GO:0000177,GO:0000178,GO:0000291,GO:0000956,GO:0003674,GO:0003676,GO:0003677,GO:0003690,GO:0003723,GO:0003727,GO:0003824,GO:0004518,GO:0004527,GO:0004536,GO:0004540,GO:0005488,GO:0005515,GO:0005575,GO:0005622,GO:0005623,GO:0005634,GO:0005730,GO:0005737,GO:0005840,GO:0006139,GO:0006259,GO:0006364,GO:0006396,GO:0006401,GO:0006402,GO:0006725,GO:0006807,GO:0008150,GO:0008152,GO:0009056,GO:…	-	ko:K12590	ko03018,map03018	M00391	-	-	ko00000,ko00001,ko00002,ko03019	-	-	-	RNase_PH
MHACOO_000263-T1	3075.A0A087SAU2	4.28e-48	164	28IQ0@1|root,2QR14@2759|Eukaryota,37PIH@33090|Viridiplantae,34N61@3041|Chlorophyta	3041|Chlorophyta	E	Prolyl 4-hydroxylase alpha subunit homologues.	-	-	-	-	-	-	-	-	-	-	-	-	2OG-FeII_Oxy_3
MHACOO_000264-T1	554065.XP_005847305.1	9.85e-65	204	COG0346@1|root,KOG2944@2759|Eukaryota,37RYG@33090|Viridiplantae,34JVK@3041|Chlorophyta	3041|Chlorophyta	G	Catalyzes the conversion of hemimercaptal, formed from methylglyoxal and glutathione, to S-lactoylglutathione	-	-	4.4.1.5	ko:K01759	ko00620,map00620	-	R02530	RC00004,RC00740	ko00000,ko00001,ko01000	-	-	-	Glyoxalase
MHACOO_000266-T1	248742.XP_005651253.1	3.23e-161	468	COG0156@1|root,KOG1359@2759|Eukaryota,37PAF@33090|Viridiplantae	33090|Viridiplantae	E	2-amino-3-ketobutyrate coenzyme A ligase	-	-	2.3.1.29,2.3.1.47	ko:K00639,ko:K00652	ko00260,ko00780,ko01100,map00260,map00780,map01100	M00123,M00573,M00577	R00371,R03210,R10124	RC00004,RC00039,RC00394,RC02725	ko00000,ko00001,ko00002,ko01000,ko01007	-	-	-	Aminotran_1_2
MHACOO_000267-T1	242159.ABO94625	3.19e-18	87.8	COG0424@1|root,KOG1509@2759|Eukaryota,37PFH@33090|Viridiplantae,34I08@3041|Chlorophyta	3041|Chlorophyta	D	Nucleotide binding protein Maf. Maf has been implicated in inhibition of septum formation in eukaryotes, bacteria and archaea, but homologs in B.subtilis and S.cerevisiae are nonessential for cell division	MAF	-	-	ko:K06287	-	-	-	-	ko00000	-	-	-	Maf
MHACOO_000268-T1	3067.XP_002947372.1	1.75e-31	130	KOG0297@1|root,KOG0297@2759|Eukaryota,37JG1@33090|Viridiplantae	33090|Viridiplantae	T	E3 ubiquitin-protein ligase	-	-	2.3.2.27	ko:K10143	ko04115,ko04120,ko04712,map04115,map04120,map04712	-	-	-	ko00000,ko00001,ko01000,ko04121	-	-	-	WD40,zf-C3HC4,zf-RING_UBOX
MHACOO_000269-T1	36331.EPrPI00000014154	1.16e-20	102	KOG0826@1|root,KOG0826@2759|Eukaryota,1MDEK@121069|Pythiales	121069|Pythiales	O	Peroxisome assembly protein 12. Source PGD	-	-	-	-	-	-	-	-	-	-	-	-	Pex2_Pex12
MHACOO_000270-T1	248742.XP_005651068.1	1.32e-145	427	COG0508@1|root,KOG0559@2759|Eukaryota,37KD6@33090|Viridiplantae,34H3J@3041|Chlorophyta	3041|Chlorophyta	C	2-oxoglutarate dehydrogenase E2	-	-	2.3.1.61	ko:K00658	ko00020,ko00310,ko01100,ko01110,ko01120,ko01130,ko01200,map00020,map00310,map01100,map01110,map01120,map01130,map01200	M00009,M00011,M00032	R02570,R02571,R08549	RC00004,RC02727,RC02833	br01601,ko00000,ko00001,ko00002,ko01000	-	-	-	2-oxoacid_dh,Biotin_lipoyl
MHACOO_000270-T2	248742.XP_005651068.1	9.78e-148	429	COG0508@1|root,KOG0559@2759|Eukaryota,37KD6@33090|Viridiplantae,34H3J@3041|Chlorophyta	3041|Chlorophyta	C	2-oxoglutarate dehydrogenase E2	-	-	2.3.1.61	ko:K00658	ko00020,ko00310,ko01100,ko01110,ko01120,ko01130,ko01200,map00020,map00310,map01100,map01110,map01120,map01130,map01200	M00009,M00011,M00032	R02570,R02571,R08549	RC00004,RC02727,RC02833	br01601,ko00000,ko00001,ko00002,ko01000	-	-	-	2-oxoacid_dh,Biotin_lipoyl
MHACOO_000271-T1	3067.XP_002946247.1	3.43e-122	355	2BTIX@1|root,2S212@2759|Eukaryota,37YVX@33090|Viridiplantae,34JVP@3041|Chlorophyta	3041|Chlorophyta	P	The light-harvesting complex (LHC) functions as a light receptor, it captures and delivers excitation energy to photosystems with which it is closely associated	-	-	-	ko:K08910	ko00196,map00196	-	-	-	ko00000,ko00001,ko00194	-	-	-	Chloroa_b-bind
MHACOO_000272-T1	248742.XP_005651070.1	6.45e-99	295	2CMW9@1|root,2QSBP@2759|Eukaryota,37NZ1@33090|Viridiplantae,34HUT@3041|Chlorophyta	3041|Chlorophyta	P	The light-harvesting complex (LHC) functions as a light receptor, it captures and delivers excitation energy to photosystems with which it is closely associated	LHCA4	-	-	ko:K08908,ko:K08910	ko00196,map00196	-	-	-	ko00000,ko00001,ko00194	-	-	-	Chloroa_b-bind
MHACOO_000273-T1	3055.EDP00495	1.89e-153	506	COG1132@1|root,KOG0055@2759|Eukaryota,37HZ5@33090|Viridiplantae,34HEB@3041|Chlorophyta	3041|Chlorophyta	Q	ABC transporter transmembrane region	-	-	3.6.3.44	ko:K05658	ko02010,ko04976,ko05206,ko05226,map02010,map04976,map05206,map05226	-	-	-	ko00000,ko00001,ko01000,ko02000,ko04090,ko04147	3.A.1.201	-	-	ABC_membrane,ABC_tran
MHACOO_000274-T1	248742.XP_005651561.1	1.69e-36	141	KOG2595@1|root,KOG2595@2759|Eukaryota,380RN@33090|Viridiplantae,34MA4@3041|Chlorophyta	3041|Chlorophyta	T	Rab-GTPase-TBC domain	-	-	-	ko:K20372	-	-	-	-	ko00000,ko04131	-	-	-	RabGAP-TBC
MHACOO_000275-T1	248742.XP_005651071.1	6.62e-58	183	2AR4E@1|root,2S2RG@2759|Eukaryota,38A3D@33090|Viridiplantae,34PF4@3041|Chlorophyta	3041|Chlorophyta	S	Belongs to the Psb28 family	-	-	-	ko:K08903	ko00195,ko01100,map00195,map01100	-	-	-	ko00000,ko00001,ko00194	-	-	-	Psb28
MHACOO_000277-T1	554065.XP_005850704.1	1.03e-111	330	COG0345@1|root,KOG3124@2759|Eukaryota,37JXA@33090|Viridiplantae,34H6M@3041|Chlorophyta	3041|Chlorophyta	E	Belongs to the pyrroline-5-carboxylate reductase family	-	-	1.5.1.2	ko:K00286	ko00330,ko01100,ko01110,ko01130,ko01230,map00330,map01100,map01110,map01130,map01230	M00015	R01248,R01251,R03291,R03293	RC00054,RC00083	ko00000,ko00001,ko00002,ko01000	-	-	-	F420_oxidored,P5CR_dimer
MHACOO_000279-T1	248742.XP_005651080.1	0	889	COG0481@1|root,KOG0462@2759|Eukaryota,37K2D@33090|Viridiplantae,34JMY@3041|Chlorophyta	3041|Chlorophyta	J	Elongation factor G C-terminus	-	-	-	ko:K06207	-	-	-	-	ko00000	-	-	-	EFG_C,GTP_EFTU,GTP_EFTU_D2
MHACOO_000281-T1	3075.A0A087ST14	1.98e-86	293	COG0389@1|root,KOG2093@2759|Eukaryota,37SKB@33090|Viridiplantae,34K4B@3041|Chlorophyta	3041|Chlorophyta	L	impB/mucB/samB family C-terminal domain	-	-	-	ko:K03515	ko03460,map03460	-	-	-	ko00000,ko00001,ko01000,ko03400	-	-	-	BRCT_2,IMS,IMS_C
MHACOO_000283-T1	248742.XP_005651076.1	3.86e-185	528	COG1398@1|root,KOG1600@2759|Eukaryota,37K2J@33090|Viridiplantae,34H12@3041|Chlorophyta	3041|Chlorophyta	I	Belongs to the fatty acid desaturase type 1 family	-	-	1.14.19.1	ko:K00507	ko01040,ko01212,ko03320,ko04152,ko04212,map01040,map01212,map03320,map04152,map04212	-	R02222	RC00917	ko00000,ko00001,ko01000,ko01004	-	-	-	FA_desaturase
MHACOO_000284-T1	248742.XP_005651075.1	8.63e-79	236	COG0361@1|root,KOG3403@2759|Eukaryota,37TUW@33090|Viridiplantae,34HQH@3041|Chlorophyta	3041|Chlorophyta	J	Seems to be required for maximal rate of protein biosynthesis. Enhances ribosome dissociation into subunits and stabilizes the binding of the initiator Met-tRNA(I) to 40 S ribosomal subunits	-	-	-	ko:K03236	ko03013,map03013	-	-	-	ko00000,ko00001,ko03012	-	-	-	eIF-1a
MHACOO_000287-T1	248742.XP_005651417.1	7.67e-130	374	2CMAT@1|root,2QPU1@2759|Eukaryota,37HF1@33090|Viridiplantae,34JJ6@3041|Chlorophyta	3041|Chlorophyta	P	The light-harvesting complex (LHC) functions as a light receptor, it captures and delivers excitation energy to photosystems with which it is closely associated	-	-	-	ko:K08912,ko:K08913	ko00196,ko01100,map00196,map01100	-	-	-	ko00000,ko00001,ko00194	-	-	-	Chloroa_b-bind
MHACOO_000287-T2	248742.XP_005650981.1	4.01e-130	374	2CMAT@1|root,2QPU1@2759|Eukaryota,37HF1@33090|Viridiplantae,34JJ6@3041|Chlorophyta	3041|Chlorophyta	P	The light-harvesting complex (LHC) functions as a light receptor, it captures and delivers excitation energy to photosystems with which it is closely associated	-	-	-	ko:K08912,ko:K08913	ko00196,ko01100,map00196,map01100	-	-	-	ko00000,ko00001,ko00194	-	-	-	Chloroa_b-bind
MHACOO_000288-T1	3075.A0A087SG00	2.89e-14	70.9	2DA7Q@1|root,2S5F8@2759|Eukaryota,37WEE@33090|Viridiplantae,34IVX@3041|Chlorophyta	3041|Chlorophyta	-	-	-	-	-	-	-	-	-	-	-	-	-	-	-
MHACOO_000289-T1	248742.XP_005651077.1	3.25e-68	207	KOG1654@1|root,KOG1654@2759|Eukaryota,37UHR@33090|Viridiplantae,34M1J@3041|Chlorophyta	3041|Chlorophyta	Z	Belongs to the ATG8 family	-	-	-	ko:K08341	ko04068,ko04136,ko04137,ko04138,ko04139,ko04140,ko04212,ko04371,ko04621,ko04727,ko05167,map04068,map04136,map04137,map04138,map04139,map04140,map04212,map04371,map04621,map04727,map05167	-	-	-	ko00000,ko00001,ko03029,ko04121,ko04131	-	-	-	Atg8
MHACOO_000290-T1	3075.A0A087SLR3	9.78e-44	175	COG5260@1|root,KOG1906@2759|Eukaryota,37IPQ@33090|Viridiplantae,34HMT@3041|Chlorophyta	3041|Chlorophyta	L	isoform X1	-	-	-	ko:K06236	ko04151,ko04510,ko04512,ko04611,ko04926,ko04933,ko04974,ko05146,ko05165,map04151,map04510,map04512,map04611,map04926,map04933,map04974,map05146,map05165	-	-	-	ko00000,ko00001,ko00536,ko04516	-	-	-	-
MHACOO_000291-T1	38833.XP_003055534.1	1.03e-81	250	COG5405@1|root,2RS9W@2759|Eukaryota,37TVT@33090|Viridiplantae,34HSC@3041|Chlorophyta	3041|Chlorophyta	O	Proteasome subunit	-	-	3.4.25.2	ko:K01419	-	-	-	-	ko00000,ko01000,ko01002	-	-	-	Proteasome
MHACOO_000297-T1	248742.XP_005651095.1	2.35e-123	368	28IK9@1|root,2QQX6@2759|Eukaryota,37P7R@33090|Viridiplantae,34K9V@3041|Chlorophyta	3041|Chlorophyta	S	Pfam:DUF3411	-	-	-	-	-	-	-	-	-	-	-	-	RETICULATA-like
MHACOO_000298-T1	248742.XP_005651096.1	3.15e-136	398	COG0676@1|root,KOG1594@2759|Eukaryota,37KPR@33090|Viridiplantae,34GRR@3041|Chlorophyta	3041|Chlorophyta	G	Belongs to the glucose-6-phosphate 1-epimerase family	-	-	5.1.3.15	ko:K01792	ko00010,ko01100,ko01110,ko01120,ko01130,map00010,map01100,map01110,map01120,map01130	-	R02739	RC00563	ko00000,ko00001,ko01000	-	-	-	Aldose_epim
MHACOO_000299-T1	554065.XP_005844272.1	2.01e-120	380	COG5329@1|root,KOG1889@2759|Eukaryota,37HW4@33090|Viridiplantae,34HZ9@3041|Chlorophyta	3041|Chlorophyta	I	SacI homology domain	-	-	-	ko:K21797	ko00562,ko01100,ko04070,map00562,map01100,map04070	-	R11680	RC00078	ko00000,ko00001,ko01000	-	-	-	Syja_N
MHACOO_000301-T1	554065.XP_005844189.1	4.47e-23	92.8	COG0186@1|root,KOG1740@2759|Eukaryota,37V6D@33090|Viridiplantae,34NBZ@3041|Chlorophyta	3041|Chlorophyta	J	Ribosomal protein S17	PRPS17	-	-	ko:K02961	ko03010,map03010	M00178,M00179	-	-	br01610,ko00000,ko00001,ko00002,ko03011	-	-	-	Ribosomal_S17
MHACOO_000302-T1	3075.A0A087SNI1	1.49e-76	268	COG0090@1|root,COG1500@1|root,KOG0438@2759|Eukaryota,KOG2917@2759|Eukaryota,37U0V@33090|Viridiplantae,34JF8@3041|Chlorophyta	3041|Chlorophyta	J	Ribosomal protein L2	MRPL2	-	-	-	-	-	-	-	-	-	-	-	Ribosomal_L2,Ribosomal_L2_C
MHACOO_000303-T1	248742.XP_005651147.1	8.39e-83	261	COG0345@1|root,KOG3124@2759|Eukaryota,37JXA@33090|Viridiplantae	33090|Viridiplantae	E	Belongs to the pyrroline-5-carboxylate reductase family	-	-	1.5.1.2	ko:K00286	ko00330,ko01100,ko01110,ko01130,ko01230,map00330,map01100,map01110,map01130,map01230	M00015	R01248,R01251,R03291,R03293	RC00054,RC00083	ko00000,ko00001,ko00002,ko01000	-	-	-	F420_oxidored,P5CR_dimer
MHACOO_000305-T1	248742.XP_005651149.1	2.47e-115	347	COG0541@1|root,KOG0780@2759|Eukaryota,37N3M@33090|Viridiplantae,34HBX@3041|Chlorophyta	3041|Chlorophyta	U	Signal recognition particle-docking protein FtsY	-	-	-	ko:K03110	ko02024,ko03060,ko03070,map02024,map03060,map03070	M00335	-	-	ko00000,ko00001,ko00002,ko02044	3.A.5.1,3.A.5.2,3.A.5.7	-	-	SRP54,SRP54_N
MHACOO_000307-T1	4558.Sb02g036730.1	3.35e-63	225	KOG0032@1|root,KOG0032@2759|Eukaryota,37MAH@33090|Viridiplantae,3GB1K@35493|Streptophyta,3KMFG@4447|Liliopsida,3I7QA@38820|Poales	35493|Streptophyta	T	Calcium-dependent protein kinase	-	GO:0000166,GO:0001101,GO:0003674,GO:0003824,GO:0004672,GO:0004674,GO:0004683,GO:0005488,GO:0005509,GO:0005515,GO:0005516,GO:0005524,GO:0005575,GO:0005622,GO:0005623,GO:0005634,GO:0005737,GO:0005886,GO:0006464,GO:0006468,GO:0006793,GO:0006796,GO:0006807,GO:0007154,GO:0007165,GO:0008144,GO:0008150,GO:0008152,GO:0009719,GO:0009725,GO:0009737,GO:0009738,GO:0009755,GO:0009931,GO:0009987,GO:0010033,GO:…	2.7.11.1	ko:K13412	ko04626,ko05145,map04626,map05145	-	-	-	ko00000,ko00001,ko01000,ko01001	-	-	-	EF-hand_1,EF-hand_5,EF-hand_7,EF-hand_8,Pkinase
MHACOO_000308-T1	242159.ABO94324	2.69e-43	157	COG3022@1|root,2QWDD@2759|Eukaryota,380HM@33090|Viridiplantae	33090|Viridiplantae	S	Pfam:DUF328	-	-	-	-	-	-	-	-	-	-	-	-	H2O2_YaaD
MHACOO_000309-T1	38727.Pavir.Eb01948.1.p	8.37e-13	73.2	KOG1869@1|root,KOG1869@2759|Eukaryota,37JPJ@33090|Viridiplantae,3G9MT@35493|Streptophyta	35493|Streptophyta	A	cwf21 domain	-	-	-	ko:K13172	-	-	-	-	ko00000,ko03041	-	-	-	cwf21
MHACOO_000310-T1	3075.A0A087SJ97	3.76e-110	374	2CMVM@1|root,2QS7V@2759|Eukaryota,37HNG@33090|Viridiplantae,34JEN@3041|Chlorophyta	3041|Chlorophyta	S	TPL-binding domain in jasmonate signalling	-	-	-	-	-	-	-	-	-	-	-	-	Jas
MHACOO_000311-T1	248742.XP_005651155.1	9.47e-70	228	COG0706@1|root,KOG1239@2759|Eukaryota,37NQX@33090|Viridiplantae,34IH8@3041|Chlorophyta	3041|Chlorophyta	OU	60 KD inner membrane protein	-	-	-	ko:K03217	ko02024,ko03060,ko03070,map02024,map03060,map03070	M00335	-	-	ko00000,ko00001,ko00002,ko02044,ko03029	2.A.9	-	-	60KD_IMP
MHACOO_000312-T1	248742.XP_005651156.1	4.46e-89	262	COG0093@1|root,KOG0901@2759|Eukaryota,37TQ5@33090|Viridiplantae,34HWS@3041|Chlorophyta	3041|Chlorophyta	J	Belongs to the universal ribosomal protein uL14 family	-	-	-	ko:K02894	ko03010,map03010	M00177	-	-	br01610,ko00000,ko00001,ko00002,ko03011	-	-	-	Ribosomal_L14
MHACOO_000313-T1	248742.XP_005651157.1	1.91e-285	822	COG0465@1|root,KOG0731@2759|Eukaryota,37IFQ@33090|Viridiplantae,34GNY@3041|Chlorophyta	3041|Chlorophyta	O	Belongs to the AAA ATPase family	-	-	-	ko:K08956	-	-	-	-	ko00000,ko01000,ko01002,ko03110	-	-	-	AAA,FtsH_ext,Peptidase_M41
MHACOO_000314-T1	248742.XP_005651161.1	7.75e-123	401	KOG0495@1|root,KOG0495@2759|Eukaryota,37MES@33090|Viridiplantae,34H9B@3041|Chlorophyta	3041|Chlorophyta	A	PRP1 splicing factor, N-terminal	-	-	-	ko:K12855	ko03040,map03040	M00354	-	-	ko00000,ko00001,ko00002,ko03041	-	-	-	PRP1_N,TPR_14,TPR_16,TPR_19
MHACOO_000315-T1	70448.Q00YU0	7.89e-10	62	COG5220@1|root,KOG3800@2759|Eukaryota,37RV2@33090|Viridiplantae,34NRC@3041|Chlorophyta	3041|Chlorophyta	O	CDK-activating kinase assembly factor MAT1	-	-	-	ko:K10842	ko03022,ko03420,map03022,map03420	M00290	-	-	ko00000,ko00001,ko00002,ko03021,ko03400	-	-	-	MAT1
MHACOO_000316-T1	3075.A0A087SDM3	1.61e-44	157	2CN0D@1|root,2QT3P@2759|Eukaryota,37K58@33090|Viridiplantae,34M0G@3041|Chlorophyta	3041|Chlorophyta	V	Dual specificity phosphatase, catalytic domain	-	-	-	-	-	-	-	-	-	-	-	-	DSPc
MHACOO_000317-T1	2711.XP_006468452.1	7.1e-10	62	2CXSD@1|root,2RZE4@2759|Eukaryota,388I3@33090|Viridiplantae,3GXAD@35493|Streptophyta	35493|Streptophyta	S	Ribonuclease H2, subunit	-	-	-	ko:K10745	ko03030,map03030	-	-	-	ko00000,ko00001,ko03032	-	-	-	RNase_H2_suC
MHACOO_000320-T1	248742.XP_005651138.1	3.43e-94	295	COG0176@1|root,KOG2772@2759|Eukaryota,37JK1@33090|Viridiplantae,34I5N@3041|Chlorophyta	3041|Chlorophyta	G	Transaldolase/Fructose-6-phosphate aldolase	-	-	2.2.1.2	ko:K00616	ko00030,ko01100,ko01110,ko01120,ko01130,ko01200,ko01230,map00030,map01100,map01110,map01120,map01130,map01200,map01230	M00004,M00007	R01827	RC00439,RC00604	ko00000,ko00001,ko00002,ko01000	-	-	-	TAL_FSA
MHACOO_000321-T1	554065.XP_005848621.1	6.08e-48	173	COG0457@1|root,KOG1124@2759|Eukaryota,388PT@33090|Viridiplantae,34PC1@3041|Chlorophyta	3041|Chlorophyta	S	TPR repeat	-	-	-	ko:K19870	-	-	-	-	ko00000,ko03036	-	-	-	-
MHACOO_000326-T1	3075.A0A087SLD7	4.52e-97	305	COG0377@1|root,COG0513@1|root,KOG0331@2759|Eukaryota,KOG1687@2759|Eukaryota,37RT7@33090|Viridiplantae,34GS9@3041|Chlorophyta	3041|Chlorophyta	A	Belongs to the DEAD box helicase family	-	-	3.6.4.13	ko:K16911	ko01110,map01110	-	-	-	ko00000,ko01000,ko03009,ko03036	-	-	-	DEAD,GUCT,Helicase_C
MHACOO_000328-T1	248742.XP_005651170.1	4.87e-170	534	COG1199@1|root,KOG1132@2759|Eukaryota,37HFH@33090|Viridiplantae,34JH8@3041|Chlorophyta	3041|Chlorophyta	L	HELICc2	-	-	3.6.4.12	ko:K11136	-	-	-	-	ko00000,ko01000,ko03032	-	-	-	DEAD_2,Helicase_C_2
MHACOO_000329-T1	248742.XP_005651171.1	1.99e-156	446	COG0548@1|root,KOG2436@2759|Eukaryota,37ITD@33090|Viridiplantae,34HGS@3041|Chlorophyta	3041|Chlorophyta	E	Amino acid kinase family	-	-	2.7.2.8	ko:K00930	ko00220,ko01100,ko01110,ko01130,ko01210,ko01230,map00220,map01100,map01110,map01130,map01210,map01230	M00028	R02649	RC00002,RC00043	ko00000,ko00001,ko00002,ko01000	-	-	iRC1080.CRv4_Au5_s1_g1272_t1	AA_kinase
MHACOO_000330-T1	248742.XP_005649476.1	1.28e-107	329	KOG0768@1|root,KOG0768@2759|Eukaryota,37NRG@33090|Viridiplantae,34GQD@3041|Chlorophyta	3041|Chlorophyta	C	Belongs to the mitochondrial carrier (TC 2.A.29) family	-	-	-	ko:K15111	-	-	-	-	ko00000,ko02000	2.A.29.18	-	-	Mito_carr
MHACOO_000332-T1	3055.EDO96457	8.72e-20	92.4	COG0566@1|root,KOG2506@2759|Eukaryota,37RE0@33090|Viridiplantae,34I4D@3041|Chlorophyta	3041|Chlorophyta	J	SpoU rRNA Methylase family	-	-	-	ko:K03437	-	-	-	-	ko00000,ko03016	-	-	-	SpoU_methylase
MHACOO_000336-T1	248742.XP_005651179.1	0	2059	KOG0985@1|root,KOG0985@2759|Eukaryota,37KUU@33090|Viridiplantae,34GPH@3041|Chlorophyta	3041|Chlorophyta	U	Clathrin is the major protein of the polyhedral coat of coated pits and vesicles	-	-	-	ko:K04646	ko04142,ko04144,ko04721,ko04961,ko05016,ko05100,map04142,map04144,map04721,map04961,map05016,map05100	-	-	-	ko00000,ko00001,ko04131,ko04147	-	-	-	Clathrin,Clathrin-link,Clathrin_H_link,Clathrin_propel
MHACOO_000338-T1	3075.A0A087SAN5	1.67e-51	180	COG0196@1|root,2QVVU@2759|Eukaryota,37NKZ@33090|Viridiplantae,34INE@3041|Chlorophyta	3041|Chlorophyta	H	FAD synthetase	-	-	-	-	-	-	-	-	-	-	-	-	FAD_syn
MHACOO_000340-T1	248742.XP_005651131.1	2.29e-105	313	COG0723@1|root,KOG1671@2759|Eukaryota,37J6S@33090|Viridiplantae,34HN6@3041|Chlorophyta	3041|Chlorophyta	C	Component of the ubiquinol-cytochrome c reductase complex (complex III or cytochrome b-c1 complex), which is a respiratory chain that generates an electrochemical potential coupled to ATP synthesis	-	-	1.10.2.2	ko:K00411	ko00190,ko01100,ko02020,ko04260,ko04714,ko04932,ko05010,ko05012,ko05016,map00190,map01100,map02020,map04260,map04714,map04932,map05010,map05012,map05016	M00151,M00152	-	-	ko00000,ko00001,ko00002,ko01000	-	-	-	Rieske,UCR_TM
MHACOO_000340-T2	248742.XP_005651131.1	3.19e-105	312	COG0723@1|root,KOG1671@2759|Eukaryota,37J6S@33090|Viridiplantae,34HN6@3041|Chlorophyta	3041|Chlorophyta	C	Component of the ubiquinol-cytochrome c reductase complex (complex III or cytochrome b-c1 complex), which is a respiratory chain that generates an electrochemical potential coupled to ATP synthesis	-	-	1.10.2.2	ko:K00411	ko00190,ko01100,ko02020,ko04260,ko04714,ko04932,ko05010,ko05012,ko05016,map00190,map01100,map02020,map04260,map04714,map04932,map05010,map05012,map05016	M00151,M00152	-	-	ko00000,ko00001,ko00002,ko01000	-	-	-	Rieske,UCR_TM
MHACOO_000342-T1	3075.A0A087SEJ4	4.27e-109	333	COG5070@1|root,KOG1444@2759|Eukaryota,37NZ9@33090|Viridiplantae,34J04@3041|Chlorophyta	3041|Chlorophyta	GOU	GDP-mannose transporter	-	-	-	ko:K15356	-	-	-	-	ko00000,ko02000	2.A.7.13	-	-	TPT
MHACOO_000344-T1	248742.XP_005651136.1	1.08e-312	867	COG0488@1|root,KOG0927@2759|Eukaryota,37HJR@33090|Viridiplantae,34JVV@3041|Chlorophyta	3041|Chlorophyta	S	ABC transporter	-	-	-	ko:K06185	-	-	-	-	ko00000,ko03009	-	-	-	ABC_tran,ABC_tran_Xtn
MHACOO_000345-T1	248742.XP_005651143.1	1.57e-99	304	KOG1560@1|root,KOG1560@2759|Eukaryota,37N7K@33090|Viridiplantae,34J70@3041|Chlorophyta	3041|Chlorophyta	J	component of the eukaryotic translation initiation factor 3 (eIF-3) complex, which is involved in protein synthesis of a specialized repertoire of mRNAs and, together with other initiation factors, stimulates binding of mRNA and methionyl-tRNAi to the 40S ribosome. The eIF-3 complex specifically targets and initiates translation of a subset of mRNAs involved in cell proliferation	-	-	-	ko:K03247	ko03013,ko05162,map03013,map05162	-	-	-	ko00000,ko00001,ko03012,ko04147	-	-	-	JAB
MHACOO_000346-T1	248742.XP_005651142.1	5.64e-191	541	KOG1164@1|root,KOG1164@2759|Eukaryota,37IWJ@33090|Viridiplantae,34HE1@3041|Chlorophyta	3041|Chlorophyta	T	Protein tyrosine kinase	-	-	2.7.11.1	ko:K02218	ko04011,ko04392,map04011,map04392	-	-	-	ko00000,ko00001,ko01000,ko01001	-	-	-	Pkinase
MHACOO_000348-T1	3075.A0A087SMJ2	0	1018	COG1132@1|root,KOG0054@2759|Eukaryota,37IQY@33090|Viridiplantae,34K25@3041|Chlorophyta	3041|Chlorophyta	Q	multidrug resistance associated protein	-	-	-	-	-	-	-	-	-	-	-	-	ABC_membrane,ABC_tran
MHACOO_000349-T1	3075.A0A087SCF9	4.51e-87	281	COG5159@1|root,KOG1464@2759|Eukaryota,37MZ5@33090|Viridiplantae,34GZY@3041|Chlorophyta	3041|Chlorophyta	OT	motif in proteasome subunits, Int-6, Nip-1 and TRIP-15	-	-	-	ko:K12176	-	-	-	-	ko00000,ko04121	-	-	-	PCI
MHACOO_000350-T1	248742.XP_005651266.1	1.9e-87	265	28NRD@1|root,2QTZ8@2759|Eukaryota,37PA8@33090|Viridiplantae,34J1K@3041|Chlorophyta	3041|Chlorophyta	S	photosystem I	PSAF	GO:0005575,GO:0005622,GO:0005623,GO:0005737,GO:0008150,GO:0008152,GO:0009507,GO:0009521,GO:0009522,GO:0009534,GO:0009536,GO:0009538,GO:0009543,GO:0009579,GO:0009987,GO:0015979,GO:0016020,GO:0031976,GO:0031977,GO:0031978,GO:0031984,GO:0032991,GO:0034357,GO:0043226,GO:0043227,GO:0043229,GO:0043231,GO:0044237,GO:0044422,GO:0044424,GO:0044425,GO:0044434,GO:0044435,GO:0044436,GO:0044444,GO:0044446,GO:…	-	ko:K02694	ko00195,ko01100,map00195,map01100	M00163	-	-	ko00000,ko00001,ko00002,ko00194	-	-	iRC1080.CRv4_Au5_s9_g15717_t1	PSI_PsaF
MHACOO_000351-T1	3067.XP_002950279.1	6.02e-73	274	KOG1969@1|root,KOG1969@2759|Eukaryota,37KA9@33090|Viridiplantae,34GW4@3041|Chlorophyta	3041|Chlorophyta	L	ATPase family associated with various cellular activities (AAA)	-	-	-	ko:K11269	-	-	-	-	ko00000,ko03036	-	-	-	AAA
MHACOO_000352-T1	248742.XP_005651264.1	2.35e-24	105	28ZXJ@1|root,2R6SB@2759|Eukaryota,37WRB@33090|Viridiplantae,34MMK@3041|Chlorophyta	3041|Chlorophyta	-	-	-	-	-	-	-	-	-	-	-	-	-	-	-
MHACOO_000353-T1	248742.XP_005651262.1	5.45e-86	271	COG0697@1|root,KOG1581@2759|Eukaryota,37PJB@33090|Viridiplantae,34K0K@3041|Chlorophyta	3041|Chlorophyta	P	UAA transporter family	-	-	-	ko:K15275	-	-	-	-	ko00000,ko02000	2.A.7.11.1,2.A.7.11.4	-	-	UAA
MHACOO_000355-T1	248742.XP_005647629.1	5.85e-221	672	KOG1587@1|root,KOG4748@1|root,KOG1587@2759|Eukaryota,KOG4748@2759|Eukaryota,38450@33090|Viridiplantae,34NER@3041|Chlorophyta	3041|Chlorophyta	Z	WD40 repeats	-	-	-	-	-	-	-	-	-	-	-	-	-
MHACOO_000357-T1	248742.XP_005651257.1	0	1017	COG0542@1|root,KOG1051@2759|Eukaryota,37S87@33090|Viridiplantae,34KD9@3041|Chlorophyta	3041|Chlorophyta	O	C-terminal, D2-small domain, of ClpB protein	-	-	-	ko:K03695	ko04213,map04213	-	-	-	ko00000,ko00001,ko03110	-	-	-	AAA,AAA_2,ClpB_D2-small,Clp_N
MHACOO_000358-T1	3075.A0A087SAK3	7.29e-65	252	COG0553@1|root,COG1053@1|root,KOG0298@2759|Eukaryota,KOG2403@2759|Eukaryota,37IJD@33090|Viridiplantae,34GSE@3041|Chlorophyta	3041|Chlorophyta	L	SNF2 family N-terminal domain	-	-	2.3.2.27	ko:K15710	-	-	-	-	ko00000,ko01000,ko04121	-	-	-	Helicase_C,PHD,SNF2_N,zf-C3HC4
MHACOO_000360-T1	248742.XP_005651064.1	1.74e-168	483	COG1899@1|root,KOG2924@2759|Eukaryota,37M1S@33090|Viridiplantae	33090|Viridiplantae	O	deoxyhypusine	DHS	GO:0003674,GO:0003824,GO:0005575,GO:0005622,GO:0005623,GO:0005737,GO:0006464,GO:0006807,GO:0007275,GO:0008150,GO:0008152,GO:0008612,GO:0009058,GO:0009553,GO:0009987,GO:0010467,GO:0016740,GO:0016765,GO:0018193,GO:0018205,GO:0019538,GO:0032501,GO:0032502,GO:0034038,GO:0036211,GO:0043170,GO:0043412,GO:0044237,GO:0044238,GO:0044260,GO:0044267,GO:0044424,GO:0044464,GO:0048229,GO:0048856,GO:0051604,GO:…	2.5.1.46	ko:K00809	-	-	-	-	ko00000,ko01000	-	-	-	DS
MHACOO_000363-T1	248742.XP_005651060.1	2.14e-87	265	KOG1656@1|root,KOG1656@2759|Eukaryota,37IKJ@33090|Viridiplantae,34KMB@3041|Chlorophyta	3041|Chlorophyta	U	Belongs to the SNF7 family	-	-	-	ko:K12194	ko04144,ko04217,map04144,map04217	M00412	-	-	ko00000,ko00001,ko00002,ko04131,ko04147	-	-	-	Snf7
MHACOO_000364-T1	3075.A0A087SN59	3.31e-110	328	COG0500@1|root,KOG1541@2759|Eukaryota,37MBF@33090|Viridiplantae,34H1Q@3041|Chlorophyta	3041|Chlorophyta	Q	Methyltransferase involved in Williams-Beuren syndrome	-	-	2.1.1.309	ko:K19306	-	-	-	-	ko00000,ko01000,ko03009	-	-	-	Methyltransf_11,WBS_methylT
MHACOO_000365-T1	3075.A0A087SN58	3.2e-30	120	COG5235@1|root,KOG3108@2759|Eukaryota,37Q34@33090|Viridiplantae,34HZC@3041|Chlorophyta	3041|Chlorophyta	L	Replication protein A C terminal	-	-	-	ko:K10739	ko03030,ko03420,ko03430,ko03440,ko03460,map03030,map03420,map03430,map03440,map03460	M00288	-	-	ko00000,ko00001,ko00002,ko03032,ko03400	-	-	-	RPA_C,tRNA_anti-codon
MHACOO_000367-T1	248742.XP_005651055.1	9.84e-200	569	COG0205@1|root,KOG2440@2759|Eukaryota,37KJQ@33090|Viridiplantae,34H4W@3041|Chlorophyta	3041|Chlorophyta	G	Phosphofructokinase	-	-	2.7.1.11	ko:K00850	ko00010,ko00030,ko00051,ko00052,ko00680,ko01100,ko01110,ko01120,ko01130,ko01200,ko01230,ko03018,ko04152,ko05230,map00010,map00030,map00051,map00052,map00680,map01100,map01110,map01120,map01130,map01200,map01230,map03018,map04152,map05230	M00001,M00345	R00756,R03236,R03237,R03238,R03239,R04779	RC00002,RC00017	ko00000,ko00001,ko00002,ko01000,ko01009,ko03019	-	-	-	PFK
MHACOO_000368-T1	248742.XP_005651560.1	1.68e-35	122	KOG3485@1|root,KOG3485@2759|Eukaryota,37V9F@33090|Viridiplantae,34M5C@3041|Chlorophyta	3041|Chlorophyta	A	Splicing factor 3B subunit 10 (SF3b10)	-	-	-	ko:K12832	ko03040,map03040	M00352	-	-	ko00000,ko00001,ko00002,ko03041	-	-	-	SF3b10
MHACOO_000372-T1	248742.XP_005651098.1	0	1383	COG0058@1|root,KOG2099@2759|Eukaryota,37PPE@33090|Viridiplantae,34GNV@3041|Chlorophyta	3041|Chlorophyta	G	Phosphorylase is an important allosteric enzyme in carbohydrate metabolism. Enzymes from different sources differ in their regulatory mechanisms and in their natural substrates. However, all known phosphorylases share catalytic and structural properties	PHO1	-	2.4.1.1	ko:K00688	ko00500,ko01100,ko01110,ko02026,ko04217,ko04910,ko04922,ko04931,map00500,map01100,map01110,map02026,map04217,map04910,map04922,map04931	-	R02111	-	ko00000,ko00001,ko01000	-	GT35	-	Phosphorylase
MHACOO_000375-T1	248742.XP_005650650.1	1.28e-91	286	COG0672@1|root,2QQWE@2759|Eukaryota,37X5P@33090|Viridiplantae,34KZI@3041|Chlorophyta	3041|Chlorophyta	P	Iron permease FTR1 family	-	-	-	ko:K07243	-	-	-	-	ko00000,ko02000	2.A.108.1,2.A.108.2	-	-	FTR1
MHACOO_000377-T1	3067.XP_002953849.1	2.8e-185	526	COG3588@1|root,KOG1557@2759|Eukaryota,37KBJ@33090|Viridiplantae,34KB7@3041|Chlorophyta	3041|Chlorophyta	G	Belongs to the class I fructose-bisphosphate aldolase family	-	-	4.1.2.13	ko:K01623	ko00010,ko00030,ko00051,ko00680,ko00710,ko01100,ko01110,ko01120,ko01130,ko01200,ko01230,map00010,map00030,map00051,map00680,map00710,map01100,map01110,map01120,map01130,map01200,map01230	M00001,M00003,M00165,M00167	R01068,R01070,R01829,R02568	RC00438,RC00439,RC00603,RC00604	ko00000,ko00001,ko00002,ko01000,ko03036,ko04131,ko04147	-	-	-	Glycolytic
MHACOO_000378-T1	242159.ABO94394	1.57e-34	129	COG2020@1|root,KOG2628@2759|Eukaryota,37P7F@33090|Viridiplantae,34I23@3041|Chlorophyta	3041|Chlorophyta	O	Protein-S-isoprenylcysteine O-methyltransferase	-	-	2.1.1.100	ko:K00587	ko00900,ko01130,map00900,map01130	-	R04496	RC00003,RC00460	ko00000,ko00001,ko01000	-	-	-	ICMT
MHACOO_000380-T1	3067.XP_002950449.1	1.34e-24	108	2AH3C@1|root,2S85F@2759|Eukaryota,37WZV@33090|Viridiplantae,34IPR@3041|Chlorophyta	3041|Chlorophyta	S	Domain of unknown function (DUF3067)	-	-	-	-	-	-	-	-	-	-	-	-	DUF3067
MHACOO_000381-T1	554065.XP_005850672.1	1.95e-71	230	KOG4840@1|root,KOG4840@2759|Eukaryota,37HGB@33090|Viridiplantae,34KUY@3041|Chlorophyta	3041|Chlorophyta	S	Protein of unknown function (DUF1749)	-	-	-	-	-	-	-	-	-	-	-	-	DUF1749
MHACOO_000383-T1	35128.Thaps21082	2.61e-32	141	KOG3706@1|root,KOG3706@2759|Eukaryota,2XDAC@2836|Bacillariophyta	2836|Bacillariophyta	S	Cupin superfamily protein	-	-	1.14.11.27	ko:K16914	-	-	-	-	ko00000,ko01000,ko03009,ko03036	-	-	-	Cupin_4
MHACOO_000385-T1	554065.XP_005850959.1	9.91e-177	557	COG1204@1|root,KOG0952@2759|Eukaryota,37NIP@33090|Viridiplantae,34H0A@3041|Chlorophyta	3041|Chlorophyta	A	Sec63 Brl domain	MER3	-	3.6.4.12	ko:K15271	-	-	-	-	ko00000,ko01000,ko03400	-	-	-	DEAD,Helicase_C,Sec63,zf-CCHC
MHACOO_000386-T1	248742.XP_005651108.1	2.88e-221	624	KOG2532@1|root,KOG2532@2759|Eukaryota,37YDQ@33090|Viridiplantae,34JZG@3041|Chlorophyta	3041|Chlorophyta	G	Major Facilitator Superfamily	-	-	-	ko:K08193	-	-	-	-	ko00000,ko02000	2.A.1.14	-	-	MFS_1
MHACOO_000387-T1	248742.XP_005651109.1	2.06e-290	805	COG4770@1|root,KOG0238@2759|Eukaryota,37S4K@33090|Viridiplantae,34J1F@3041|Chlorophyta	3041|Chlorophyta	EI	Pfam:CPSase_L_chain	-	-	6.3.4.14,6.4.1.2	ko:K01961	ko00061,ko00620,ko00640,ko00720,ko01100,ko01110,ko01120,ko01130,ko01200,ko01212,map00061,map00620,map00640,map00720,map01100,map01110,map01120,map01130,map01200,map01212	M00082,M00376	R00742,R04385	RC00040,RC00253,RC00367	ko00000,ko00001,ko00002,ko01000	-	-	-	Biotin_carb_C,Biotin_carb_N,CPSase_L_D2
MHACOO_000388-T1	248742.XP_005651110.1	0	1218	COG1025@1|root,KOG0959@2759|Eukaryota,37Q3S@33090|Viridiplantae,34H2T@3041|Chlorophyta	3041|Chlorophyta	O	Insulinase (Peptidase family M16)	-	-	-	-	-	-	-	-	-	-	-	-	Peptidase_M16,Peptidase_M16_C
MHACOO_000389-T1	40148.OGLUM12G12000.2	2.09e-09	62.4	2AIUV@1|root,2RZ5K@2759|Eukaryota,37UZA@33090|Viridiplantae,3GJ4P@35493|Streptophyta,3M0DX@4447|Liliopsida,3IQBC@38820|Poales	35493|Streptophyta	S	Det1 complexing ubiquitin ligase	-	-	-	-	-	-	-	-	-	-	-	-	DDA1,SAP
MHACOO_000390-T1	554065.XP_005850612.1	1.04e-124	379	COG0438@1|root,KOG0853@2759|Eukaryota,37N6X@33090|Viridiplantae,34HDB@3041|Chlorophyta	3041|Chlorophyta	M	Glycosyltransferase family 4 protein	-	-	2.4.1.132,2.4.1.257	ko:K03843	ko00510,ko00513,ko01100,map00510,map00513,map01100	M00055	R05973,R06238	-	ko00000,ko00001,ko00002,ko01000,ko01003	-	GT4	-	Glyco_transf_4,Glycos_transf_1
MHACOO_000393-T1	554065.XP_005850654.1	4.97e-31	130	COG0435@1|root,KOG2903@2759|Eukaryota,37JC9@33090|Viridiplantae,34JWM@3041|Chlorophyta	3041|Chlorophyta	O	glutathione s-transferase	-	-	1.8.5.7	ko:K07393	-	-	-	-	ko00000,ko01000	-	-	-	GST_C_2,GST_N_2
MHACOO_000394-T1	554065.XP_005850935.1	2.6e-120	347	KOG0077@1|root,KOG0077@2759|Eukaryota,37MJP@33090|Viridiplantae,34H7X@3041|Chlorophyta	3041|Chlorophyta	U	Belongs to the small GTPase superfamily. SAR1 family	-	-	-	ko:K07953	ko04141,ko05134,map04141,map05134	M00404	-	-	ko00000,ko00001,ko00002,ko01000,ko04031,ko04131	-	-	-	Arf
MHACOO_000395-T1	248742.XP_005651116.1	1.69e-103	311	COG3648@1|root,KOG1599@2759|Eukaryota,37MHV@33090|Viridiplantae,34KQJ@3041|Chlorophyta	3041|Chlorophyta	Q	Catalyzes the oxidation of uric acid to 5- hydroxyisourate, which is further processed to form (S)-allantoin	-	-	1.7.3.3	ko:K00365	ko00230,ko00232,ko01100,ko01120,map00230,map00232,map01100,map01120	M00546	R02106,R07981	RC02107,RC02551	ko00000,ko00001,ko00002,ko01000	-	-	-	Uricase
MHACOO_000399-T1	2903.EOD16787	3.15e-85	273	COG0435@1|root,KOG2903@2759|Eukaryota	2759|Eukaryota	O	glutathione dehydrogenase (ascorbate) activity	-	-	1.8.5.7	ko:K07393	-	-	-	-	ko00000,ko01000	-	-	-	GST_C_2,GST_N_2
MHACOO_000401-T1	554065.XP_005845968.1	1.49e-13	80.5	COG5126@1|root,KOG0028@2759|Eukaryota	2759|Eukaryota	DTZ	calcium ion binding	-	-	-	ko:K02183,ko:K16465,ko:K16466	ko04014,ko04015,ko04016,ko04020,ko04022,ko04024,ko04070,ko04114,ko04218,ko04261,ko04270,ko04371,ko04626,ko04713,ko04720,ko04722,ko04728,ko04740,ko04744,ko04745,ko04750,ko04910,ko04912,ko04915,ko04916,ko04921,ko04922,ko04924,ko04925,ko04970,ko04971,ko05010,ko05031,ko05034,ko05133,ko05152,ko05167,ko05200,ko05214,ko05418,map04014,map04015,map04016,map04020,map04022,map04024,map04070,map04114,map0421…	-	-	-	ko00000,ko00001,ko01009,ko03019,ko03036,ko04131,ko04147	1.I.1	-	-	EF-hand_1,EF-hand_5,EF-hand_6,EF-hand_7,EF-hand_8
MHACOO_000402-T1	296587.XP_002505679.1	2.47e-24	94	KOG3376@1|root,KOG3376@2759|Eukaryota,37W0W@33090|Viridiplantae	33090|Viridiplantae	S	costars family	-	-	-	-	-	-	-	-	-	-	-	-	Costars
MHACOO_000404-T1	3075.A0A087SN75	1.41e-32	123	COG1225@1|root,KOG0855@2759|Eukaryota,3814T@33090|Viridiplantae,34N3H@3041|Chlorophyta	3041|Chlorophyta	O	Redoxin	-	-	1.11.1.15	ko:K03564	-	-	-	-	ko00000,ko01000	-	-	-	AhpC-TSA
MHACOO_000405-T1	242159.ABO98135	1.27e-37	147	COG0443@1|root,KOG0102@2759|Eukaryota,37IHK@33090|Viridiplantae,34IYM@3041|Chlorophyta	3041|Chlorophyta	O	Heat Shock Protein	-	-	-	ko:K03283	ko03040,ko04010,ko04141,ko04144,ko04213,ko04612,ko04915,ko05134,ko05145,ko05162,ko05164,ko05169,map03040,map04010,map04141,map04144,map04213,map04612,map04915,map05134,map05145,map05162,map05164,map05169	M00353,M00355	-	-	ko00000,ko00001,ko00002,ko01009,ko03009,ko03029,ko03041,ko03051,ko03110,ko04131,ko04147,ko04516	1.A.33.1	-	-	HSP70
MHACOO_000406-T1	248742.XP_005651122.1	2.14e-274	783	COG1241@1|root,KOG0481@2759|Eukaryota,37PI3@33090|Viridiplantae,34J03@3041|Chlorophyta	3041|Chlorophyta	L	Belongs to the MCM family	-	-	3.6.4.12	ko:K02209	ko03030,ko04110,ko04111,ko04113,map03030,map04110,map04111,map04113	M00285	-	-	ko00000,ko00001,ko00002,ko01000,ko03032,ko03036	-	-	-	MCM,MCM_N,MCM_OB
MHACOO_000408-T1	554065.XP_005848694.1	6.42e-12	77	KOG4628@1|root,KOG4628@2759|Eukaryota,37W61@33090|Viridiplantae,34I65@3041|Chlorophyta	3041|Chlorophyta	O	protein modification by small protein conjugation or removal	-	-	2.3.2.27	ko:K15692	-	-	-	-	ko00000,ko01000,ko04121	-	-	-	PA,zf-RING_2
MHACOO_000409-T1	248742.XP_005651124.1	4.09e-13	71.6	2CZ1Y@1|root,2S7XB@2759|Eukaryota,37XA4@33090|Viridiplantae,34IHB@3041|Chlorophyta	3041|Chlorophyta	S	PUB domain	-	-	-	-	-	-	-	-	-	-	-	-	PUB
MHACOO_000412-T1	248742.XP_005644411.1	3.21e-81	249	2CQQS@1|root,2S45J@2759|Eukaryota,37WMN@33090|Viridiplantae,34I9X@3041|Chlorophyta	3041|Chlorophyta	S	Rhodanese Homology Domain	-	-	-	-	-	-	-	-	-	-	-	-	Rhodanese
MHACOO_000413-T1	3075.A0A087SC71	1.17e-118	374	2CMTN@1|root,2QRWP@2759|Eukaryota,388ME@33090|Viridiplantae,34JT5@3041|Chlorophyta	3041|Chlorophyta	-	-	-	-	-	-	-	-	-	-	-	-	-	-	-
MHACOO_000414-T1	554065.XP_005844195.1	2.13e-196	564	COG0515@1|root,KOG0192@2759|Eukaryota,37IJJ@33090|Viridiplantae,34JM6@3041|Chlorophyta	3041|Chlorophyta	T	Belongs to the protein kinase superfamily	-	-	2.7.11.1	ko:K17535	-	-	-	-	ko00000,ko01000,ko01001	-	-	-	Ank_2,Ank_5,Pkinase,Pkinase_Tyr
MHACOO_000415-T1	248742.XP_005645612.1	3.58e-113	357	KOG2441@1|root,KOG2441@2759|Eukaryota,37I81@33090|Viridiplantae,34HE6@3041|Chlorophyta	3041|Chlorophyta	AB	SKIP/SNW domain	-	-	-	ko:K06063	ko03040,ko04330,ko05169,ko05203,map03040,map04330,map05169,map05203	M00355	-	-	ko00000,ko00001,ko00002,ko03041	-	-	-	SKIP_SNW
MHACOO_000417-T1	3075.A0A087SEL1	5.12e-129	404	COG4178@1|root,KOG0060@2759|Eukaryota,37JC2@33090|Viridiplantae,34J1N@3041|Chlorophyta	3041|Chlorophyta	Q	transporter	-	-	-	-	-	-	-	-	-	-	-	-	ABC_membrane_2,ABC_tran
MHACOO_000418-T1	248742.XP_005651127.1	5.17e-220	617	COG1222@1|root,KOG0651@2759|Eukaryota,37NE7@33090|Viridiplantae,34GR2@3041|Chlorophyta	3041|Chlorophyta	O	rubisco activase	RA	GO:0000166,GO:0001101,GO:0003674,GO:0005488,GO:0005524,GO:0005575,GO:0005576,GO:0005618,GO:0005622,GO:0005623,GO:0005634,GO:0005737,GO:0006950,GO:0006952,GO:0007275,GO:0007568,GO:0008047,GO:0008144,GO:0008150,GO:0009266,GO:0009314,GO:0009409,GO:0009416,GO:0009507,GO:0009526,GO:0009532,GO:0009534,GO:0009535,GO:0009536,GO:0009570,GO:0009579,GO:0009605,GO:0009607,GO:0009617,GO:0009628,GO:0009719,GO:…	-	-	-	-	-	-	-	-	-	-	AAA
MHACOO_000418-T2	554065.XP_005852227.1	1.1e-212	594	COG1222@1|root,KOG0651@2759|Eukaryota,37NE7@33090|Viridiplantae,34GR2@3041|Chlorophyta	3041|Chlorophyta	O	rubisco activase	RA	GO:0000166,GO:0001101,GO:0003674,GO:0005488,GO:0005524,GO:0005575,GO:0005576,GO:0005618,GO:0005622,GO:0005623,GO:0005634,GO:0005737,GO:0006950,GO:0006952,GO:0007275,GO:0007568,GO:0008047,GO:0008144,GO:0008150,GO:0009266,GO:0009314,GO:0009409,GO:0009416,GO:0009507,GO:0009526,GO:0009532,GO:0009534,GO:0009535,GO:0009536,GO:0009570,GO:0009579,GO:0009605,GO:0009607,GO:0009617,GO:0009628,GO:0009719,GO:…	-	-	-	-	-	-	-	-	-	-	AAA
MHACOO_000419-T1	554065.XP_005846246.1	5.48e-64	238	COG0596@1|root,KOG2624@2759|Eukaryota,37S5K@33090|Viridiplantae,34K6R@3041|Chlorophyta	3041|Chlorophyta	I	Partial alpha/beta-hydrolase lipase region	-	-	3.1.1.13	ko:K01052	ko00100,ko04142,ko04979,map00100,map04142,map04979	-	R01462	RC00055,RC00523	ko00000,ko00001,ko01000	-	-	-	Abhydro_lipase
MHACOO_000420-T1	248742.XP_005651012.1	2.19e-118	354	COG0476@1|root,KOG2336@2759|Eukaryota,37PJ4@33090|Viridiplantae,34HE0@3041|Chlorophyta	3041|Chlorophyta	H	ThiF family	-	-	-	ko:K12164	-	-	-	-	ko00000,ko04121	-	-	-	ThiF
MHACOO_000421-T1	248742.XP_005643764.1	2.9e-273	803	COG0567@1|root,KOG0450@2759|Eukaryota,37TDN@33090|Viridiplantae,34JN5@3041|Chlorophyta	3041|Chlorophyta	C	2-oxoglutarate dehydrogenase C-terminal	-	-	1.2.4.2	ko:K00164	ko00020,ko00310,ko00380,ko01100,ko01110,ko01120,ko01130,ko01200,map00020,map00310,map00380,map01100,map01110,map01120,map01130,map01200	M00009,M00011,M00032	R00621,R01933,R01940,R03316,R08549	RC00004,RC00027,RC00627,RC02743,RC02833,RC02883	br01601,ko00000,ko00001,ko00002,ko01000	-	-	-	E1_dh,OxoGdeHyase_C,Transket_pyr
MHACOO_000422-T1	38833.XP_003056867.1	1.56e-74	247	COG1607@1|root,KOG2763@2759|Eukaryota,37PGV@33090|Viridiplantae,34HT6@3041|Chlorophyta	3041|Chlorophyta	I	Acyl-coenzyme A thioesterase 9	-	-	-	ko:K17361	-	-	-	-	ko00000,ko01000,ko01004	-	-	-	4HBT
MHACOO_000425-T1	7070.TC015452-PA	2.47e-08	65.5	KOG2498@1|root,KOG2498@2759|Eukaryota,38GR4@33154|Opisthokonta,3B9QU@33208|Metazoa,3CSGF@33213|Bilateria,41VYM@6656|Arthropoda,3SFUE@50557|Insecta	33208|Metazoa	T	RED-like protein N-terminal region	IK	GO:0000075,GO:0000228,GO:0000278,GO:0000375,GO:0000377,GO:0000381,GO:0000398,GO:0000922,GO:0002119,GO:0002164,GO:0003674,GO:0005488,GO:0005515,GO:0005575,GO:0005622,GO:0005623,GO:0005634,GO:0005654,GO:0005681,GO:0005684,GO:0005694,GO:0005730,GO:0005737,GO:0005819,GO:0005856,GO:0006139,GO:0006396,GO:0006397,GO:0006725,GO:0006807,GO:0007049,GO:0007088,GO:0007093,GO:0007094,GO:0007154,GO:0007267,GO:…	-	ko:K13109	-	-	-	-	ko00000,ko03041	-	-	-	RED_C,RED_N,WD40
MHACOO_000426-T1	554065.XP_005847700.1	2.01e-212	594	COG0572@1|root,KOG4203@2759|Eukaryota,37PK7@33090|Viridiplantae,34GQM@3041|Chlorophyta	3041|Chlorophyta	G	Phosphoribulokinase	-	GO:0000166,GO:0003674,GO:0003824,GO:0005488,GO:0005515,GO:0005524,GO:0005575,GO:0005576,GO:0005622,GO:0005623,GO:0005737,GO:0005975,GO:0006793,GO:0006796,GO:0006950,GO:0006952,GO:0008144,GO:0008150,GO:0008152,GO:0008974,GO:0009058,GO:0009266,GO:0009409,GO:0009507,GO:0009526,GO:0009532,GO:0009534,GO:0009535,GO:0009536,GO:0009570,GO:0009579,GO:0009605,GO:0009607,GO:0009617,GO:0009628,GO:0009719,GO:…	2.7.1.19	ko:K00855	ko00710,ko01100,ko01120,ko01200,map00710,map01100,map01120,map01200	M00165,M00166	R01523	RC00002,RC00017	ko00000,ko00001,ko00002,ko01000	-	-	-	PRK
MHACOO_000427-T1	248742.XP_005651007.1	3.89e-244	689	COG0477@1|root,KOG2533@2759|Eukaryota,37SWN@33090|Viridiplantae,34HC8@3041|Chlorophyta	3041|Chlorophyta	G	Major Facilitator Superfamily	-	-	-	-	-	-	-	-	-	-	-	-	MFS_1
MHACOO_000428-T1	248742.XP_005651005.1	5.44e-49	166	COG2009@1|root,KOG0449@2759|Eukaryota	2759|Eukaryota	C	succinate dehydrogenase activity	SDHC	GO:0000104,GO:0002376,GO:0003674,GO:0003824,GO:0005488,GO:0005575,GO:0005622,GO:0005623,GO:0005737,GO:0005739,GO:0005740,GO:0005743,GO:0005746,GO:0005749,GO:0006082,GO:0006091,GO:0006099,GO:0006101,GO:0006105,GO:0006119,GO:0006121,GO:0006139,GO:0006163,GO:0006605,GO:0006626,GO:0006725,GO:0006753,GO:0006793,GO:0006796,GO:0006807,GO:0006810,GO:0006839,GO:0006886,GO:0006950,GO:0006952,GO:0006955,GO:…	-	ko:K00236	ko00020,ko00190,ko01100,ko01110,ko01120,ko01130,ko01200,ko04714,ko04932,ko05010,ko05012,ko05016,map00020,map00190,map01100,map01110,map01120,map01130,map01200,map04714,map04932,map05010,map05012,map05016	M00009,M00011,M00148	R02164	RC00045	ko00000,ko00001,ko00002	-	-	iMM904.YMR118C,iND750.YMR118C	Sdh_cyt
MHACOO_000429-T1	554065.XP_005843163.1	6.48e-29	108	2E21K@1|root,2S9AK@2759|Eukaryota,37XZD@33090|Viridiplantae,34IV4@3041|Chlorophyta	3041|Chlorophyta	C	Succinate dehydrogenase ubiquinone cytochrome b small subunit	-	-	-	ko:K00237	ko00020,ko00190,ko01100,ko01110,ko01120,ko01130,ko01200,ko04714,ko04932,ko05010,ko05012,ko05016,map00020,map00190,map01100,map01110,map01120,map01130,map01200,map04714,map04932,map05010,map05012,map05016	M00009,M00011,M00148	R02164	RC00045	ko00000,ko00001,ko00002	-	-	-	CybS
MHACOO_000432-T1	3067.XP_002953512.1	4.46e-164	499	KOG0032@1|root,KOG0032@2759|Eukaryota,37YAT@33090|Viridiplantae,34JSH@3041|Chlorophyta	3041|Chlorophyta	T	Protein tyrosine kinase	-	-	2.7.11.1	ko:K13412	ko04626,ko05145,map04626,map05145	-	-	-	ko00000,ko00001,ko01000,ko01001	-	-	-	Pkinase
MHACOO_000433-T1	296587.XP_002505637.1	1.25e-92	301	COG1194@1|root,KOG2457@2759|Eukaryota,37J9G@33090|Viridiplantae,34HUB@3041|Chlorophyta	3041|Chlorophyta	L	endonuclease III	-	-	-	ko:K03575	ko03410,map03410	-	-	-	ko00000,ko00001,ko01000,ko03400	-	-	-	HhH-GPD,NUDIX_4
MHACOO_000434-T1	248742.XP_005650924.1	9.37e-103	324	COG5061@1|root,KOG2608@2759|Eukaryota,37JX8@33090|Viridiplantae,34J29@3041|Chlorophyta	3041|Chlorophyta	OU	endoplasmic reticulum	-	-	-	ko:K10950	ko04141,ko05110,map04141,map05110	-	-	-	ko00000,ko00001,ko01000	-	-	-	ERO1
MHACOO_000436-T1	3067.XP_002949750.1	5.56e-66	216	COG0164@1|root,KOG2299@2759|Eukaryota,37JMF@33090|Viridiplantae,34KMT@3041|Chlorophyta	3041|Chlorophyta	L	Endonuclease that specifically degrades the RNA of RNA- DNA hybrids	-	-	3.1.26.4	ko:K10743	ko03030,map03030	-	-	-	ko00000,ko00001,ko01000,ko03032	-	-	-	RNase_HII
MHACOO_000437-T1	248742.XP_005651052.1	0	1292	COG1026@1|root,KOG2019@2759|Eukaryota,37R6J@33090|Viridiplantae,34GSW@3041|Chlorophyta	3041|Chlorophyta	O	Peptidase M16C associated	-	-	-	ko:K06972	-	-	-	-	ko00000,ko01000,ko01002	-	-	-	M16C_assoc,Peptidase_M16,Peptidase_M16_C
MHACOO_000438-T1	70448.A0A096P8H4	4.63e-71	227	KOG3996@1|root,KOG3996@2759|Eukaryota,37VDR@33090|Viridiplantae,34HYV@3041|Chlorophyta	3041|Chlorophyta	CO	Links covalently the heme group to the apoprotein of cytochrome c	-	-	4.4.1.17	ko:K01764	ko00860,map00860	-	R02480	RC00727,RC02130	ko00000,ko00001,ko01000	-	-	-	Cyto_heme_lyase
MHACOO_000439-T1	248742.XP_005651050.1	1.88e-151	442	KOG2758@1|root,KOG2758@2759|Eukaryota,37HTI@33090|Viridiplantae,34J6E@3041|Chlorophyta	3041|Chlorophyta	J	component of the eukaryotic translation initiation factor 3 (eIF-3) complex, which is involved in protein synthesis of a specialized repertoire of mRNAs and, together with other initiation factors, stimulates binding of mRNA and methionyl-tRNAi to the 40S ribosome. The eIF-3 complex specifically targets and initiates translation of a subset of mRNAs involved in cell proliferation	-	-	-	ko:K03250	ko03013,ko05160,map03013,map05160	-	-	-	ko00000,ko00001,ko03012,ko03051,ko04147	-	-	-	PCI,eIF3_N
MHACOO_000444-T1	4555.Si024807m	1.26e-78	259	COG0814@1|root,KOG1303@2759|Eukaryota,37S1T@33090|Viridiplantae,3G766@35493|Streptophyta,3M39Q@4447|Liliopsida,3I71J@38820|Poales	35493|Streptophyta	E	Transmembrane amino acid transporter protein	-	-	-	-	-	-	-	-	-	-	-	-	Aa_trans
MHACOO_000448-T1	248742.XP_005651273.1	5.43e-74	228	COG0102@1|root,KOG3203@2759|Eukaryota,37PZB@33090|Viridiplantae,34KWW@3041|Chlorophyta	3041|Chlorophyta	J	ribosomal protein L13	MRPL13	-	-	ko:K02871	ko03010,map03010	M00178,M00179	-	-	br01610,ko00000,ko00001,ko00002,ko03011	-	-	-	Ribosomal_L13
MHACOO_000449-T1	3067.XP_002948722.1	2.02e-145	413	COG1976@1|root,KOG3185@2759|Eukaryota,37MFA@33090|Viridiplantae,34JPI@3041|Chlorophyta	3041|Chlorophyta	J	Binds to the 60S ribosomal subunit and prevents its association with the 40S ribosomal subunit to form the 80S initiation complex in the cytoplasm. May also be involved in ribosome biogenesis	EIF6	GO:0003674,GO:0003676,GO:0003723,GO:0003743,GO:0005488,GO:0005575,GO:0005622,GO:0005623,GO:0005634,GO:0005730,GO:0005737,GO:0006412,GO:0006413,GO:0006518,GO:0006807,GO:0006996,GO:0008135,GO:0008150,GO:0008152,GO:0009058,GO:0009059,GO:0009987,GO:0010467,GO:0016043,GO:0019538,GO:0022607,GO:0022613,GO:0022618,GO:0031974,GO:0031981,GO:0034622,GO:0034641,GO:0034645,GO:0042254,GO:0042255,GO:0042256,GO:…	-	ko:K03264	ko03008,map03008	-	-	-	ko00000,ko00001,ko03009,ko03012	-	-	-	eIF-6
MHACOO_000452-T1	3075.A0A087SMK1	6.09e-56	184	COG1896@1|root,KOG3197@2759|Eukaryota,37I88@33090|Viridiplantae,34I22@3041|Chlorophyta	3041|Chlorophyta	S	HD domain	-	-	-	ko:K07023	-	-	-	-	ko00000	-	-	-	HD_3
MHACOO_000453-T1	70448.A0A090MC89	2.45e-23	108	KOG0812@1|root,KOG0812@2759|Eukaryota,37PC6@33090|Viridiplantae,34HQ3@3041|Chlorophyta	3041|Chlorophyta	U	Belongs to the syntaxin family	-	-	-	ko:K08490	ko04130,map04130	-	-	-	ko00000,ko00001,ko04131	-	-	-	SNARE,Syntaxin-5_N
MHACOO_000454-T1	248742.XP_005651280.1	9.8e-237	675	KOG0341@1|root,KOG0341@2759|Eukaryota,37HIW@33090|Viridiplantae,34J63@3041|Chlorophyta	3041|Chlorophyta	A	zinc finger	-	-	3.6.4.13	ko:K13116	-	-	-	-	ko00000,ko01000,ko03041	-	-	-	DEAD,Helicase_C
MHACOO_000455-T1	248742.XP_005651281.1	1.38e-117	341	COG1100@1|root,KOG0098@2759|Eukaryota,37PZ3@33090|Viridiplantae,34J6J@3041|Chlorophyta	3041|Chlorophyta	U	Rab subfamily of small GTPases	-	GO:0000166,GO:0001882,GO:0001883,GO:0003674,GO:0003824,GO:0003924,GO:0005488,GO:0005525,GO:0005575,GO:0005623,GO:0005886,GO:0006810,GO:0008104,GO:0008150,GO:0015031,GO:0015833,GO:0016020,GO:0016462,GO:0016787,GO:0016817,GO:0016818,GO:0017076,GO:0017111,GO:0019001,GO:0032549,GO:0032550,GO:0032553,GO:0032555,GO:0032561,GO:0033036,GO:0035639,GO:0036094,GO:0042886,GO:0043167,GO:0043168,GO:0044464,GO:…	-	ko:K07877	ko04152,map04152	-	-	-	ko00000,ko00001,ko04031,ko04131,ko04147	-	-	-	Ras
MHACOO_000455-T2	3075.A0A087SCD3	5.34e-112	327	COG1100@1|root,KOG0098@2759|Eukaryota,37PZ3@33090|Viridiplantae,34J6J@3041|Chlorophyta	3041|Chlorophyta	U	Rab subfamily of small GTPases	-	GO:0000166,GO:0001882,GO:0001883,GO:0003674,GO:0003824,GO:0003924,GO:0005488,GO:0005525,GO:0005575,GO:0005623,GO:0005886,GO:0006810,GO:0008104,GO:0008150,GO:0015031,GO:0015833,GO:0016020,GO:0016462,GO:0016787,GO:0016817,GO:0016818,GO:0017076,GO:0017111,GO:0019001,GO:0032549,GO:0032550,GO:0032553,GO:0032555,GO:0032561,GO:0033036,GO:0035639,GO:0036094,GO:0042886,GO:0043167,GO:0043168,GO:0044464,GO:…	-	ko:K07877	ko04152,map04152	-	-	-	ko00000,ko00001,ko04031,ko04131,ko04147	-	-	-	Ras
MHACOO_000456-T1	3067.XP_002956437.1	4.89e-200	563	COG0451@1|root,KOG1429@2759|Eukaryota,37J0N@33090|Viridiplantae,34GQ4@3041|Chlorophyta	3041|Chlorophyta	GM	GDP-mannose 4,6 dehydratase	-	-	5.1.3.18	ko:K10046	ko00053,ko00520,ko01100,ko01110,map00053,map00520,map01100,map01110	M00114	R00889,R07672,R07673	RC00289,RC00403,RC01780	ko00000,ko00001,ko00002,ko01000	-	-	-	Epimerase
MHACOO_000457-T1	3075.A0A087SMI8	4.24e-64	219	COG0697@1|root,KOG3912@2759|Eukaryota,37ZZW@33090|Viridiplantae,34M4U@3041|Chlorophyta	3041|Chlorophyta	EG	negative regulation of mitochondrial outer membrane permeabilization involved in apoptotic signaling pathway	-	-	-	-	-	-	-	-	-	-	-	-	EamA
MHACOO_000459-T1	3218.PP1S163_18V6.1	5.57e-24	95.5	COG0186@1|root,KOG1740@2759|Eukaryota,37V6D@33090|Viridiplantae,3GJBW@35493|Streptophyta	35493|Streptophyta	J	30S ribosomal protein S17	-	GO:0003674,GO:0003676,GO:0003723,GO:0003735,GO:0005198,GO:0005488,GO:0005575,GO:0005622,GO:0005623,GO:0005737,GO:0005840,GO:0006412,GO:0006518,GO:0006807,GO:0008150,GO:0008152,GO:0009058,GO:0009059,GO:0009987,GO:0010467,GO:0019538,GO:0019843,GO:0032991,GO:0034641,GO:0034645,GO:0043043,GO:0043170,GO:0043226,GO:0043228,GO:0043229,GO:0043232,GO:0043603,GO:0043604,GO:0044237,GO:0044238,GO:0044249,GO:…	-	ko:K02961	ko03010,map03010	M00178,M00179	-	-	br01610,ko00000,ko00001,ko00002,ko03011	-	-	-	Ribosomal_S17
MHACOO_000461-T1	3067.XP_002952121.1	1.08e-33	142	KOG3911@1|root,KOG3911@2759|Eukaryota,37PJ5@33090|Viridiplantae,34K16@3041|Chlorophyta	3041|Chlorophyta	A	Nucleolar protein,Nop52	-	-	-	ko:K14849	-	-	-	-	ko00000,ko01009,ko03009	-	-	-	Nop52
MHACOO_000462-T1	248742.XP_005651289.1	1.92e-86	277	COG0702@1|root,KOG2865@2759|Eukaryota,37IK8@33090|Viridiplantae,34H4J@3041|Chlorophyta	3041|Chlorophyta	C	NmrA-like family	-	-	-	ko:K03953	ko00190,ko01100,ko04714,ko04723,ko04932,ko05010,ko05012,ko05016,map00190,map01100,map04714,map04723,map04932,map05010,map05012,map05016	M00146	-	-	ko00000,ko00001,ko00002	3.D.1.6	-	-	Epimerase,NAD_binding_10,RmlD_sub_bind
MHACOO_000463-T1	248742.XP_005651290.1	0	1315	COG1048@1|root,KOG0453@2759|Eukaryota,388JU@33090|Viridiplantae,34KCV@3041|Chlorophyta	3041|Chlorophyta	C	Belongs to the aconitase IPM isomerase family	-	-	4.2.1.3	ko:K01681	ko00020,ko00630,ko00720,ko01100,ko01110,ko01120,ko01130,ko01200,ko01210,ko01230,map00020,map00630,map00720,map01100,map01110,map01120,map01130,map01200,map01210,map01230	M00009,M00010,M00012,M00173,M00740	R01324,R01325,R01900	RC00497,RC00498,RC00618	br01601,ko00000,ko00001,ko00002,ko01000	-	-	-	Aconitase,Aconitase_C,IDH
MHACOO_000464-T1	248742.XP_005651291.1	3.48e-70	250	KOG4416@1|root,KOG4416@2759|Eukaryota,37M65@33090|Viridiplantae,34IWT@3041|Chlorophyta	3041|Chlorophyta	S	Tubulin binding cofactor C	-	-	-	ko:K16810	-	-	-	-	ko00000,ko03036	-	-	-	TBCC
MHACOO_000466-T1	248742.XP_005651292.1	5.12e-187	560	COG0477@1|root,KOG1330@2759|Eukaryota,37Y87@33090|Viridiplantae,34JCU@3041|Chlorophyta	3041|Chlorophyta	EGP	transporter	-	-	-	-	-	-	-	-	-	-	-	-	MFS_1
MHACOO_000468-T1	248742.XP_005651294.1	9.76e-30	113	2CZ1E@1|root,2S7T1@2759|Eukaryota,37WE5@33090|Viridiplantae,34MWS@3041|Chlorophyta	3041|Chlorophyta	S	Gamma-glutamyl cyclotransferase, AIG2-like	-	-	-	-	-	-	-	-	-	-	-	-	GGACT
MHACOO_000469-T1	3075.A0A087SCF1	3.77e-09	63.9	29559@1|root,2RC31@2759|Eukaryota,37R5N@33090|Viridiplantae,34II6@3041|Chlorophyta	3041|Chlorophyta	S	Membrane fusion protein Use1	-	-	-	ko:K08507	ko04130,map04130	-	-	-	ko00000,ko00001,ko04131	-	-	-	Use1
MHACOO_000471-T1	38833.XP_003056124.1	5.47e-160	463	COG0407@1|root,KOG2872@2759|Eukaryota,37TF6@33090|Viridiplantae,34H96@3041|Chlorophyta	3041|Chlorophyta	H	Belongs to the uroporphyrinogen decarboxylase family	HEME3	-	-	-	-	-	-	-	-	-	-	-	URO-D
MHACOO_000472-T1	38833.XP_003060694.1	1.47e-41	154	KOG2913@1|root,KOG2913@2759|Eukaryota,37JX4@33090|Viridiplantae,34M2S@3041|Chlorophyta	3041|Chlorophyta	S	Repeated motif present between transmembrane helices in cystinosin, yeast ERS1p, mannose-P-dolichol utilization defect 1, and other hypothetical proteins.	-	-	-	-	-	-	-	-	-	-	-	-	PQ-loop
MHACOO_000473-T1	248742.XP_005651298.1	2.88e-151	447	2CMG9@1|root,2QQ9P@2759|Eukaryota,37HM1@33090|Viridiplantae,34J1D@3041|Chlorophyta	3041|Chlorophyta	S	Tocopherol cyclase	-	-	5.5.1.24	ko:K09834	ko00130,ko01100,ko01110,map00130,map01100,map01110	M00112	R07502,R07503,R10623,R10624	RC01911	ko00000,ko00001,ko00002,ko01000	-	-	-	Tocopherol_cycl
MHACOO_000474-T1	248742.XP_005651324.1	1.46e-77	259	COG0500@1|root,KOG1499@2759|Eukaryota,37MCJ@33090|Viridiplantae,34HDG@3041|Chlorophyta	3041|Chlorophyta	KOT	Belongs to the class I-like SAM-binding methyltransferase superfamily. Protein arginine N- methyltransferase family	-	-	2.1.1.319	ko:K11436	-	-	R11216,R11217,R11219	RC00003,RC02120,RC03388,RC03390	ko00000,ko01000,ko03036	-	-	-	Methyltransf_25
MHACOO_000477-T1	296587.XP_002502372.1	1.04e-07	60.5	KOG1365@1|root,KOG1365@2759|Eukaryota	2759|Eukaryota	J	regulation of RNA splicing	-	-	-	ko:K12837,ko:K12898,ko:K14947	ko03040,map03040	-	-	-	ko00000,ko00001,ko03041	-	-	-	RRM_1
MHACOO_000478-T1	2880.D8LN75	3.42e-59	194	COG0394@1|root,KOG3217@2759|Eukaryota	2759|Eukaryota	T	non-membrane spanning protein tyrosine phosphatase activity	stp1	GO:0003674,GO:0003824,GO:0003993,GO:0004721,GO:0004725,GO:0004726,GO:0005575,GO:0005622,GO:0005623,GO:0005634,GO:0005737,GO:0006464,GO:0006470,GO:0006793,GO:0006796,GO:0006807,GO:0008150,GO:0008152,GO:0009987,GO:0016311,GO:0016787,GO:0016788,GO:0016791,GO:0019538,GO:0023052,GO:0035335,GO:0036211,GO:0042578,GO:0043170,GO:0043226,GO:0043227,GO:0043229,GO:0043231,GO:0043412,GO:0044237,GO:0044238,GO:…	3.1.3.2,3.1.3.48	ko:K01104,ko:K14394	ko00730,ko00740,ko01100,map00730,map00740,map01100	-	R00548,R02135	RC00017	ko00000,ko00001,ko01000,ko01009	-	-	-	LMWPc
MHACOO_000479-T1	3055.EDP09671	8.92e-47	154	COG1594@1|root,KOG2907@2759|Eukaryota,37VWR@33090|Viridiplantae,34MNC@3041|Chlorophyta	3041|Chlorophyta	K	DNA-dependent RNA polymerase catalyzes the transcription of DNA into RNA using the four ribonucleoside triphosphates as substrates	-	-	-	ko:K03000	ko00230,ko00240,ko01100,ko03020,map00230,map00240,map01100,map03020	M00182	R00435,R00441,R00442,R00443	RC02795	br01611,ko00000,ko00001,ko00002,ko03021	-	-	-	TFIIS_C
MHACOO_000480-T1	3075.A0A087SEU9	2.61e-107	329	COG2513@1|root,KOG1260@2759|Eukaryota,37HN9@33090|Viridiplantae,34P3Q@3041|Chlorophyta	3041|Chlorophyta	C	Phosphoenolpyruvate phosphomutase	-	-	-	-	-	-	-	-	-	-	-	-	PEP_mutase
MHACOO_000481-T1	3055.EDP05760	6.35e-106	337	KOG1172@1|root,KOG1172@2759|Eukaryota,37II0@33090|Viridiplantae,34P6N@3041|Chlorophyta	3041|Chlorophyta	P	HCO3- transporter family	-	-	-	ko:K06573	ko04966,map04966	-	-	-	ko00000,ko00001,ko02000,ko04090,ko04147	2.A.31.1.1	-	-	HCO3_cotransp
MHACOO_000482-T1	248742.XP_005651307.1	2.67e-137	393	COG0561@1|root,KOG3189@2759|Eukaryota,37JBP@33090|Viridiplantae,34JHS@3041|Chlorophyta	3041|Chlorophyta	I	Involved in the synthesis of the GDP-mannose and dolichol-phosphate-mannose required for a number of critical mannosyl transfer reactions	-	-	5.4.2.8	ko:K17497	ko00051,ko00520,ko01100,ko01110,ko01130,map00051,map00520,map01100,map01110,map01130	M00114	R01818	RC00408	ko00000,ko00001,ko00002,ko01000	-	-	-	PMM
MHACOO_000483-T1	3055.EDP09705	1.12e-111	362	COG0281@1|root,KOG1257@2759|Eukaryota,37IX7@33090|Viridiplantae,34HBG@3041|Chlorophyta	3041|Chlorophyta	C	malic enzyme	-	-	1.1.1.40	ko:K00029	ko00620,ko00710,ko01100,ko01120,ko01200,map00620,map00710,map01100,map01120,map01200	M00169,M00172	R00216	RC00105	ko00000,ko00001,ko00002,ko01000	-	-	-	Malic_M,malic
MHACOO_000484-T1	3055.EDP03070	1.62e-141	433	COG0369@1|root,KOG1159@2759|Eukaryota,37MFY@33090|Viridiplantae,34HA2@3041|Chlorophyta	3041|Chlorophyta	C	Component of the cytosolic iron-sulfur (Fe-S) protein assembly (CIA) machinery. Required for the maturation of extramitochondrial Fe-S proteins. Part of an electron transfer chain functioning in an early step of cytosolic Fe-S biogenesis. Transfers electrons from NADPH to the Fe-S cluster of the anamorsin DRE2 homolog	-	-	-	-	-	-	-	-	-	-	-	-	FAD_binding_1,Flavodoxin_1,NAD_binding_1
MHACOO_000486-T1	3218.PP1S183_104V6.1	3.37e-49	165	COG0198@1|root,KOG1708@2759|Eukaryota,37S1W@33090|Viridiplantae,3G7YW@35493|Streptophyta	35493|Streptophyta	J	Belongs to the universal ribosomal protein uL24 family	-	GO:0003674,GO:0003676,GO:0003723,GO:0003735,GO:0005198,GO:0005488,GO:0005575,GO:0005622,GO:0005623,GO:0005737,GO:0005840,GO:0006412,GO:0006518,GO:0006807,GO:0008150,GO:0008152,GO:0009058,GO:0009059,GO:0009987,GO:0010467,GO:0019538,GO:0019843,GO:0032991,GO:0034641,GO:0034645,GO:0043043,GO:0043170,GO:0043226,GO:0043228,GO:0043229,GO:0043232,GO:0043603,GO:0043604,GO:0044237,GO:0044238,GO:0044249,GO:…	-	ko:K02895	ko03010,map03010	M00178,M00179	-	-	br01610,ko00000,ko00001,ko00002,ko03011	-	-	-	KOW,ribosomal_L24
MHACOO_000487-T1	248742.XP_005651334.1	1.26e-157	453	COG0331@1|root,KOG2926@2759|Eukaryota,37K6Y@33090|Viridiplantae,34HC3@3041|Chlorophyta	3041|Chlorophyta	I	transacylase	FABD	-	2.3.1.39	ko:K00645	ko00061,ko00333,ko01100,ko01130,ko01212,map00061,map00333,map01100,map01130,map01212	M00082	R01626,R11671	RC00004,RC00039,RC02727	ko00000,ko00001,ko00002,ko01000,ko01004	-	-	-	Acyl_transf_1
MHACOO_000488-T1	248742.XP_005651333.1	7.44e-153	435	COG5209@1|root,KOG3036@2759|Eukaryota,37IPX@33090|Viridiplantae,34GQZ@3041|Chlorophyta	3041|Chlorophyta	S	Cell differentiation family, Rcd1-like	-	-	-	ko:K12606	ko03018,map03018	-	-	-	ko00000,ko00001,ko03019	-	-	-	Rcd1
MHACOO_000490-T1	3075.A0A087SMJ6	1.91e-284	787	COG1690@1|root,KOG3833@2759|Eukaryota,37X1B@33090|Viridiplantae,34J82@3041|Chlorophyta	3041|Chlorophyta	H	Catalytic subunit of the tRNA-splicing ligase complex that acts by directly joining spliced tRNA halves to mature-sized tRNAs by incorporating the precursor-derived splice junction phosphate into the mature tRNA as a canonical 3',5'- phosphodiester. May act as	-	GO:0000166,GO:0000394,GO:0003674,GO:0003824,GO:0003972,GO:0005488,GO:0005524,GO:0005575,GO:0005622,GO:0005623,GO:0006139,GO:0006388,GO:0006396,GO:0006399,GO:0006725,GO:0006807,GO:0008033,GO:0008144,GO:0008150,GO:0008152,GO:0008380,GO:0008452,GO:0009987,GO:0010467,GO:0016070,GO:0016874,GO:0016886,GO:0017076,GO:0030554,GO:0032553,GO:0032555,GO:0032559,GO:0032991,GO:0034470,GO:0034641,GO:0034660,GO:…	6.5.1.3	ko:K14415	-	-	-	-	ko00000,ko01000,ko03016	-	-	-	RtcB
MHACOO_000490-T2	3075.A0A087SMJ6	7.54e-273	756	COG1690@1|root,KOG3833@2759|Eukaryota,37X1B@33090|Viridiplantae,34J82@3041|Chlorophyta	3041|Chlorophyta	H	Catalytic subunit of the tRNA-splicing ligase complex that acts by directly joining spliced tRNA halves to mature-sized tRNAs by incorporating the precursor-derived splice junction phosphate into the mature tRNA as a canonical 3',5'- phosphodiester. May act as	-	GO:0000166,GO:0000394,GO:0003674,GO:0003824,GO:0003972,GO:0005488,GO:0005524,GO:0005575,GO:0005622,GO:0005623,GO:0006139,GO:0006388,GO:0006396,GO:0006399,GO:0006725,GO:0006807,GO:0008033,GO:0008144,GO:0008150,GO:0008152,GO:0008380,GO:0008452,GO:0009987,GO:0010467,GO:0016070,GO:0016874,GO:0016886,GO:0017076,GO:0030554,GO:0032553,GO:0032555,GO:0032559,GO:0032991,GO:0034470,GO:0034641,GO:0034660,GO:…	6.5.1.3	ko:K14415	-	-	-	-	ko00000,ko01000,ko03016	-	-	-	RtcB
MHACOO_000491-T1	248742.XP_005651318.1	6.73e-106	329	KOG2592@1|root,KOG2592@2759|Eukaryota,37N88@33090|Viridiplantae,34HPZ@3041|Chlorophyta	3041|Chlorophyta	S	Serine incorporator (Serinc)	-	-	-	-	-	-	-	-	-	-	-	-	Serinc
MHACOO_000492-T1	248742.XP_005651329.1	2.43e-97	312	KOG0937@1|root,KOG0937@2759|Eukaryota,37S8C@33090|Viridiplantae,34IYJ@3041|Chlorophyta	3041|Chlorophyta	U	Belongs to the adaptor complexes medium subunit family	-	-	-	ko:K12402	ko04142,map04142	-	-	-	ko00000,ko00001,ko04131	-	-	-	Adap_comp_sub
MHACOO_000493-T1	3075.A0A087SG77	2.2e-168	488	COG5027@1|root,KOG2747@2759|Eukaryota,37SWR@33090|Viridiplantae,34HHP@3041|Chlorophyta	3041|Chlorophyta	B	Belongs to the MYST (SAS MOZ) family	-	-	2.3.1.48	ko:K11308	-	-	-	-	ko00000,ko01000,ko03036	-	-	-	MOZ_SAS,Tudor-knot
MHACOO_000493-T2	3075.A0A087SG77	1.03e-159	464	COG5027@1|root,KOG2747@2759|Eukaryota,37SWR@33090|Viridiplantae,34HHP@3041|Chlorophyta	3041|Chlorophyta	B	Belongs to the MYST (SAS MOZ) family	-	-	2.3.1.48	ko:K11308	-	-	-	-	ko00000,ko01000,ko03036	-	-	-	MOZ_SAS,Tudor-knot
MHACOO_000495-T1	3988.XP_002514188.1	5.84e-59	186	COG5030@1|root,KOG0934@2759|Eukaryota,37U37@33090|Viridiplantae,3G97U@35493|Streptophyta,4JN11@91835|fabids	35493|Streptophyta	U	Belongs to the adaptor complexes small subunit family	-	GO:0005575,GO:0005622,GO:0005623,GO:0005737,GO:0005794,GO:0005802,GO:0005905,GO:0006810,GO:0008104,GO:0008150,GO:0012505,GO:0015031,GO:0015833,GO:0016020,GO:0030117,GO:0030119,GO:0030124,GO:0031984,GO:0032991,GO:0033036,GO:0042886,GO:0043226,GO:0043227,GO:0043229,GO:0043231,GO:0044422,GO:0044424,GO:0044425,GO:0044431,GO:0044444,GO:0044446,GO:0044464,GO:0045184,GO:0048475,GO:0051179,GO:0051234,GO:…	-	ko:K12403	ko04142,map04142	-	-	-	ko00000,ko00001,ko04131	-	-	-	Clat_adaptor_s
MHACOO_000499-T1	3075.A0A087SML1	6.81e-51	171	COG5596@1|root,KOG3225@2759|Eukaryota,37NXU@33090|Viridiplantae,34ICT@3041|Chlorophyta	3041|Chlorophyta	U	inner membrane translocase	-	-	-	ko:K17790	-	-	-	-	ko00000,ko02000,ko03029	3.A.8.1	-	-	Tim17
MHACOO_000500-T1	248742.XP_005651570.1	1.08e-15	81.3	COG0037@1|root,2QQNE@2759|Eukaryota,37NDV@33090|Viridiplantae,34ND9@3041|Chlorophyta	3041|Chlorophyta	D	PP-loop family	-	-	6.3.4.19	ko:K04075	-	-	R09597	RC02633,RC02634	ko00000,ko01000,ko03016	-	-	-	ATP_bind_3
MHACOO_000501-T1	3055.EDP07453	7.41e-121	363	COG2453@1|root,KOG1720@2759|Eukaryota,37MGQ@33090|Viridiplantae,34K1U@3041|Chlorophyta	3041|Chlorophyta	V	Dual specificity protein phosphatase, N-terminal half	-	-	3.1.3.16,3.1.3.48	ko:K06639	ko04110,ko04111,ko04113,map04110,map04111,map04113	-	-	-	ko00000,ko00001,ko01000,ko01009	-	-	-	DSPc,DSPn
MHACOO_000502-T1	3055.EDP01469	2.85e-148	443	COG0621@1|root,KOG4355@2759|Eukaryota,37N3T@33090|Viridiplantae,34GQA@3041|Chlorophyta	3041|Chlorophyta	J	Uncharacterized protein family UPF0004	-	-	2.8.4.5	ko:K15865	-	-	R10649	RC00003,RC03221	ko00000,ko01000,ko03016	-	-	-	Radical_SAM,TRAM,UPF0004
MHACOO_000503-T1	248742.XP_005651337.1	1.63e-119	355	KOG0616@1|root,KOG0616@2759|Eukaryota,37T99@33090|Viridiplantae,34K1J@3041|Chlorophyta	3041|Chlorophyta	T	Belongs to the protein kinase superfamily	-	-	2.7.11.11	ko:K04345	ko01522,ko04010,ko04014,ko04020,ko04024,ko04062,ko04113,ko04114,ko04138,ko04140,ko04211,ko04213,ko04261,ko04270,ko04310,ko04340,ko04341,ko04371,ko04530,ko04540,ko04611,ko04713,ko04714,ko04720,ko04723,ko04724,ko04725,ko04726,ko04727,ko04728,ko04740,ko04742,ko04750,ko04910,ko04911,ko04912,ko04913,ko04914,ko04915,ko04916,ko04918,ko04919,ko04921,ko04922,ko04923,ko04924,ko04925,ko04926,ko04927,ko04934…	M00695	-	-	ko00000,ko00001,ko00002,ko01000,ko01001,ko03019,ko03036	-	-	-	Pkinase
MHACOO_000505-T1	248742.XP_005651336.1	1.56e-204	579	COG5027@1|root,KOG2747@2759|Eukaryota,37NTN@33090|Viridiplantae,34JD6@3041|Chlorophyta	3041|Chlorophyta	B	Belongs to the MYST (SAS MOZ) family	-	-	2.3.1.48	ko:K11308	-	-	-	-	ko00000,ko01000,ko03036	-	-	-	MOZ_SAS,Tudor-knot
MHACOO_000507-T1	70448.A0A090M711	8.82e-19	79.7	2CG4Q@1|root,2S3K4@2759|Eukaryota,37W2Q@33090|Viridiplantae,34MZP@3041|Chlorophyta	3041|Chlorophyta	S	Zinc-binding	-	-	-	-	-	-	-	-	-	-	-	-	zf-met2
MHACOO_000508-T1	248742.XP_005651363.1	3.6e-69	225	COG0631@1|root,KOG0698@2759|Eukaryota,37SMU@33090|Viridiplantae,34MFP@3041|Chlorophyta	3041|Chlorophyta	T	Sigma factor PP2C-like phosphatases	-	-	3.1.3.16	ko:K14803	-	-	-	-	ko00000,ko01000,ko01009,ko03009	-	-	-	PP2C
MHACOO_000509-T1	248742.XP_005651362.1	1.69e-227	640	COG0626@1|root,KOG0053@2759|Eukaryota,37K09@33090|Viridiplantae,34GXJ@3041|Chlorophyta	3041|Chlorophyta	E	Cys/Met metabolism PLP-dependent enzyme	CGS1	-	2.5.1.48	ko:K01739	ko00270,ko00450,ko00920,ko01100,ko01110,ko01130,ko01230,map00270,map00450,map00920,map01100,map01110,map01130,map01230	M00017	R00999,R01288,R02508,R03217,R03260,R04944,R04945,R04946	RC00020,RC00056,RC00069,RC00420,RC02848,RC02866	ko00000,ko00001,ko00002,ko01000	-	-	-	Cys_Met_Meta_PP
MHACOO_000512-T1	554065.XP_005843948.1	5.96e-100	301	COG0563@1|root,KOG3078@2759|Eukaryota,37MR8@33090|Viridiplantae,34HNW@3041|Chlorophyta	3041|Chlorophyta	F	Belongs to the adenylate kinase family	-	-	2.7.4.3	ko:K00939	ko00230,ko00730,ko01100,ko01110,ko01130,map00230,map00730,map01100,map01110,map01130	M00049	R00127,R01547,R11319	RC00002	ko00000,ko00001,ko00002,ko01000,ko04147	-	-	iRC1080.CRv4_Au5_s12_g2970_t1	ADK,CP12
MHACOO_000513-T1	248742.XP_005651360.1	0	1106	COG1199@1|root,KOG1131@2759|Eukaryota,37KDD@33090|Viridiplantae,34JH5@3041|Chlorophyta	3041|Chlorophyta	L	HELICc2	-	-	3.6.4.12	ko:K10844	ko03022,ko03420,map03022,map03420	M00290	-	-	ko00000,ko00001,ko00002,ko01000,ko03021,ko03400	-	-	-	DEAD_2,HBB,Helicase_C_2,ResIII
MHACOO_000514-T1	248742.XP_005650981.1	5.19e-136	389	2CMAT@1|root,2QPU1@2759|Eukaryota,37HF1@33090|Viridiplantae,34JJ6@3041|Chlorophyta	3041|Chlorophyta	P	The light-harvesting complex (LHC) functions as a light receptor, it captures and delivers excitation energy to photosystems with which it is closely associated	-	-	-	ko:K08912,ko:K08913	ko00196,ko01100,map00196,map01100	-	-	-	ko00000,ko00001,ko00194	-	-	-	Chloroa_b-bind
MHACOO_000515-T1	248742.XP_005651359.1	1.32e-129	373	2CMAT@1|root,2QPU1@2759|Eukaryota,37HF1@33090|Viridiplantae,34JJ6@3041|Chlorophyta	3041|Chlorophyta	P	The light-harvesting complex (LHC) functions as a light receptor, it captures and delivers excitation energy to photosystems with which it is closely associated	-	-	-	ko:K08912,ko:K08913	ko00196,ko01100,map00196,map01100	-	-	-	ko00000,ko00001,ko00194	-	-	-	Chloroa_b-bind
MHACOO_000516-T1	3075.A0A087SFH4	2.19e-160	511	28JWK@1|root,2QSAS@2759|Eukaryota,37J7Q@33090|Viridiplantae	33090|Viridiplantae	S	Calcineurin-like phosphoesterase	-	-	-	-	-	-	-	-	-	-	-	-	Metallophos
MHACOO_000517-T1	248742.XP_005651353.1	3.62e-115	353	COG5026@1|root,KOG1369@2759|Eukaryota,37HMH@33090|Viridiplantae,34JZ9@3041|Chlorophyta	3041|Chlorophyta	G	Belongs to the hexokinase family	-	-	2.7.1.1	ko:K00844	ko00010,ko00051,ko00052,ko00500,ko00520,ko00521,ko00524,ko01100,ko01110,ko01120,ko01130,ko01200,ko04066,ko04910,ko04930,ko04973,ko05230,map00010,map00051,map00052,map00500,map00520,map00521,map00524,map01100,map01110,map01120,map01130,map01200,map04066,map04910,map04930,map04973,map05230	M00001,M00549	R00299,R00760,R00867,R01326,R01600,R01786,R01961,R03920	RC00002,RC00017	ko00000,ko00001,ko00002,ko01000,ko04131	-	-	iRC1080.CRv4_Au5_s2_g9153_t1	Hexokinase_1,Hexokinase_2
MHACOO_000518-T1	38727.Pavir.J10675.1.p	1.49e-11	73.9	KOG0198@1|root,KOG0198@2759|Eukaryota,384CR@33090|Viridiplantae,3GSC8@35493|Streptophyta,3KPGI@4447|Liliopsida,3ICXC@38820|Poales	35493|Streptophyta	T	Belongs to the protein kinase superfamily	-	-	-	ko:K20716	ko04016,map04016	-	-	-	ko00000,ko00001,ko01001	-	-	-	Pkinase
MHACOO_000519-T1	248742.XP_005644139.1	3.63e-81	280	COG1193@1|root,2QRQR@2759|Eukaryota,37K4C@33090|Viridiplantae,34GUB@3041|Chlorophyta	3041|Chlorophyta	L	ATPase domain of DNA mismatch repair MUTS family	-	-	-	ko:K07456	ko03430,map03430	-	-	-	ko00000,ko00001,ko03400	-	-	-	MutS_V
MHACOO_000521-T1	248742.XP_005651349.1	1.28e-35	135	COG0009@1|root,KOG3051@2759|Eukaryota,37NCS@33090|Viridiplantae,34KI4@3041|Chlorophyta	3041|Chlorophyta	J	Telomere recombination	-	-	-	-	-	-	-	-	-	-	-	-	Sua5_yciO_yrdC
MHACOO_000521-T2	248742.XP_005651349.1	2.54e-50	175	COG0009@1|root,KOG3051@2759|Eukaryota,37NCS@33090|Viridiplantae,34KI4@3041|Chlorophyta	3041|Chlorophyta	J	Telomere recombination	-	-	-	-	-	-	-	-	-	-	-	-	Sua5_yciO_yrdC
MHACOO_000523-T1	248742.XP_005651348.1	2.47e-79	272	COG0666@1|root,KOG2319@2759|Eukaryota,37HIB@33090|Viridiplantae,34HU0@3041|Chlorophyta	3041|Chlorophyta	U	Domain present in VPS9	-	-	-	ko:K20131	-	-	-	-	ko00000,ko04131	-	-	-	VPS9
MHACOO_000524-T1	248742.XP_005649264.1	5.16e-183	544	COG1131@1|root,KOG0061@2759|Eukaryota,37JQZ@33090|Viridiplantae,34H44@3041|Chlorophyta	3041|Chlorophyta	Q	ABC(ABCG) family transporter White protein-like protein (ABCG)	-	-	-	ko:K21396	-	-	-	-	ko00000,ko02000	3.A.1.204	-	-	ABC2_membrane,ABC_tran
MHACOO_000526-T1	3827.XP_004503626.1	1.94e-61	206	COG0105@1|root,KOG0888@2759|Eukaryota,37HQK@33090|Viridiplantae,3G9AR@35493|Streptophyta,4JF6S@91835|fabids	35493|Streptophyta	F	Nucleoside diphosphate kinase	-	GO:0000166,GO:0003674,GO:0003824,GO:0004550,GO:0005488,GO:0005524,GO:0005575,GO:0005622,GO:0005623,GO:0005737,GO:0005739,GO:0005740,GO:0005743,GO:0005758,GO:0006139,GO:0006163,GO:0006164,GO:0006165,GO:0006183,GO:0006213,GO:0006220,GO:0006221,GO:0006228,GO:0006241,GO:0006725,GO:0006753,GO:0006793,GO:0006796,GO:0006807,GO:0006950,GO:0006979,GO:0008144,GO:0008150,GO:0008152,GO:0008270,GO:0009058,GO:…	2.7.4.6	ko:K00940	ko00230,ko00240,ko00983,ko01100,ko01110,ko01130,ko04016,map00230,map00240,map00983,map01100,map01110,map01130,map04016	M00049,M00050,M00052,M00053	R00124,R00139,R00156,R00330,R00570,R00722,R01137,R01857,R02093,R02326,R02331,R03530,R11894,R11895	RC00002	ko00000,ko00001,ko00002,ko01000,ko04131	-	-	-	NDK
MHACOO_000528-T1	296587.XP_002502383.1	4.71e-31	116	COG1358@1|root,KOG3167@2759|Eukaryota,37TXB@33090|Viridiplantae,34I16@3041|Chlorophyta	3041|Chlorophyta	A	Ribosomal protein L7Ae/L30e/S12e/Gadd45 family	-	-	-	ko:K11129	ko03008,map03008	M00425	-	-	ko00000,ko00001,ko00002,ko03009,ko03032	-	-	-	Ribosomal_L7Ae
MHACOO_000529-T1	3075.A0A087SCB2	2.66e-98	313	COG1310@1|root,KOG2880@2759|Eukaryota,37MJY@33090|Viridiplantae,34JW5@3041|Chlorophyta	3041|Chlorophyta	T	JAB/MPN domain	-	-	3.4.19.12	ko:K11866	ko04144,map04144	-	-	-	ko00000,ko00001,ko01000,ko01002,ko04121,ko04131	-	-	-	JAB
MHACOO_000530-T1	38833.XP_003062438.1	4.41e-14	80.9	COG0398@1|root,KOG3140@2759|Eukaryota,38087@33090|Viridiplantae,34KSG@3041|Chlorophyta	3041|Chlorophyta	S	SNARE associated Golgi protein	-	-	-	-	-	-	-	-	-	-	-	-	SNARE_assoc
MHACOO_000531-T1	554065.XP_005850502.1	2.18e-19	91.3	KOG4776@1|root,KOG4776@2759|Eukaryota,37Q12@33090|Viridiplantae,34MGD@3041|Chlorophyta	3041|Chlorophyta	K	Bucentaur or craniofacial development	-	-	-	-	-	-	-	-	-	-	-	-	BCNT
MHACOO_000533-T1	248742.XP_005650210.1	9.19e-13	72.4	2C7QM@1|root,2RXV8@2759|Eukaryota,37U9N@33090|Viridiplantae	33090|Viridiplantae	S	Photosystem II D1 precursor processing protein PSB27-H2	-	GO:0005575,GO:0005622,GO:0005623,GO:0005737,GO:0006091,GO:0008150,GO:0008152,GO:0009507,GO:0009534,GO:0009536,GO:0009543,GO:0009579,GO:0009987,GO:0010207,GO:0015979,GO:0016043,GO:0019684,GO:0022607,GO:0031976,GO:0031977,GO:0031978,GO:0031984,GO:0034622,GO:0043226,GO:0043227,GO:0043229,GO:0043231,GO:0043933,GO:0044085,GO:0044237,GO:0044422,GO:0044424,GO:0044434,GO:0044435,GO:0044436,GO:0044444,GO:…	-	-	-	-	-	-	-	-	-	-	PSII_Pbs27
MHACOO_000534-T1	42345.XP_008786692.1	1.51e-19	96.7	COG0624@1|root,KOG2275@2759|Eukaryota,37Q0X@33090|Viridiplantae,3GEX3@35493|Streptophyta,3KSFJ@4447|Liliopsida	35493|Streptophyta	E	aminoacylase activity	-	-	-	-	-	-	-	-	-	-	-	-	-
MHACOO_000535-T1	248742.XP_005651518.1	1.86e-127	389	28H7Y@1|root,2QPKQ@2759|Eukaryota,37IY3@33090|Viridiplantae,34H43@3041|Chlorophyta	3041|Chlorophyta	S	LMBR1-like membrane protein	-	-	-	ko:K14617	ko04977,map04977	-	-	-	ko00000,ko00001	-	-	-	LMBR1
MHACOO_000536-T1	248742.XP_005646690.1	3.09e-194	617	KOG0392@1|root,KOG0392@2759|Eukaryota,37KEK@33090|Viridiplantae,34J4Z@3041|Chlorophyta	3041|Chlorophyta	A	SNF2 family N-terminal domain	-	-	-	ko:K15192	-	-	-	-	ko00000,ko01000,ko03021	-	-	-	DUF3535,HEAT,Helicase_C,SNF2_N
MHACOO_000538-T1	248742.XP_005646693.1	1.94e-144	426	KOG0660@1|root,KOG0660@2759|Eukaryota,37T7A@33090|Viridiplantae,34H0D@3041|Chlorophyta	3041|Chlorophyta	T	mitogen-activated protein kinase	-	-	2.7.11.24	ko:K19603	ko04657,map04657	-	-	-	ko00000,ko00001,ko01000,ko01001	-	-	-	Pkinase
MHACOO_000539-T1	248742.XP_005644156.1	5.22e-18	87	COG5251@1|root,KOG3219@2759|Eukaryota,37TWR@33090|Viridiplantae,34ITT@3041|Chlorophyta	3041|Chlorophyta	J	Transcription initiation factor TFIID subunit	-	-	-	ko:K03135	ko03022,map03022	-	-	-	ko00000,ko00001,ko03021	-	-	-	TAFII28
MHACOO_000540-T1	3218.PP1S207_102V6.1	6.89e-36	132	KOG0107@1|root,KOG0107@2759|Eukaryota,37KGR@33090|Viridiplantae,3GB0F@35493|Streptophyta	35493|Streptophyta	A	serine arginine-rich splicing factor	-	GO:0000375,GO:0000377,GO:0000398,GO:0003674,GO:0003676,GO:0003723,GO:0005488,GO:0005515,GO:0005575,GO:0005622,GO:0005623,GO:0005634,GO:0005654,GO:0005681,GO:0005737,GO:0006139,GO:0006396,GO:0006397,GO:0006403,GO:0006725,GO:0006807,GO:0006810,GO:0008150,GO:0008152,GO:0008270,GO:0008380,GO:0009892,GO:0009987,GO:0010033,GO:0010467,GO:0010468,GO:0010605,GO:0010629,GO:0015931,GO:0016070,GO:0016071,GO:…	-	ko:K12896	ko03040,ko05168,map03040,map05168	-	-	-	ko00000,ko00001,ko03041	-	-	-	RRM_1,zf-CCHC
MHACOO_000541-T1	3075.A0A087SRJ5	3.32e-151	461	COG1132@1|root,KOG0055@2759|Eukaryota,KOG0058@2759|Eukaryota,37NKJ@33090|Viridiplantae,34PAW@3041|Chlorophyta	3041|Chlorophyta	Q	ABC transporter	-	-	-	-	-	-	-	-	-	-	-	-	ABC_tran
MHACOO_000542-T1	296587.XP_002508583.1	4.34e-35	127	2CXME@1|root,2RYDY@2759|Eukaryota,37U9B@33090|Viridiplantae,34MG4@3041|Chlorophyta	3041|Chlorophyta	Q	cytochrome	PETJ	-	-	ko:K08906	ko00195,map00195	-	-	-	ko00000,ko00001,ko00194	-	-	-	Cytochrome_CBB3
MHACOO_000543-T1	248742.XP_005646680.1	3.21e-20	85.9	KOG3470@1|root,KOG3470@2759|Eukaryota,37WWN@33090|Viridiplantae,34ISQ@3041|Chlorophyta	3041|Chlorophyta	Z	Belongs to the TBCA family	-	-	-	ko:K17292	-	-	-	-	ko00000,ko04147,ko04812	-	-	-	TBCA
MHACOO_000545-T1	290397.Adeh_1909	3.38e-58	198	COG0313@1|root,COG0313@2|Bacteria,1MU0E@1224|Proteobacteria,42P3I@68525|delta/epsilon subdivisions,2WM37@28221|Deltaproteobacteria,2YV9J@29|Myxococcales	28221|Deltaproteobacteria	H	Catalyzes the 2'-O-methylation of the ribose of cytidine 1402 (C1402) in 16S rRNA	rsmI	-	2.1.1.198	ko:K07056	-	-	-	-	ko00000,ko01000,ko03009	-	-	-	TP_methylase
MHACOO_000546-T1	71139.XP_010056531.1	3.87e-32	138	KOG0275@1|root,KOG0275@2759|Eukaryota,37ITC@33090|Viridiplantae,3G7JT@35493|Streptophyta	35493|Streptophyta	S	Suppressor of mec-8 and unc-52 protein homolog	-	GO:0000151,GO:0000375,GO:0000377,GO:0000381,GO:0000398,GO:0005575,GO:0005622,GO:0005623,GO:0005634,GO:0005654,GO:0005681,GO:0005684,GO:0005737,GO:0006139,GO:0006396,GO:0006397,GO:0006725,GO:0006807,GO:0008150,GO:0008152,GO:0008380,GO:0009987,GO:0010467,GO:0010468,GO:0016070,GO:0016071,GO:0016604,GO:0016607,GO:0019219,GO:0019222,GO:0031323,GO:0031461,GO:0031974,GO:0031981,GO:0032991,GO:0034641,GO:…	-	ko:K13111	-	-	-	-	ko00000,ko03041	-	-	-	WD40
MHACOO_000547-T1	248742.XP_005648377.1	3.06e-79	251	COG5190@1|root,KOG2832@2759|Eukaryota,37ITW@33090|Viridiplantae,34HVB@3041|Chlorophyta	3041|Chlorophyta	K	inner membrane translocase	-	-	-	ko:K17496	-	-	-	-	ko00000,ko02000,ko03029	3.A.8.1	-	-	NIF
MHACOO_000547-T2	248742.XP_005648377.1	2.33e-79	251	COG5190@1|root,KOG2832@2759|Eukaryota,37ITW@33090|Viridiplantae,34HVB@3041|Chlorophyta	3041|Chlorophyta	K	inner membrane translocase	-	-	-	ko:K17496	-	-	-	-	ko00000,ko02000,ko03029	3.A.8.1	-	-	NIF
MHACOO_000549-T1	3067.XP_002946472.1	9e-46	147	KOG3493@1|root,KOG3493@2759|Eukaryota,37VXX@33090|Viridiplantae,34MKW@3041|Chlorophyta	3041|Chlorophyta	O	Ubiquitin-like domain	-	-	-	ko:K13113	ko04212,map04212	-	-	-	ko00000,ko00001,ko03041	-	-	-	ubiquitin
MHACOO_000550-T1	248742.XP_005651189.1	3.29e-116	355	COG2319@1|root,KOG0305@2759|Eukaryota,37JEQ@33090|Viridiplantae,34HI1@3041|Chlorophyta	3041|Chlorophyta	DO	Anaphase-promoting complex subunit 4 WD40 domain	CDC20	-	-	ko:K03363	ko04110,ko04111,ko04113,ko04114,ko04120,ko05166,ko05203,map04110,map04111,map04113,map04114,map04120,map05166,map05203	M00389	-	-	ko00000,ko00001,ko00002,ko03036,ko04121	-	-	-	ANAPC4_WD40,WD40
MHACOO_000551-T1	248742.XP_005646668.1	2.63e-160	489	COG0661@1|root,KOG1235@2759|Eukaryota,37YT4@33090|Viridiplantae,34K6I@3041|Chlorophyta	3041|Chlorophyta	S	ABC1 family	-	-	-	-	-	-	-	-	-	-	-	-	ABC1,APH
MHACOO_000554-T1	3055.EDP08288	1.03e-179	516	KOG0937@1|root,KOG0937@2759|Eukaryota,37HYS@33090|Viridiplantae,34J64@3041|Chlorophyta	3041|Chlorophyta	U	Belongs to the adaptor complexes medium subunit family	-	-	-	ko:K12393	ko04142,map04142	-	-	-	ko00000,ko00001,ko04131	-	-	-	Adap_comp_sub,Clat_adaptor_s
MHACOO_000555-T1	248742.XP_005646698.1	2.08e-317	983	COG5103@1|root,KOG1831@2759|Eukaryota,37KCN@33090|Viridiplantae,34GYV@3041|Chlorophyta	3041|Chlorophyta	K	CCR4-NOT transcription complex subunit 1 TTP binding domain	-	-	-	ko:K12604	ko03018,map03018	-	-	-	ko00000,ko00001,ko03019	-	-	-	CNOT1_CAF1_bind,CNOT1_HEAT,CNOT1_TTP_bind,DUF3819,Not1
MHACOO_000556-T1	272568.GDI1280	3.07e-80	255	COG2025@1|root,COG2025@2|Bacteria,1MUFI@1224|Proteobacteria,2TR10@28211|Alphaproteobacteria,2JPTQ@204441|Rhodospirillales	204441|Rhodospirillales	C	electron transfer flavoprotein, alpha subunit	etfA	-	-	ko:K03522	-	-	-	-	ko00000,ko04147	-	-	-	ETF,ETF_alpha
MHACOO_000558-T1	248742.XP_005651398.1	8.36e-154	432	KOG0096@1|root,KOG0096@2759|Eukaryota,37P2W@33090|Viridiplantae,34GRF@3041|Chlorophyta	3041|Chlorophyta	U	GTP-binding protein involved in nucleocytoplasmic transport. Required for the import of protein into the nucleus and also for RNA export. Involved in chromatin condensation and control of cell cycle	-	-	-	ko:K07936	ko03008,ko03013,ko05166,ko05169,map03008,map03013,map05166,map05169	-	-	-	ko00000,ko00001,ko03009,ko03016,ko03019,ko03036,ko04031,ko04147	-	-	-	Ras
MHACOO_000558-T2	248742.XP_005651398.1	2.87e-142	405	KOG0096@1|root,KOG0096@2759|Eukaryota,37P2W@33090|Viridiplantae,34GRF@3041|Chlorophyta	3041|Chlorophyta	U	GTP-binding protein involved in nucleocytoplasmic transport. Required for the import of protein into the nucleus and also for RNA export. Involved in chromatin condensation and control of cell cycle	-	-	-	ko:K07936	ko03008,ko03013,ko05166,ko05169,map03008,map03013,map05166,map05169	-	-	-	ko00000,ko00001,ko03009,ko03016,ko03019,ko03036,ko04031,ko04147	-	-	-	Ras
MHACOO_000560-T1	290397.Adeh_0321	3.02e-27	114	arCOG10456@1|root,2ZA6T@2|Bacteria,1R4VS@1224|Proteobacteria,42XB3@68525|delta/epsilon subdivisions,2WSSI@28221|Deltaproteobacteria,2Z2IJ@29|Myxococcales	28221|Deltaproteobacteria	-	-	-	-	-	-	-	-	-	-	-	-	-	-	-
MHACOO_000561-T1	248742.XP_005651395.1	6.2e-177	502	COG0022@1|root,KOG0524@2759|Eukaryota,37HH2@33090|Viridiplantae,34HAX@3041|Chlorophyta	3041|Chlorophyta	C	The pyruvate dehydrogenase complex catalyzes the overall conversion of pyruvate to acetyl-CoA and CO(2)	-	-	1.2.4.1	ko:K00162	ko00010,ko00020,ko00620,ko01100,ko01110,ko01120,ko01130,ko01200,ko04066,ko04922,ko05230,map00010,map00020,map00620,map01100,map01110,map01120,map01130,map01200,map04066,map04922,map05230	M00307	R00014,R00209,R01699,R03270	RC00004,RC00027,RC00627,RC02742,RC02744,RC02882	br01601,ko00000,ko00001,ko00002,ko01000	-	-	-	Biotin_lipoyl,Transket_pyr,Transketolase_C
MHACOO_000563-T1	248742.XP_005651392.1	7.98e-141	423	KOG2575@1|root,KOG2575@2759|Eukaryota,37RK3@33090|Viridiplantae,34JDI@3041|Chlorophyta	3041|Chlorophyta	G	Belongs to the ALG6 ALG8 glucosyltransferase family	-	-	2.4.1.267	ko:K03848	ko00510,ko01100,map00510,map01100	M00055	R06262	-	ko00000,ko00001,ko00002,ko01000,ko01003	-	GT57	-	Alg6_Alg8
MHACOO_000567-T1	248742.XP_005651390.1	0	1367	KOG1898@1|root,KOG1898@2759|Eukaryota,37HQ4@33090|Viridiplantae,34H94@3041|Chlorophyta	3041|Chlorophyta	A	Mono-functional DNA-alkylating methyl methanesulfonate N-term	-	-	-	ko:K12830	ko03040,map03040	M00352	-	-	ko00000,ko00001,ko00002,ko03021,ko03036,ko03041	-	-	-	CPSF_A,MMS1_N
MHACOO_000568-T1	248742.XP_005648397.1	1.99e-100	303	COG3001@1|root,KOG3021@2759|Eukaryota,37MIU@33090|Viridiplantae,34HD1@3041|Chlorophyta	3041|Chlorophyta	G	Fructosamine kinase	-	-	2.7.1.172	ko:K15523	-	-	-	-	ko00000,ko01000	-	-	-	Fructosamin_kin
MHACOO_000569-T1	248742.XP_005651372.1	1e-16	90.5	KOG0800@1|root,KOG0800@2759|Eukaryota,37IKX@33090|Viridiplantae	33090|Viridiplantae	O	isoform X1	-	-	2.3.2.27	ko:K19041,ko:K19045	-	-	-	-	ko00000,ko01000,ko04121	-	-	-	zf-RING_2
MHACOO_000570-T1	248742.XP_005651371.1	0	948	COG0296@1|root,KOG0470@2759|Eukaryota,37JCE@33090|Viridiplantae,34J8X@3041|Chlorophyta	3041|Chlorophyta	G	Carbohydrate-binding module 48 (Isoamylase N-terminal domain)	ISA1	-	3.2.1.68	ko:K01214	ko00500,ko01100,ko01110,map00500,map01100,map01110	M00565	R09995,R11261	-	ko00000,ko00001,ko00002,ko01000	-	CBM48,GH13	-	Alpha-amylase,CBM_48
MHACOO_000571-T1	554065.XP_005846541.1	4.14e-316	889	COG1505@1|root,KOG2237@2759|Eukaryota,37N92@33090|Viridiplantae,34J5D@3041|Chlorophyta	3041|Chlorophyta	O	Prolyl oligopeptidase, N-terminal beta-propeller domain	-	-	3.4.21.26	ko:K01322	ko04614,map04614	-	-	-	ko00000,ko00001,ko01000,ko01002	-	-	-	Peptidase_S9,Peptidase_S9_N
MHACOO_000572-T1	3067.XP_002957415.1	3.01e-120	375	COG1252@1|root,KOG2495@2759|Eukaryota,37M9Z@33090|Viridiplantae,34H46@3041|Chlorophyta	3041|Chlorophyta	C	Pyridine nucleotide-disulphide oxidoreductase	-	-	1.6.5.9	ko:K17872	-	-	-	-	ko00000,ko01000	-	-	-	Pyr_redox_2
MHACOO_000573-T1	3075.A0A087SFI5	4.2e-106	329	KOG2210@1|root,KOG2210@2759|Eukaryota,37YJ5@33090|Viridiplantae,34K3X@3041|Chlorophyta	3041|Chlorophyta	T	Oxysterol-binding protein	-	-	-	-	-	-	-	-	-	-	-	-	Oxysterol_BP
MHACOO_000574-T1	248742.XP_005651380.1	4.55e-194	557	COG0235@1|root,COG4229@1|root,KOG2630@2759|Eukaryota,KOG2631@2759|Eukaryota,37RJ7@33090|Viridiplantae	33090|Viridiplantae	E	Bifunctional methylthioribulose-1-phosphate dehydratase enolase-phosphatase E1	-	GO:0000096,GO:0000097,GO:0000287,GO:0003674,GO:0003824,GO:0005488,GO:0005575,GO:0005622,GO:0005623,GO:0005737,GO:0005829,GO:0006082,GO:0006520,GO:0006555,GO:0006790,GO:0006793,GO:0006796,GO:0006807,GO:0008150,GO:0008152,GO:0008652,GO:0009058,GO:0009066,GO:0009067,GO:0009086,GO:0009507,GO:0009532,GO:0009536,GO:0009570,GO:0009987,GO:0016053,GO:0016311,GO:0016787,GO:0016788,GO:0016791,GO:0016829,GO:…	3.1.3.77,4.2.1.109	ko:K09880,ko:K16054	ko00270,ko01100,map00270,map01100	M00034	R07392,R07395	RC01939,RC02779	ko00000,ko00001,ko00002,ko01000	-	-	-	Aldolase_II,HAD_2,Hydrolase
MHACOO_000575-T1	554065.XP_005846397.1	5.55e-56	184	KOG3251@1|root,KOG3251@2759|Eukaryota,37RZX@33090|Viridiplantae,34I1I@3041|Chlorophyta	3041|Chlorophyta	U	Involved in transport of proteins from the cis medial- Golgi to the trans-Golgi network	-	-	-	ko:K08496	ko04130,map04130	-	-	-	ko00000,ko00001,ko04131	-	-	-	V-SNARE_C
MHACOO_000575-T2	554065.XP_005846397.1	7.67e-37	136	KOG3251@1|root,KOG3251@2759|Eukaryota,37RZX@33090|Viridiplantae,34I1I@3041|Chlorophyta	3041|Chlorophyta	U	Involved in transport of proteins from the cis medial- Golgi to the trans-Golgi network	-	-	-	ko:K08496	ko04130,map04130	-	-	-	ko00000,ko00001,ko04131	-	-	-	V-SNARE_C
MHACOO_000576-T1	4432.XP_010254455.1	6.5e-09	65.1	KOG4285@1|root,KOG4285@2759|Eukaryota,37KJ1@33090|Viridiplantae,3G9SM@35493|Streptophyta	35493|Streptophyta	D	Nuclear pore complex protein NUP35	-	GO:0003674,GO:0003676,GO:0003677,GO:0003697,GO:0005488,GO:0005543,GO:0005575,GO:0005622,GO:0005623,GO:0005634,GO:0005635,GO:0005643,GO:0006355,GO:0006403,GO:0006606,GO:0006607,GO:0006810,GO:0006886,GO:0006913,GO:0006996,GO:0006997,GO:0006999,GO:0008104,GO:0008150,GO:0008289,GO:0009889,GO:0009987,GO:0010468,GO:0010556,GO:0012505,GO:0015031,GO:0015833,GO:0015931,GO:0016020,GO:0016043,GO:0017038,GO:…	-	ko:K14313	ko03013,map03013	M00427	-	-	ko00000,ko00001,ko00002,ko03019	1.I.1	-	-	Nup35_RRM
MHACOO_000577-T1	248742.XP_005650197.1	1.22e-137	416	KOG1230@1|root,KOG1230@2759|Eukaryota,37P82@33090|Viridiplantae,34H9G@3041|Chlorophyta	3041|Chlorophyta	S	Kelch motif	-	-	-	-	-	-	-	-	-	-	-	-	IQ,Kelch_2,Kelch_3,Kelch_4
MHACOO_000578-T1	248742.XP_005648962.1	1.61e-117	352	KOG1441@1|root,KOG1441@2759|Eukaryota,37YCV@33090|Viridiplantae,34KBS@3041|Chlorophyta	3041|Chlorophyta	EG	Drug Metabolite transporter superfamily	-	-	-	-	-	-	-	-	-	-	-	-	TPT
MHACOO_000580-T1	554065.XP_005846375.1	4.47e-22	98.2	COG0233@1|root,KOG4759@2759|Eukaryota,37KRA@33090|Viridiplantae,34MTX@3041|Chlorophyta	3041|Chlorophyta	J	Ribosome recycling factor	-	-	-	ko:K02838	-	-	-	-	ko00000,ko03012	-	-	-	RRF
MHACOO_000581-T1	248742.XP_005651377.1	2.13e-155	451	COG1094@1|root,KOG2874@2759|Eukaryota,37QT2@33090|Viridiplantae,34H5F@3041|Chlorophyta	3041|Chlorophyta	A	Required for 40S ribosome biogenesis. Involved in nucleolar processing of pre-18S ribosomal RNA and ribosome assembly	-	-	-	ko:K06961	-	-	-	-	ko00000,ko03009	-	-	-	-
MHACOO_000582-T1	3218.PP1S52_257V6.1	1.26e-41	150	28I8R@1|root,2QQJ2@2759|Eukaryota,37QIE@33090|Viridiplantae,3GDW6@35493|Streptophyta	35493|Streptophyta	-	-	-	-	-	-	-	-	-	-	-	-	-	-	-
MHACOO_000583-T1	248742.XP_005647797.1	1.4e-273	800	COG5406@1|root,KOG1189@2759|Eukaryota,37SDH@33090|Viridiplantae,34H5H@3041|Chlorophyta	3041|Chlorophyta	E	homolog Saccharomyces cerevisiae Spt16 protein, a subunit of the heterodimeric FACT complex (Spt16p-Pob3p), facilitates RNA Polymerase II transcription elongation through nucleosomes by destabilizing and then reassembling nucleosome structure ChromDB ID	-	-	-	-	-	-	-	-	-	-	-	-	FACT-Spt16_Nlob,Peptidase_M24,Rtt106,SPT16
MHACOO_000587-T1	588596.U9T2Z2	1.26e-15	81.6	KOG4401@1|root,KOG4401@2759|Eukaryota,38E0N@33154|Opisthokonta,3P7FY@4751|Fungi	4751|Fungi	S	Anticodon-binding domain	-	-	-	-	-	-	-	-	-	-	-	-	AD
MHACOO_000593-T1	248742.XP_005651375.1	1.91e-237	682	COG1960@1|root,KOG0136@2759|Eukaryota,37MIW@33090|Viridiplantae,34JC6@3041|Chlorophyta	3041|Chlorophyta	I	Belongs to the acyl-CoA oxidase family	-	-	1.3.3.6	ko:K00232	ko00071,ko00592,ko01040,ko01100,ko01110,ko01212,ko03320,ko04024,ko04146,map00071,map00592,map01040,map01100,map01110,map01212,map03320,map04024,map04146	M00087,M00113	R01175,R01279,R03777,R03857,R03990,R04751,R04754,R07888,R07892,R07896,R07934,R07950	RC00052,RC00076	ko00000,ko00001,ko00002,ko01000	-	-	-	ACOX,Acyl-CoA_dh_M,Acyl-CoA_ox_N
MHACOO_000594-T1	3075.A0A087SHA5	6.89e-56	189	KOG0759@1|root,KOG0759@2759|Eukaryota	2759|Eukaryota	U	thiosulfate transmembrane transporter activity	-	GO:0003674,GO:0005215,GO:0005310,GO:0005342,GO:0005575,GO:0005622,GO:0005623,GO:0005737,GO:0005739,GO:0005740,GO:0005743,GO:0006810,GO:0006811,GO:0006820,GO:0006835,GO:0006839,GO:0008150,GO:0008509,GO:0008514,GO:0015075,GO:0015140,GO:0015291,GO:0015297,GO:0015301,GO:0015318,GO:0015367,GO:0015556,GO:0015711,GO:0015740,GO:0015742,GO:0015743,GO:0015849,GO:0016020,GO:0016021,GO:0019866,GO:0022804,GO:…	3.1.13.4	ko:K10838,ko:K12571,ko:K13577,ko:K15104	ko03018,ko03420,ko04964,map03018,map03420,map04964	-	-	-	ko00000,ko00001,ko01000,ko02000,ko03019,ko03400	2.A.29.2.1,2.A.29.2.2,2.A.29.2.3,2.A.29.2.7,2.A.29.2.9	-	-	Mito_carr
MHACOO_000600-T1	78579.XP_003658706.1	2.39e-26	113	COG0724@1|root,KOG0108@2759|Eukaryota,38D9Z@33154|Opisthokonta,3NWDF@4751|Fungi,3QS5Q@4890|Ascomycota,215NT@147550|Sordariomycetes,3U7WK@5139|Sordariales,3HCFC@35718|Chaetomiaceae	4751|Fungi	A	Hinge domain of cleavage stimulation factor subunit 2	-	GO:0000956,GO:0003674,GO:0003676,GO:0003723,GO:0003729,GO:0005488,GO:0005515,GO:0005575,GO:0005622,GO:0005623,GO:0005634,GO:0005654,GO:0005847,GO:0005849,GO:0006139,GO:0006378,GO:0006379,GO:0006396,GO:0006397,GO:0006401,GO:0006402,GO:0006725,GO:0006807,GO:0008150,GO:0008152,GO:0009056,GO:0009057,GO:0009607,GO:0009719,GO:0009892,GO:0009987,GO:0010467,GO:0010468,GO:0010605,GO:0010629,GO:0016070,GO:…	-	ko:K14407	ko03015,map03015	-	-	-	ko00000,ko00001,ko03019	-	-	-	CSTF2_hinge,CSTF_C,RRM_1
MHACOO_000601-T1	248742.XP_005651674.1	2.85e-107	344	COG1028@1|root,COG2130@1|root,KOG1196@2759|Eukaryota,KOG4169@2759|Eukaryota,37N7H@33090|Viridiplantae,34GU1@3041|Chlorophyta	3041|Chlorophyta	Q	Zinc-binding dehydrogenase	-	-	-	ko:K07119	-	-	-	-	ko00000	-	-	-	ADH_N,ADH_zinc_N,adh_short
MHACOO_000602-T1	3075.A0A087STB9	8.79e-257	732	COG1960@1|root,KOG0135@2759|Eukaryota,37JSC@33090|Viridiplantae,34J0K@3041|Chlorophyta	3041|Chlorophyta	IQ	Acyl-CoA dehydrogenase, C-terminal domain	-	-	1.3.3.6	ko:K00232	ko00071,ko00592,ko01040,ko01100,ko01110,ko01212,ko03320,ko04024,ko04146,map00071,map00592,map01040,map01100,map01110,map01212,map03320,map04024,map04146	M00087,M00113	R01175,R01279,R03777,R03857,R03990,R04751,R04754,R07888,R07892,R07896,R07934,R07950	RC00052,RC00076	ko00000,ko00001,ko00002,ko01000	-	-	-	ACOX,Acyl-CoA_dh_1,Acyl-CoA_dh_M
MHACOO_000603-T1	554065.XP_005850492.1	1.68e-47	177	COG5214@1|root,KOG1625@2759|Eukaryota,37P0H@33090|Viridiplantae,34HWU@3041|Chlorophyta	3041|Chlorophyta	L	DNA polymerase alpha subunit	-	-	-	ko:K02321	ko00230,ko00240,ko01100,ko03030,map00230,map00240,map01100,map03030	M00261	R00375,R00376,R00377,R00378	RC02795	ko00000,ko00001,ko00002,ko03032	-	-	-	DNA_pol_E_B,Pol_alpha_B_N
MHACOO_000604-T1	248742.XP_005646711.1	8.32e-45	145	COG1644@1|root,KOG3497@2759|Eukaryota,37VZ5@33090|Viridiplantae,34ICM@3041|Chlorophyta	3041|Chlorophyta	K	RNA polymerases N / 8 kDa subunit	-	-	-	ko:K03007	ko00230,ko00240,ko01100,ko03020,ko04623,ko05016,ko05169,map00230,map00240,map01100,map03020,map04623,map05016,map05169	M00180,M00181,M00182	R00435,R00441,R00442,R00443	RC02795	br01611,ko00000,ko00001,ko00002,ko03021,ko03400	-	-	-	RNA_pol_N
MHACOO_000606-T1	248742.XP_005646715.1	2.26e-176	530	KOG3827@1|root,KOG3827@2759|Eukaryota,37ZFG@33090|Viridiplantae,34JMI@3041|Chlorophyta	3041|Chlorophyta	P	Inward rectifier potassium channel	-	-	-	ko:K05330	-	-	-	-	ko00000,ko04040	1.A.2.1.14,1.A.2.1.15	-	-	IRK
MHACOO_000608-T1	248742.XP_005645087.1	1.11e-26	112	28JQN@1|root,2QS3Z@2759|Eukaryota,37K92@33090|Viridiplantae	33090|Viridiplantae	S	Protein of unknown function, DUF599	-	-	-	-	-	-	-	-	-	-	-	-	DUF599
MHACOO_000609-T1	1121946.AUAX01000025_gene6398	2.24e-282	781	COG3119@1|root,COG3119@2|Bacteria,2GJ8H@201174|Actinobacteria,4DHU6@85008|Micromonosporales	201174|Actinobacteria	P	Sulfatase	-	-	3.1.6.1	ko:K01130	ko00140,ko00600,map00140,map00600	-	R03980,R04856	RC00128,RC00231	ko00000,ko00001,ko01000	-	-	-	Sulfatase,Sulfatase_C
MHACOO_000612-T1	3055.EDP02751	1.5e-18	80.5	KOG3801@1|root,KOG3801@2759|Eukaryota,37W1Q@33090|Viridiplantae,34IWD@3041|Chlorophyta	3041|Chlorophyta	A	Belongs to the complex I LYR family	-	-	-	ko:K22069	-	-	-	-	ko00000,ko03029	-	-	-	Complex1_LYR
MHACOO_000613-T1	248742.XP_005646683.1	2.49e-102	327	KOG2662@1|root,KOG2662@2759|Eukaryota,37J41@33090|Viridiplantae,34P59@3041|Chlorophyta	3041|Chlorophyta	P	Mg2 transporter protein	-	-	-	ko:K16075	-	-	-	-	ko00000,ko02000	1.A.35.5	-	-	-
MHACOO_000615-T1	296587.XP_002501505.1	2.77e-131	386	COG0057@1|root,KOG0657@2759|Eukaryota,37K7M@33090|Viridiplantae,34HEN@3041|Chlorophyta	3041|Chlorophyta	G	Belongs to the glyceraldehyde-3-phosphate dehydrogenase family	-	-	1.2.1.12	ko:K00134	ko00010,ko00710,ko01100,ko01110,ko01120,ko01130,ko01200,ko01230,ko04066,ko05010,map00010,map00710,map01100,map01110,map01120,map01130,map01200,map01230,map04066,map05010	M00001,M00002,M00003,M00165,M00166,M00308,M00552	R01061	RC00149	ko00000,ko00001,ko00002,ko01000,ko04131,ko04147	-	-	-	Gp_dh_C,Gp_dh_N
MHACOO_000616-T1	861299.J421_3309	6.35e-75	249	COG0126@1|root,COG0126@2|Bacteria,1ZT1B@142182|Gemmatimonadetes	142182|Gemmatimonadetes	G	Phosphoglycerate kinase	pgk	-	2.7.2.3	ko:K00927	ko00010,ko00710,ko01100,ko01110,ko01120,ko01130,ko01200,ko01230,map00010,map00710,map01100,map01110,map01120,map01130,map01200,map01230	M00001,M00002,M00003,M00165,M00166,M00308,M00552	R01512	RC00002,RC00043	ko00000,ko00001,ko00002,ko01000,ko04147	-	-	-	PGK
MHACOO_000617-T1	554065.XP_005848100.1	8.23e-123	374	2CMXH@1|root,2QSJF@2759|Eukaryota,37SCP@33090|Viridiplantae,34GYT@3041|Chlorophyta	3041|Chlorophyta	S	Major facilitator	-	-	-	-	-	-	-	-	-	-	-	-	-
MHACOO_000619-T1	248742.XP_005646695.1	0	1389	COG0417@1|root,KOG0969@2759|Eukaryota,37IAH@33090|Viridiplantae,34HBW@3041|Chlorophyta	3041|Chlorophyta	L	DNA polymerase	-	-	2.7.7.7	ko:K02327	ko00230,ko00240,ko01100,ko03030,ko03410,ko03420,ko03430,ko03440,ko05166,map00230,map00240,map01100,map03030,map03410,map03420,map03430,map03440,map05166	M00262	R00375,R00376,R00377,R00378	RC02795	ko00000,ko00001,ko00002,ko01000,ko03032,ko03400	-	-	-	DNA_pol_B,DNA_pol_B_exo1,zf-C4pol
MHACOO_000620-T1	57918.XP_004292985.1	1.41e-39	149	COG0376@1|root,2QU9K@2759|Eukaryota,37SQ3@33090|Viridiplantae,3GDCD@35493|Streptophyta,4JKGF@91835|fabids	35493|Streptophyta	P	Belongs to the peroxidase family	-	GO:0000003,GO:0000302,GO:0003006,GO:0003674,GO:0003824,GO:0004130,GO:0004601,GO:0005488,GO:0005575,GO:0005622,GO:0005623,GO:0005737,GO:0005829,GO:0006950,GO:0006979,GO:0007275,GO:0008150,GO:0008152,GO:0009056,GO:0009636,GO:0009791,GO:0009845,GO:0009987,GO:0010154,GO:0010431,GO:0016209,GO:0016491,GO:0016684,GO:0016688,GO:0016999,GO:0017001,GO:0017144,GO:0020037,GO:0021700,GO:0022414,GO:0032501,GO:…	1.11.1.11	ko:K00434	ko00053,ko00480,map00053,map00480	-	R00644	RC00092	ko00000,ko00001,ko01000	-	-	-	peroxidase
MHACOO_000622-T1	3067.XP_002956693.1	5.97e-286	796	COG1249@1|root,KOG1335@2759|Eukaryota,37IJR@33090|Viridiplantae,34JZ3@3041|Chlorophyta	3041|Chlorophyta	C	Belongs to the class-I pyridine nucleotide-disulfide oxidoreductase family	-	-	1.8.1.4	ko:K00382	ko00010,ko00020,ko00260,ko00280,ko00620,ko00630,ko00640,ko01100,ko01110,ko01120,ko01130,ko01200,map00010,map00020,map00260,map00280,map00620,map00630,map00640,map01100,map01110,map01120,map01130,map01200	M00009,M00011,M00036,M00307,M00532	R00209,R01221,R01698,R03815,R07618,R08549	RC00004,RC00022,RC00583,RC02742,RC02833,RC02834	br01601,ko00000,ko00001,ko00002,ko01000,ko04147	-	-	-	Pyr_redox_2,Pyr_redox_dim
MHACOO_000623-T1	554065.XP_005850651.1	8.96e-29	106	COG0236@1|root,KOG1748@2759|Eukaryota,37VQW@33090|Viridiplantae,34N2V@3041|Chlorophyta	3041|Chlorophyta	I	Carrier of the growing fatty acid chain in fatty acid biosynthesis	-	-	-	-	-	-	-	-	-	-	-	-	PP-binding
MHACOO_000624-T1	3075.A0A087SFG0	4.86e-141	431	COG0031@1|root,KOG1252@2759|Eukaryota,37MTM@33090|Viridiplantae,34H3B@3041|Chlorophyta	3041|Chlorophyta	E	Belongs to the cysteine synthase cystathionine beta- synthase family	-	-	2.5.1.47	ko:K01738	ko00270,ko00920,ko01100,ko01110,ko01120,ko01130,ko01200,ko01230,map00270,map00920,map01100,map01110,map01120,map01130,map01200,map01230	M00021	R00897,R03601,R04859	RC00020,RC02814,RC02821	ko00000,ko00001,ko00002,ko01000	-	-	-	PALP
MHACOO_000625-T1	554065.XP_005846534.1	8.05e-103	325	COG4284@1|root,KOG2388@2759|Eukaryota,37PUN@33090|Viridiplantae,34GXK@3041|Chlorophyta	3041|Chlorophyta	M	UTP--glucose-1-phosphate uridylyltransferase	-	-	2.7.7.23,2.7.7.83	ko:K00972	ko00520,ko01100,ko01130,map00520,map01100,map01130	M00361,M00362	R00416	RC00002	ko00000,ko00001,ko00002,ko01000	-	-	-	UDPGP
MHACOO_000626-T1	3067.XP_002952437.1	4.7e-45	157	COG0456@1|root,KOG3139@2759|Eukaryota,37SFH@33090|Viridiplantae,34M14@3041|Chlorophyta	3041|Chlorophyta	S	Acetyltransferase (GNAT) domain	-	-	2.3.1.256	ko:K00670	-	-	-	-	ko00000,ko01000,ko04131	-	-	-	Acetyltransf_1
MHACOO_000628-T1	248742.XP_005645720.1	3.8e-47	163	KOG3211@1|root,KOG3211@2759|Eukaryota,37MYS@33090|Viridiplantae,34IH0@3041|Chlorophyta	3041|Chlorophyta	S	Mannose-P-dolichol utilization defect 1 protein	-	-	-	ko:K09660	-	-	-	-	ko00000,ko01003	-	-	-	PQ-loop
MHACOO_000630-T1	248742.XP_005651418.1	4.89e-13	66.6	KOG3465@1|root,KOG3465@2759|Eukaryota	2759|Eukaryota	J	negative regulation of translational elongation	SRP9	GO:0003674,GO:0003676,GO:0003723,GO:0005047,GO:0005488,GO:0005575,GO:0005622,GO:0005623,GO:0005737,GO:0005783,GO:0005785,GO:0005786,GO:0005789,GO:0005791,GO:0005829,GO:0006417,GO:0006448,GO:0006605,GO:0006612,GO:0006613,GO:0006614,GO:0006616,GO:0006810,GO:0006886,GO:0008104,GO:0008150,GO:0008312,GO:0009889,GO:0009890,GO:0009892,GO:0010468,GO:0010556,GO:0010558,GO:0010605,GO:0010608,GO:0010629,GO:…	-	ko:K03109	ko03060,map03060	-	-	-	ko00000,ko00001,ko02044	3.A.5.9	-	-	SRP9-21
MHACOO_000631-T1	248742.XP_005646721.1	4.76e-37	132	COG1963@1|root,2S2DJ@2759|Eukaryota,37VN5@33090|Viridiplantae,34KUQ@3041|Chlorophyta	3041|Chlorophyta	S	Divergent PAP2 family	-	-	-	ko:K09775	-	-	-	-	ko00000	-	-	-	DUF212
MHACOO_000633-T1	3067.XP_002957431.1	2.71e-143	416	COG0470@1|root,KOG0991@2759|Eukaryota,37MIC@33090|Viridiplantae,34JEF@3041|Chlorophyta	3041|Chlorophyta	L	Replication factor c	RFC2	-	-	ko:K10755	ko03030,ko03420,ko03430,map03030,map03420,map03430	M00289,M00295	-	-	ko00000,ko00001,ko00002,ko03032,ko03036,ko03400	-	-	-	AAA,Rep_fac_C
MHACOO_000634-T1	248742.XP_005646720.1	6.15e-13	75.9	COG1100@1|root,KOG0098@2759|Eukaryota,389UY@33090|Viridiplantae,34PF0@3041|Chlorophyta	3041|Chlorophyta	O	DnaJ molecular chaperone homology domain	-	-	-	-	-	-	-	-	-	-	-	-	DnaJ
MHACOO_000637-T1	248742.XP_005644685.1	2.53e-66	217	COG0087@1|root,KOG3141@2759|Eukaryota,37SCQ@33090|Viridiplantae,34HNJ@3041|Chlorophyta	3041|Chlorophyta	J	Belongs to the universal ribosomal protein uL3 family	MRPL3	-	-	ko:K02906	ko03010,map03010	M00178,M00179	-	-	br01610,ko00000,ko00001,ko00002,ko03011	-	-	-	Ribosomal_L3
MHACOO_000638-T1	7719.XP_002131515.1	1.66e-18	97.1	COG5575@1|root,KOG2928@2759|Eukaryota,38I1D@33154|Opisthokonta,3BCTN@33208|Metazoa,3CUYW@33213|Bilateria,4828G@7711|Chordata	33208|Metazoa	L	DNA replication origin binding	ORC2	GO:0000003,GO:0000070,GO:0000082,GO:0000122,GO:0000226,GO:0000228,GO:0000278,GO:0000280,GO:0000775,GO:0000776,GO:0000777,GO:0000779,GO:0000781,GO:0000784,GO:0000785,GO:0000792,GO:0000793,GO:0000808,GO:0000819,GO:0000939,GO:0002064,GO:0002065,GO:0002066,GO:0003006,GO:0003674,GO:0003676,GO:0003677,GO:0003682,GO:0003688,GO:0003690,GO:0005488,GO:0005575,GO:0005622,GO:0005623,GO:0005634,GO:0005654,GO:…	-	ko:K02604,ko:K20472	ko04110,ko04111,ko04113,map04110,map04111,map04113	M00284	-	-	ko00000,ko00001,ko00002,ko03032,ko03036,ko04131	-	-	-	ORC2
MHACOO_000640-T1	554065.XP_005845880.1	1.17e-19	87.8	KOG3365@1|root,KOG3365@2759|Eukaryota,37TSM@33090|Viridiplantae,34IR5@3041|Chlorophyta	3041|Chlorophyta	C	ETC complex I subunit conserved region	-	-	-	ko:K03949	ko00190,ko01100,ko04714,ko04723,ko04932,ko05010,ko05012,ko05016,map00190,map01100,map04714,map04723,map04932,map05010,map05012,map05016	M00146	-	-	ko00000,ko00001,ko00002	3.D.1.6	-	-	ETC_C1_NDUFA5
MHACOO_000641-T1	248742.XP_005644679.1	1.72e-94	286	COG0149@1|root,KOG1643@2759|Eukaryota,37IFK@33090|Viridiplantae,34JCA@3041|Chlorophyta	3041|Chlorophyta	G	Triosephosphate isomerase	-	-	5.3.1.1	ko:K01803	ko00010,ko00051,ko00562,ko00710,ko01100,ko01110,ko01120,ko01130,ko01200,ko01230,map00010,map00051,map00562,map00710,map01100,map01110,map01120,map01130,map01200,map01230	M00001,M00002,M00003	R01015	RC00423	ko00000,ko00001,ko00002,ko01000,ko04147	-	-	-	TIM
MHACOO_000644-T1	248742.XP_005644651.1	2.22e-75	237	28N75@1|root,2QUSF@2759|Eukaryota,37HS3@33090|Viridiplantae,34KQB@3041|Chlorophyta	3041|Chlorophyta	S	5' nucleotidase, deoxy (Pyrimidine), cytosolic type C protein (NT5C)	-	-	-	-	-	-	-	-	-	-	-	-	NT5C
MHACOO_000646-T1	248742.XP_005652183.1	5.49e-103	327	COG2723@1|root,KOG0626@2759|Eukaryota,37I38@33090|Viridiplantae,34JNK@3041|Chlorophyta	3041|Chlorophyta	G	Belongs to the glycosyl hydrolase 1 family	-	-	3.2.1.21	ko:K01188	ko00460,ko00500,ko00940,ko01100,ko01110,map00460,map00500,map00940,map01100,map01110	-	R00026,R02558,R02887,R02985,R03527,R04949,R04998,R10035,R10039,R10040	RC00049,RC00059,RC00171,RC00262,RC00397,RC00451,RC00714,RC00746,RC01248	ko00000,ko00001,ko01000	-	GH1	-	Glyco_hydro_1
MHACOO_000647-T1	50452.A0A087HKL1	4.94e-48	171	COG1072@1|root,KOG2702@2759|Eukaryota,37K4N@33090|Viridiplantae,3G8AM@35493|Streptophyta,3HS7R@3699|Brassicales	35493|Streptophyta	FH	uridine kinase	-	GO:0000166,GO:0003674,GO:0003824,GO:0004849,GO:0005488,GO:0005524,GO:0006139,GO:0006206,GO:0006213,GO:0006220,GO:0006221,GO:0006222,GO:0006241,GO:0006725,GO:0006753,GO:0006793,GO:0006796,GO:0006807,GO:0008144,GO:0008150,GO:0008152,GO:0008655,GO:0009058,GO:0009112,GO:0009116,GO:0009117,GO:0009119,GO:0009123,GO:0009124,GO:0009129,GO:0009130,GO:0009141,GO:0009142,GO:0009147,GO:0009148,GO:0009156,GO:…	-	-	-	-	-	-	-	-	-	-	AAA_18,PRK
MHACOO_000649-T1	296587.XP_002505068.1	1.1e-40	155	COG0389@1|root,KOG2095@2759|Eukaryota,37UQI@33090|Viridiplantae,34KT5@3041|Chlorophyta	3041|Chlorophyta	L	impB/mucB/samB family	-	-	2.7.7.7	ko:K03509	ko01524,ko03460,map01524,map03460	-	-	-	ko00000,ko00001,ko01000,ko03400	-	-	-	IMS
MHACOO_000650-T1	248742.XP_005645709.1	1.02e-22	97.8	KOG4197@1|root,KOG4197@2759|Eukaryota,37WJ4@33090|Viridiplantae,34I8W@3041|Chlorophyta	3041|Chlorophyta	S	Pentatricopeptide repeat domain	-	-	-	-	-	-	-	-	-	-	-	-	PPR_3
MHACOO_000651-T1	248742.XP_005644639.1	5.47e-57	194	KOG3080@1|root,KOG3080@2759|Eukaryota,37NRF@33090|Viridiplantae,34HWY@3041|Chlorophyta	3041|Chlorophyta	A	Eukaryotic rRNA processing protein EBP2	-	-	-	ko:K14823	-	-	-	-	ko00000,ko03009	-	-	-	Ebp2
MHACOO_000652-T1	6211.A0A087W201	5.89e-49	194	28NQ8@1|root,2QVA3@2759|Eukaryota,38GUZ@33154|Opisthokonta,3BD5V@33208|Metazoa,3CTVF@33213|Bilateria	33208|Metazoa	T	elongation factor-2 kinase activity	EEF2K	GO:0000166,GO:0001932,GO:0002931,GO:0003674,GO:0003676,GO:0003723,GO:0003824,GO:0004672,GO:0004674,GO:0004683,GO:0004686,GO:0005488,GO:0005509,GO:0005515,GO:0005516,GO:0005524,GO:0005575,GO:0005622,GO:0005623,GO:0005737,GO:0005829,GO:0006412,GO:0006414,GO:0006464,GO:0006468,GO:0006518,GO:0006793,GO:0006796,GO:0006807,GO:0006950,GO:0007275,GO:0007399,GO:0008135,GO:0008144,GO:0008150,GO:0008152,GO:…	2.7.11.20	ko:K08292	ko04152,ko04921,map04152,map04921	-	-	-	ko00000,ko00001,ko01000,ko01001	-	-	-	Alpha_kinase,Sel1
MHACOO_000653-T1	248742.XP_005644649.1	2.22e-111	328	COG0638@1|root,KOG0178@2759|Eukaryota,37QI6@33090|Viridiplantae,34K0I@3041|Chlorophyta	3041|Chlorophyta	O	The proteasome is a multicatalytic proteinase complex which is characterized by its ability to cleave peptides with Arg, Phe, Tyr, Leu, and Glu adjacent to the leaving group at neutral or slightly basic pH	-	-	3.4.25.1	ko:K02728	ko03050,map03050	M00337,M00340	-	-	ko00000,ko00001,ko00002,ko01000,ko01002,ko03051	-	-	-	Proteasome,Proteasome_A_N
MHACOO_000655-T1	554065.XP_005846761.1	5.36e-61	207	28J4J@1|root,2QRGK@2759|Eukaryota,37IGK@33090|Viridiplantae,34JCH@3041|Chlorophyta	3041|Chlorophyta	S	Belongs to the iron ascorbate-dependent oxidoreductase family	-	-	-	-	-	-	-	-	-	-	-	-	DIOX_N
MHACOO_000656-T1	248742.XP_005644614.1	3.49e-193	554	COG0276@1|root,KOG1321@2759|Eukaryota,37KW0@33090|Viridiplantae,34HCN@3041|Chlorophyta	3041|Chlorophyta	H	Catalyzes the ferrous insertion into protoporphyrin IX	HEMH	-	4.99.1.1,4.99.1.9	ko:K01772	ko00860,ko01100,ko01110,map00860,map01100,map01110	M00121	R00310,R11329	RC01012	ko00000,ko00001,ko00002,ko01000	-	-	-	Ferrochelatase
MHACOO_000659-T1	248742.XP_005644648.1	1.12e-131	380	COG0036@1|root,KOG3111@2759|Eukaryota,37I5W@33090|Viridiplantae,34J21@3041|Chlorophyta	3041|Chlorophyta	G	Belongs to the ribulose-phosphate 3-epimerase family	-	-	5.1.3.1	ko:K01783	ko00030,ko00040,ko00710,ko01100,ko01110,ko01120,ko01130,ko01200,ko01230,map00030,map00040,map00710,map01100,map01110,map01120,map01130,map01200,map01230	M00004,M00007	R01529	RC00540	ko00000,ko00001,ko00002,ko01000	-	-	-	Ribul_P_3_epim
MHACOO_000660-T1	3055.EDO99026	1.89e-59	233	KOG0597@1|root,KOG0597@2759|Eukaryota,37I7E@33090|Viridiplantae,34GZ6@3041|Chlorophyta	3041|Chlorophyta	T	Serine/Threonine protein kinases, catalytic domain	-	-	2.7.11.1	ko:K17545	-	-	-	-	ko00000,ko01000,ko01001	-	-	-	Pkinase
MHACOO_000662-T1	38033.XP_001228857.1	7.48e-14	82.8	COG2124@1|root,KOG0158@2759|Eukaryota,39SRJ@33154|Opisthokonta,3NXXD@4751|Fungi,3QKP1@4890|Ascomycota,21212@147550|Sordariomycetes,3U6FU@5139|Sordariales,3HAMX@35718|Chaetomiaceae	4751|Fungi	Q	Cytochrome P450	-	-	-	-	-	-	-	-	-	-	-	-	p450
MHACOO_000663-T1	248742.XP_005644588.1	7.32e-33	131	2BY93@1|root,2S2GY@2759|Eukaryota,37VSH@33090|Viridiplantae	33090|Viridiplantae	-	-	-	GO:0000003,GO:0003006,GO:0005575,GO:0005622,GO:0005623,GO:0005634,GO:0007049,GO:0007154,GO:0007165,GO:0007275,GO:0008150,GO:0009719,GO:0009725,GO:0009733,GO:0009734,GO:0009755,GO:0009791,GO:0009908,GO:0009966,GO:0009987,GO:0010033,GO:0010646,GO:0010928,GO:0022414,GO:0023051,GO:0023052,GO:0032501,GO:0032502,GO:0032870,GO:0042221,GO:0043226,GO:0043227,GO:0043229,GO:0043231,GO:0044424,GO:0044464,GO:…	-	-	-	-	-	-	-	-	-	-	-
MHACOO_000666-T1	248742.XP_005648275.1	1.77e-63	209	KOG1470@1|root,KOG1470@2759|Eukaryota,37M33@33090|Viridiplantae,34M1Y@3041|Chlorophyta	3041|Chlorophyta	I	CRAL/TRIO, N-terminal domain	-	-	-	-	-	-	-	-	-	-	-	-	CRAL_TRIO,CRAL_TRIO_N
MHACOO_000667-T1	3067.XP_002953984.1	3.67e-214	601	COG3239@1|root,2QQQ2@2759|Eukaryota,37JVP@33090|Viridiplantae,34J77@3041|Chlorophyta	3041|Chlorophyta	I	Domain of unknown function (DUF3474)	-	-	1.14.19.25,1.14.19.35,1.14.19.36	ko:K10257	-	-	-	-	ko00000,ko01000,ko01004	-	-	iRC1080.CRv4_Au5_s1_g1737_t1	DUF3474,FA_desaturase
MHACOO_000668-T1	248742.XP_005644683.1	2.23e-94	285	COG0225@1|root,KOG1635@2759|Eukaryota,37JIQ@33090|Viridiplantae,34KIT@3041|Chlorophyta	3041|Chlorophyta	O	Peptide methionine sulfoxide reductase	-	-	1.8.4.11	ko:K07304	-	-	-	-	ko00000,ko01000	-	-	-	PMSR
MHACOO_000671-T1	248742.XP_005644991.1	4.4e-82	253	COG1528@1|root,KOG2332@2759|Eukaryota,37KU9@33090|Viridiplantae,34HW9@3041|Chlorophyta	3041|Chlorophyta	Q	Stores iron in a soluble, non-toxic, readily available form. Important for iron homeostasis. Iron is taken up in the ferrous form and deposited as ferric hydroxides after oxidation	FTN	-	1.16.3.2	ko:K00522	ko04216,ko04217,ko04978,map04216,map04217,map04978	-	-	-	ko00000,ko00001,ko01000,ko04147	-	-	-	Ferritin
MHACOO_000672-T1	554065.XP_005845809.1	4.84e-48	179	COG1916@1|root,KOG2860@2759|Eukaryota,37M8U@33090|Viridiplantae	33090|Viridiplantae	T	TraB domain-containing protein	-	-	-	-	-	-	-	-	-	-	-	-	TraB
MHACOO_000676-T1	38833.XP_003056853.1	6.15e-56	188	COG0702@1|root,KOG1203@2759|Eukaryota,37HE8@33090|Viridiplantae,34KNK@3041|Chlorophyta	3041|Chlorophyta	G	NmrA-like family	-	-	-	-	-	-	-	-	-	-	-	-	NAD_binding_10
MHACOO_000677-T1	4792.ETI56966	5.36e-27	110	COG2340@1|root,2TCR6@2759|Eukaryota,3QFES@4776|Peronosporales	4776|Peronosporales	S	Cysteine-rich secretory protein family	-	-	-	-	-	-	-	-	-	-	-	-	CAP
MHACOO_000679-T1	248742.XP_005647232.1	1.24e-271	781	COG1231@1|root,COG5213@1|root,KOG0029@2759|Eukaryota,KOG1049@2759|Eukaryota,37SBR@33090|Viridiplantae	33090|Viridiplantae	Q	Phytoene dehydrogenase, chloroplastic	PDS	GO:0003674,GO:0003824,GO:0005575,GO:0005622,GO:0005623,GO:0005737,GO:0006629,GO:0006720,GO:0006721,GO:0008150,GO:0008152,GO:0008299,GO:0008610,GO:0009058,GO:0009507,GO:0009509,GO:0009526,GO:0009534,GO:0009536,GO:0009579,GO:0009941,GO:0009987,GO:0016108,GO:0016109,GO:0016114,GO:0016116,GO:0016117,GO:0016166,GO:0016491,GO:0016627,GO:0016705,GO:0031967,GO:0031975,GO:0031976,GO:0031984,GO:0042440,GO:…	1.3.5.5	ko:K02293	ko00906,ko01100,ko01110,map00906,map01100,map01110	M00097	R04786,R04787,R07510,R09652,R09653,R09654	RC01214,RC01958,RC03092,RC03093	ko00000,ko00001,ko00002,ko01000	-	-	-	Amino_oxidase
MHACOO_000680-T1	554065.XP_005846393.1	1.9e-15	81.6	28MES@1|root,2QTY9@2759|Eukaryota,37M4U@33090|Viridiplantae,34ITP@3041|Chlorophyta	3041|Chlorophyta	S	Protein of unknown function (DUF3082)	-	-	-	-	-	-	-	-	-	-	-	-	DUF3082
MHACOO_000681-T1	248742.XP_005646355.1	7.32e-290	816	COG0661@1|root,KOG1235@2759|Eukaryota,37PWH@33090|Viridiplantae,34JNH@3041|Chlorophyta	3041|Chlorophyta	O	ABC1 family	-	-	-	-	-	-	-	-	-	-	-	-	ABC1
MHACOO_000681-T2	248742.XP_005646355.1	2.01e-287	816	COG0661@1|root,KOG1235@2759|Eukaryota,37PWH@33090|Viridiplantae,34JNH@3041|Chlorophyta	3041|Chlorophyta	O	ABC1 family	-	-	-	-	-	-	-	-	-	-	-	-	ABC1
MHACOO_000682-T1	248742.XP_005650031.1	9.4e-38	150	KOG2675@1|root,KOG2675@2759|Eukaryota,37KKB@33090|Viridiplantae	33090|Viridiplantae	TZ	Belongs to the CAP family	-	-	-	ko:K17261	-	-	-	-	ko00000,ko04131,ko04147	-	-	-	CAP_C,CAP_N
MHACOO_000683-T1	248742.XP_005646283.1	7.95e-101	304	COG0638@1|root,KOG0863@2759|Eukaryota,37P1D@33090|Viridiplantae,34KXN@3041|Chlorophyta	3041|Chlorophyta	O	The proteasome is a multicatalytic proteinase complex which is characterized by its ability to cleave peptides with Arg, Phe, Tyr, Leu, and Glu adjacent to the leaving group at neutral or slightly basic pH	-	-	3.4.25.1	ko:K02725	ko03050,map03050	M00337,M00340	-	-	ko00000,ko00001,ko00002,ko01000,ko01002,ko03051,ko04147	-	-	-	Proteasome,Proteasome_A_N
MHACOO_000685-T1	248742.XP_005642658.1	4.94e-267	731	COG5277@1|root,KOG0676@2759|Eukaryota,37I8J@33090|Viridiplantae,34K7W@3041|Chlorophyta	3041|Chlorophyta	Z	Belongs to the actin family	-	GO:0000166,GO:0003674,GO:0005488,GO:0005524,GO:0005575,GO:0005622,GO:0005623,GO:0005737,GO:0005856,GO:0005858,GO:0005875,GO:0005929,GO:0005930,GO:0008144,GO:0015630,GO:0017076,GO:0030286,GO:0030554,GO:0032553,GO:0032555,GO:0032559,GO:0032838,GO:0032991,GO:0035639,GO:0036094,GO:0036156,GO:0042995,GO:0043167,GO:0043168,GO:0043226,GO:0043228,GO:0043229,GO:0043232,GO:0044422,GO:0044424,GO:0044430,GO:…	-	ko:K10355	-	-	-	-	ko00000,ko04812	-	-	-	Actin
MHACOO_000685-T2	248742.XP_005642658.1	4.94e-267	731	COG5277@1|root,KOG0676@2759|Eukaryota,37I8J@33090|Viridiplantae,34K7W@3041|Chlorophyta	3041|Chlorophyta	Z	Belongs to the actin family	-	GO:0000166,GO:0003674,GO:0005488,GO:0005524,GO:0005575,GO:0005622,GO:0005623,GO:0005737,GO:0005856,GO:0005858,GO:0005875,GO:0005929,GO:0005930,GO:0008144,GO:0015630,GO:0017076,GO:0030286,GO:0030554,GO:0032553,GO:0032555,GO:0032559,GO:0032838,GO:0032991,GO:0035639,GO:0036094,GO:0036156,GO:0042995,GO:0043167,GO:0043168,GO:0043226,GO:0043228,GO:0043229,GO:0043232,GO:0044422,GO:0044424,GO:0044430,GO:…	-	ko:K10355	-	-	-	-	ko00000,ko04812	-	-	-	Actin
MHACOO_000686-T1	248742.XP_005645579.1	4.38e-108	339	COG0534@1|root,KOG1347@2759|Eukaryota,3805M@33090|Viridiplantae,34M0E@3041|Chlorophyta	3041|Chlorophyta	V	Belongs to the multi antimicrobial extrusion (MATE) (TC 2.A.66.1) family	-	-	-	-	-	-	-	-	-	-	-	-	MatE
MHACOO_000688-T1	38833.XP_003063746.1	1.1e-84	309	COG5593@1|root,KOG2038@2759|Eukaryota,37ICT@33090|Viridiplantae,34H0Y@3041|Chlorophyta	3041|Chlorophyta	JK	CBF/Mak21 family	-	-	-	ko:K14832	-	-	-	-	ko00000,ko03009	-	-	-	CBF
MHACOO_000689-T1	3075.A0A087SD77	4.01e-76	253	COG1272@1|root,KOG0748@2759|Eukaryota,37SJ7@33090|Viridiplantae,34IZZ@3041|Chlorophyta	3041|Chlorophyta	T	Haemolysin-III related	-	-	-	ko:K07297	ko04152,ko04211,ko04920,ko04932,map04152,map04211,map04920,map04932	-	-	-	ko00000,ko00001	-	-	-	HlyIII
MHACOO_000690-T1	3075.A0A087SD81	5.09e-34	146	COG5229@1|root,KOG2328@2759|Eukaryota,37KYS@33090|Viridiplantae,34IVA@3041|Chlorophyta	3041|Chlorophyta	BD	Regulatory subunit of the condensin complex, a complex required for conversion of interphase chromatin into mitotic-like condense chromosomes	-	-	-	ko:K06676	ko04111,map04111	-	-	-	ko00000,ko00001,ko03036	-	-	-	Cnd2
MHACOO_000692-T1	248742.XP_005648261.1	1.54e-61	205	COG0639@1|root,2S28V@2759|Eukaryota	2759|Eukaryota	T	Calcineurin-like phosphoesterase	-	-	3.6.1.41	ko:K01525	ko00230,map00230	-	R00125	RC00002	ko00000,ko00001,ko01000	-	-	-	Metallophos
MHACOO_000693-T1	469383.Cwoe_5128	1.39e-153	465	COG3119@1|root,COG3119@2|Bacteria,2IA3D@201174|Actinobacteria	201174|Actinobacteria	P	Sulfatase	-	-	-	-	-	-	-	-	-	-	-	-	Sulfatase
MHACOO_000701-T1	554065.XP_005849609.1	6.38e-58	215	COG0277@1|root,KOG4730@2759|Eukaryota,37WES@33090|Viridiplantae,34IA4@3041|Chlorophyta	3041|Chlorophyta	V	D-arabinono-1,4-lactone oxidase activity	-	-	-	-	-	-	-	-	-	-	-	-	ALO,FAD_binding_4
MHACOO_000702-T1	3055.EDP05017	9.23e-09	61.6	2AC82@1|root,2RYQS@2759|Eukaryota,388HT@33090|Viridiplantae,34NKA@3041|Chlorophyta	3041|Chlorophyta	-	-	-	-	-	-	-	-	-	-	-	-	-	-	-
MHACOO_000704-T1	248742.XP_005646315.1	0	1164	KOG1806@1|root,KOG1806@2759|Eukaryota,37MCQ@33090|Viridiplantae,34HFW@3041|Chlorophyta	3041|Chlorophyta	L	Intron-binding protein aquarius N-terminus	-	-	-	ko:K12874	ko03040,map03040	M00355	-	-	ko00000,ko00001,ko00002,ko03041	-	-	-	AAA_11,AAA_12,Aquarius_N
MHACOO_000709-T1	248742.XP_005648584.1	5.31e-47	174	COG0534@1|root,KOG1347@2759|Eukaryota,37Q7S@33090|Viridiplantae,34KZ6@3041|Chlorophyta	3041|Chlorophyta	V	Belongs to the multi antimicrobial extrusion (MATE) (TC 2.A.66.1) family	-	-	-	-	-	-	-	-	-	-	-	-	MatE
MHACOO_000711-T1	3075.A0A087SP49	5.59e-46	154	KOG3400@1|root,KOG3400@2759|Eukaryota,37VAC@33090|Viridiplantae,34I6C@3041|Chlorophyta	3041|Chlorophyta	K	RNA polymerase subunit 8	-	-	-	ko:K03016	ko00230,ko00240,ko01100,ko03020,ko04623,ko05016,ko05169,map00230,map00240,map01100,map03020,map04623,map05016,map05169	M00180,M00181,M00182	R00435,R00441,R00442,R00443	RC02795	br01611,ko00000,ko00001,ko00002,ko03021,ko03400	-	-	-	RNA_pol_Rpb8
MHACOO_000712-T1	248742.XP_005648701.1	6.56e-120	358	COG0287@1|root,KOG2380@2759|Eukaryota,37J0G@33090|Viridiplantae,34H7R@3041|Chlorophyta	3041|Chlorophyta	E	dehydrogenase	-	-	1.3.1.78	ko:K15227	ko00400,ko01100,ko01110,ko01230,map00400,map01100,map01110,map01230	M00040	R00733	RC00125	ko00000,ko00001,ko00002,ko01000	-	-	-	PDH
MHACOO_000715-T1	3075.A0A087SP46	1.68e-28	131	KOG1961@1|root,KOG1961@2759|Eukaryota,37N52@33090|Viridiplantae,34K2G@3041|Chlorophyta	3041|Chlorophyta	UZ	Vps52 / Sac2 family	-	-	-	ko:K20298	-	-	-	-	ko00000,ko04131	-	-	-	Vps52
MHACOO_000716-T1	248742.XP_005645392.1	0	953	COG0422@1|root,2QRQ4@2759|Eukaryota,37S1N@33090|Viridiplantae,34J0X@3041|Chlorophyta	3041|Chlorophyta	H	ThiC-associated domain	-	-	4.1.99.17	ko:K03147	ko00730,ko01100,map00730,map01100	M00127	R03472	RC03251,RC03252	ko00000,ko00001,ko00002,ko01000	-	-	-	ThiC-associated,ThiC_Rad_SAM
MHACOO_000717-T1	248742.XP_005642968.1	1.18e-56	192	28IAY@1|root,2QQMF@2759|Eukaryota,37I89@33090|Viridiplantae,34HMS@3041|Chlorophyta	3041|Chlorophyta	S	Protein of unknown function (DUF1084)	-	-	-	-	-	-	-	-	-	-	-	-	DUF1084
MHACOO_000719-T1	248742.XP_005643893.1	1.98e-76	255	KOG1551@1|root,KOG1551@2759|Eukaryota,37HQT@33090|Viridiplantae,34N5B@3041|Chlorophyta	3041|Chlorophyta	S	Abhydrolase domain containing 18	-	-	-	-	-	-	-	-	-	-	-	-	DUF2048
MHACOO_000720-T1	3067.XP_002957714.1	5.87e-45	162	COG1739@1|root,KOG3299@2759|Eukaryota,37VQ2@33090|Viridiplantae,34KQ7@3041|Chlorophyta	3041|Chlorophyta	S	Uncharacterized protein family UPF0029	-	-	-	-	-	-	-	-	-	-	-	-	RWD,UPF0029
MHACOO_000721-T1	248742.XP_005650369.1	1.52e-35	141	2CV6Q@1|root,2RREP@2759|Eukaryota,380E2@33090|Viridiplantae,34MI7@3041|Chlorophyta	3041|Chlorophyta	-	-	-	-	-	-	-	-	-	-	-	-	-	-	TPR_16
MHACOO_000723-T1	3075.A0A087SS09	6.12e-16	73.9	KOG3469@1|root,KOG3469@2759|Eukaryota,3848T@33090|Viridiplantae,34NZP@3041|Chlorophyta	3041|Chlorophyta	S	mitochondrial electron transport, cytochrome c to oxygen	-	-	-	ko:K02266	ko00190,ko01100,ko04260,ko04714,ko04932,ko05010,ko05012,ko05016,map00190,map01100,map04260,map04714,map04932,map05010,map05012,map05016	M00154	-	-	ko00000,ko00001,ko00002	3.D.4.11,3.D.4.8	-	-	COX6A
MHACOO_000724-T1	554065.XP_005845227.1	2.24e-28	109	2CGXD@1|root,2S7PR@2759|Eukaryota,37X1Y@33090|Viridiplantae,34IDR@3041|Chlorophyta	3041|Chlorophyta	S	Protein of unknown function (DUF3181)	-	-	-	-	-	-	-	-	-	-	-	-	DUF3181
MHACOO_000725-T1	3055.EDP02143	1.76e-14	81.3	28J90@1|root,2QRMN@2759|Eukaryota,37P04@33090|Viridiplantae,34IPW@3041|Chlorophyta	3041|Chlorophyta	-	-	-	-	-	-	-	-	-	-	-	-	-	-	-
MHACOO_000730-T1	248742.XP_005648199.1	3.68e-175	536	COG0481@1|root,COG0523@1|root,KOG0462@2759|Eukaryota,KOG2743@2759|Eukaryota,37KRS@33090|Viridiplantae,34HE9@3041|Chlorophyta	3041|Chlorophyta	J	Promotes mitochondrial protein synthesis. May act as a fidelity factor of the translation reaction, by catalyzing a one- codon backward translocation of tRNAs on improperly translocated ribosomes. Binds to mitochondrial ribosomes in a GTP-dependent manner	-	GO:0000166,GO:0001882,GO:0001883,GO:0003674,GO:0003824,GO:0003924,GO:0005488,GO:0005525,GO:0005575,GO:0005622,GO:0005623,GO:0005737,GO:0005739,GO:0005740,GO:0005743,GO:0006412,GO:0006518,GO:0006807,GO:0008150,GO:0008152,GO:0009058,GO:0009059,GO:0009987,GO:0010467,GO:0016020,GO:0016462,GO:0016787,GO:0016817,GO:0016818,GO:0017076,GO:0017111,GO:0019001,GO:0019538,GO:0019866,GO:0031090,GO:0031966,GO:…	-	ko:K21594	-	-	-	-	ko00000,ko01000,ko03029	-	-	-	EFG_C,GTP_EFTU,LepA_C
MHACOO_000731-T1	248742.XP_005648004.1	1.17e-31	115	COG1594@1|root,KOG2906@2759|Eukaryota,37VR7@33090|Viridiplantae,34IBW@3041|Chlorophyta	3041|Chlorophyta	K	DNA-dependent RNA polymerase catalyzes the transcription of DNA into RNA using the four ribonucleoside triphosphates as substrates	-	-	-	ko:K03019	ko00230,ko00240,ko01100,ko03020,ko04623,ko05169,map00230,map00240,map01100,map03020,map04623,map05169	M00181	R00435,R00441,R00442,R00443	RC02795	br01611,ko00000,ko00001,ko00002,ko03021	-	-	-	RNA_POL_M_15KD,TFIIS_C
MHACOO_000732-T1	248742.XP_005645156.1	3.23e-74	238	COG0740@1|root,KOG0840@2759|Eukaryota,37I6D@33090|Viridiplantae,34JVI@3041|Chlorophyta	3041|Chlorophyta	O	Belongs to the peptidase S14 family	-	-	3.4.21.92	ko:K01358	ko04112,ko04212,map04112,map04212	-	-	-	ko00000,ko00001,ko01000,ko01002	-	-	-	CLP_protease
MHACOO_000733-T1	248742.XP_005645767.1	4.83e-71	228	28HUF@1|root,2QQ5J@2759|Eukaryota,37NX8@33090|Viridiplantae,34HWW@3041|Chlorophyta	3041|Chlorophyta	S	isoform X1	-	-	-	-	-	-	-	-	-	-	-	-	-
MHACOO_000734-T1	248742.XP_005651762.1	1.93e-122	376	28IEC@1|root,2QQR2@2759|Eukaryota,37YZS@33090|Viridiplantae,34J18@3041|Chlorophyta	3041|Chlorophyta	G	Adenylate kinase	-	-	-	-	-	-	-	-	-	-	-	-	ADK
MHACOO_000735-T1	3711.Bra008564.1-P	3.11e-25	110	KOG2976@1|root,KOG2976@2759|Eukaryota,37N1Q@33090|Viridiplantae,3GDNU@35493|Streptophyta,3HTV3@3699|Brassicales	35493|Streptophyta	O	Required for autophagy	ATG5	GO:0000045,GO:0000407,GO:0000422,GO:0005575,GO:0005622,GO:0005623,GO:0005737,GO:0006464,GO:0006497,GO:0006501,GO:0006807,GO:0006810,GO:0006914,GO:0006950,GO:0006952,GO:0006995,GO:0006996,GO:0007005,GO:0007033,GO:0007154,GO:0007275,GO:0007568,GO:0008104,GO:0008150,GO:0008152,GO:0009056,GO:0009058,GO:0009059,GO:0009267,GO:0009605,GO:0009607,GO:0009620,GO:0009987,GO:0009991,GO:0010150,GO:0015031,GO:…	-	ko:K08339	ko04136,ko04137,ko04138,ko04140,ko04211,ko04213,ko04216,ko04621,ko04622,ko05131,map04136,map04137,map04138,map04140,map04211,map04213,map04216,map04621,map04622,map05131	-	-	-	ko00000,ko00001,ko03029,ko04131	-	-	-	APG5
MHACOO_000736-T1	248742.XP_005648191.1	1.18e-108	351	28IWV@1|root,2QR8K@2759|Eukaryota	2759|Eukaryota	-	-	-	-	-	-	-	-	-	-	-	-	-	-	-
MHACOO_000740-T1	248742.XP_005643630.1	2.82e-299	874	COG1643@1|root,KOG0920@2759|Eukaryota,37KD1@33090|Viridiplantae,34GVV@3041|Chlorophyta	3041|Chlorophyta	A	Oligonucleotide/oligosaccharide-binding (OB)-fold	-	-	3.6.4.13	ko:K18995	-	-	-	-	ko00000,ko01000,ko03012	-	-	-	DEAD,HA2,Helicase_C,OB_NTP_bind
MHACOO_000741-T1	248742.XP_005647761.1	1.89e-120	372	COG4638@1|root,2QQ8U@2759|Eukaryota,37MEC@33090|Viridiplantae	2759|Eukaryota	P	pheophorbide a oxygenase	-	-	1.14.15.17	ko:K13071	ko00860,ko01110,map00860,map01110	-	R08921	RC03394	ko00000,ko00001,ko01000	-	-	-	PaO,Rieske
MHACOO_000742-T1	248742.XP_005647805.1	9.45e-97	289	KOG0174@1|root,KOG0174@2759|Eukaryota,37UK4@33090|Viridiplantae,34HWB@3041|Chlorophyta	3041|Chlorophyta	O	The proteasome is a multicatalytic proteinase complex which is characterized by its ability to cleave peptides with Arg, Phe, Tyr, Leu, and Glu adjacent to the leaving group at neutral or slightly basic pH	-	-	3.4.25.1	ko:K02738	ko03050,map03050	M00340	-	-	ko00000,ko00001,ko00002,ko01000,ko01002,ko03051	-	-	-	Proteasome
MHACOO_000743-T1	13333.ERN01451	1.04e-08	61.2	2CMCV@1|root,2QPZJ@2759|Eukaryota,37SMD@33090|Viridiplantae,3GFHF@35493|Streptophyta	35493|Streptophyta	S	Sec-independent protein translocase protein	-	-	-	-	-	-	-	-	-	-	-	-	-
MHACOO_000744-T1	248742.XP_005643430.1	3.91e-40	163	COG5076@1|root,KOG1474@2759|Eukaryota,37MRS@33090|Viridiplantae,34IN7@3041|Chlorophyta	3041|Chlorophyta	K	Bromodomain extra-terminal - transcription regulation	-	-	-	ko:K11684,ko:K11721	-	-	-	-	ko00000,ko01001,ko03036	-	-	-	BET,Bromodomain
MHACOO_000745-T1	248742.XP_005646276.1	1.7e-76	242	COG1028@1|root,KOG0725@2759|Eukaryota,37NI4@33090|Viridiplantae,34HTY@3041|Chlorophyta	3041|Chlorophyta	Q	Belongs to the short-chain dehydrogenases reductases (SDR) family	-	-	1.1.1.294	ko:K13606	ko00860,ko01100,ko01110,map00860,map01100,map01110	-	R08914,R08915,R09069,R09070	RC00116	ko00000,ko00001,ko01000	-	-	-	adh_short
MHACOO_000747-T1	248742.XP_005647102.1	7.02e-126	377	COG1253@1|root,KOG2118@2759|Eukaryota,37HU1@33090|Viridiplantae,34JFI@3041|Chlorophyta	3041|Chlorophyta	S	Domain of unknown function DUF21	-	-	-	ko:K16302	-	-	-	-	ko00000,ko02000	9.A.40.3	-	-	DUF21
MHACOO_000748-T1	248742.XP_005644705.1	1.71e-161	479	KOG0252@1|root,KOG0252@2759|Eukaryota,37I5U@33090|Viridiplantae,34J2X@3041|Chlorophyta	33090|Viridiplantae	P	Proton phosphate symporter	PHT1-9	GO:0001101,GO:0003674,GO:0003824,GO:0005215,GO:0005315,GO:0005575,GO:0005622,GO:0005623,GO:0005634,GO:0005737,GO:0005773,GO:0005794,GO:0005886,GO:0005887,GO:0005911,GO:0006810,GO:0006811,GO:0006817,GO:0006820,GO:0006950,GO:0007154,GO:0008150,GO:0008509,GO:0009267,GO:0009506,GO:0009605,GO:0009719,GO:0009725,GO:0009737,GO:0009987,GO:0009991,GO:0010033,GO:0012505,GO:0015075,GO:0015103,GO:0015114,GO:…	-	ko:K08176	-	-	-	-	ko00000,ko02000	2.A.1.9	-	-	Sugar_tr
MHACOO_000748-T2	248742.XP_005644705.1	3.38e-88	285	KOG0252@1|root,KOG0252@2759|Eukaryota,37I5U@33090|Viridiplantae,34J2X@3041|Chlorophyta	33090|Viridiplantae	P	Proton phosphate symporter	PHT1-9	GO:0001101,GO:0003674,GO:0003824,GO:0005215,GO:0005315,GO:0005575,GO:0005622,GO:0005623,GO:0005634,GO:0005737,GO:0005773,GO:0005794,GO:0005886,GO:0005887,GO:0005911,GO:0006810,GO:0006811,GO:0006817,GO:0006820,GO:0006950,GO:0007154,GO:0008150,GO:0008509,GO:0009267,GO:0009506,GO:0009605,GO:0009719,GO:0009725,GO:0009737,GO:0009987,GO:0009991,GO:0010033,GO:0012505,GO:0015075,GO:0015103,GO:0015114,GO:…	-	ko:K08176	-	-	-	-	ko00000,ko02000	2.A.1.9	-	-	Sugar_tr
MHACOO_000749-T1	3075.A0A087SK44	2.74e-138	447	COG0553@1|root,KOG0386@2759|Eukaryota,37KHU@33090|Viridiplantae,34KAA@3041|Chlorophyta	3041|Chlorophyta	A	SNF2 family N-terminal domain	-	-	-	ko:K11647,ko:K11786	ko04714,ko05225,map04714,map05225	-	-	-	ko00000,ko00001,ko01000,ko03021,ko03036	-	-	-	Helicase_C,SNF2_N
MHACOO_000750-T1	248742.XP_005643398.1	1.85e-42	158	2DZJZ@1|root,2S73D@2759|Eukaryota,37XBE@33090|Viridiplantae,34N3J@3041|Chlorophyta	3041|Chlorophyta	-	-	-	-	-	-	-	-	-	-	-	-	-	-	-
MHACOO_000751-T1	1961.JOAK01000002_gene939	1.42e-41	161	COG1404@1|root,COG1404@2|Bacteria,2GJYH@201174|Actinobacteria	201174|Actinobacteria	O	Belongs to the peptidase S8 family	-	-	-	-	-	-	-	-	-	-	-	-	Big_5,Inhibitor_I9,PD40,Peptidase_S8,fn3
MHACOO_000752-T1	248742.XP_005645572.1	6.16e-90	277	COG1752@1|root,2SMEN@2759|Eukaryota,37Y6Y@33090|Viridiplantae,34KDX@3041|Chlorophyta	3041|Chlorophyta	I	Lipolytic acyl hydrolase (LAH)	-	-	-	-	-	-	-	-	-	-	-	-	Patatin
MHACOO_000753-T1	248742.XP_005646650.1	2.34e-51	180	COG0496@1|root,2QUQI@2759|Eukaryota,37N2B@33090|Viridiplantae,34I9Y@3041|Chlorophyta	3041|Chlorophyta	S	Survival protein SurE	-	-	3.1.3.5	ko:K03787	ko00230,ko00240,ko00760,ko01100,ko01110,map00230,map00240,map00760,map01100,map01110	-	R00183,R00511,R00963,R01126,R01227,R01569,R01664,R01968,R02088,R02102,R02323,R02719,R03346	RC00017	ko00000,ko00001,ko01000	-	-	-	SurE
MHACOO_000754-T1	248742.XP_005644778.1	2.28e-48	159	COG2075@1|root,KOG1722@2759|Eukaryota,37RC6@33090|Viridiplantae,34KZC@3041|Chlorophyta	3041|Chlorophyta	J	Component of cytosolic 80S ribosome and 60S large subunit	RPL24	-	-	ko:K02896	ko03010,map03010	M00177,M00179	-	-	br01610,ko00000,ko00001,ko00002,ko03011	-	-	-	Ribosomal_L24e
MHACOO_000755-T1	248742.XP_005650121.1	4.82e-52	185	KOG4249@1|root,KOG4249@2759|Eukaryota,37JRA@33090|Viridiplantae,34KM7@3041|Chlorophyta	3041|Chlorophyta	S	Vitamin B6 photo-protection and homoeostasis	-	-	-	-	-	-	-	-	-	-	-	-	DUF647
MHACOO_000756-T1	296587.XP_002505563.1	5.58e-24	112	28NXV@1|root,2QVIA@2759|Eukaryota,37PNE@33090|Viridiplantae,34NH7@3041|Chlorophyta	3041|Chlorophyta	S	DNA-binding protein RHL1	-	-	-	-	-	-	-	-	-	-	-	-	-
MHACOO_000757-T1	554065.XP_005843084.1	8.88e-136	401	COG0037@1|root,KOG2840@2759|Eukaryota,37I2P@33090|Viridiplantae,34JZ1@3041|Chlorophyta	3041|Chlorophyta	J	Plays a central role in 2-thiolation of mcm(5)S(2)U at tRNA wobble positions of tRNA(Lys), tRNA(Glu) and tRNA(Gln). Directly binds tRNAs and probably acts by catalyzing adenylation of tRNAs, an intermediate required for 2-thiolation. It is unclear whether it acts as a sulfurtransferase that transfers sulfur from thiocarboxylated URM1 onto the uridine of tRNAs at wobble position	CTU1	GO:0000049,GO:0002097,GO:0002098,GO:0003674,GO:0003676,GO:0003723,GO:0003824,GO:0005488,GO:0005575,GO:0005622,GO:0005623,GO:0005737,GO:0006139,GO:0006396,GO:0006399,GO:0006400,GO:0006725,GO:0006807,GO:0008033,GO:0008150,GO:0008152,GO:0009451,GO:0009987,GO:0010467,GO:0016070,GO:0016740,GO:0034227,GO:0034470,GO:0034641,GO:0034660,GO:0043170,GO:0043412,GO:0044237,GO:0044238,GO:0044424,GO:0044464,GO:…	-	ko:K14168	ko04122,map04122	-	-	-	ko00000,ko00001,ko01000,ko03016	-	-	-	ATP_bind_3,zn-ribbon_14
MHACOO_000758-T1	3827.XP_004497733.1	4.94e-146	433	COG1035@1|root,2QR65@2759|Eukaryota,37K6P@33090|Viridiplantae,3GAIA@35493|Streptophyta,4JE4M@91835|fabids	35493|Streptophyta	C	7-hydroxymethyl chlorophyll a reductase	HCAR	GO:0003674,GO:0003824,GO:0005488,GO:0005575,GO:0005622,GO:0005623,GO:0005737,GO:0006725,GO:0006778,GO:0006807,GO:0008150,GO:0008152,GO:0009507,GO:0009536,GO:0009987,GO:0015994,GO:0016491,GO:0016725,GO:0033013,GO:0033354,GO:0043167,GO:0043169,GO:0043226,GO:0043227,GO:0043229,GO:0043231,GO:0044237,GO:0044424,GO:0044444,GO:0044464,GO:0046483,GO:0046872,GO:0048037,GO:0051186,GO:0051536,GO:0051540,GO:…	1.17.7.2	ko:K18010	ko00860,ko01100,ko01110,map00860,map01100,map01110	-	R09071	RC00269	ko00000,ko00001,ko01000	-	-	-	FrhB_FdhB_C,FrhB_FdhB_N
MHACOO_000759-T1	269796.Rru_A1367	1.93e-40	144	COG0794@1|root,COG0794@2|Bacteria,1RAT6@1224|Proteobacteria,2U5BQ@28211|Alphaproteobacteria,2JU3G@204441|Rhodospirillales	204441|Rhodospirillales	M	SIS domain	-	-	5.3.1.27	ko:K08094	ko00030,ko00680,ko01100,ko01120,ko01200,ko01230,map00030,map00680,map01100,map01120,map01200,map01230	M00345,M00580	R05339,R09780	RC00377	ko00000,ko00001,ko00002,ko01000	-	-	-	SIS
MHACOO_000760-T1	3218.PP1S336_13V6.1	9.06e-62	206	COG0164@1|root,KOG2299@2759|Eukaryota,37UWJ@33090|Viridiplantae,3GKKY@35493|Streptophyta	35493|Streptophyta	L	Ribonuclease HII	-	-	3.1.26.4	ko:K03470	ko03030,map03030	-	-	-	ko00000,ko00001,ko01000,ko03032	-	-	-	RNase_HII
MHACOO_000762-T1	3055.EDO97306	3.32e-41	154	KOG2935@1|root,KOG2935@2759|Eukaryota,37J5K@33090|Viridiplantae,34I6I@3041|Chlorophyta	3041|Chlorophyta	O	has Josephin and UBX domains. Function considered interactaction with key regulators of transcription and represses transcription	-	-	-	ko:K11863	ko04141,map04141	-	-	-	ko00000,ko00001,ko01000,ko01002,ko04121	-	-	-	Josephin,UBX,UIM
MHACOO_000763-T1	3075.A0A087SJH1	2.33e-132	404	COG0318@1|root,KOG1176@2759|Eukaryota,37NTI@33090|Viridiplantae,34J8T@3041|Chlorophyta	3041|Chlorophyta	I	AMP-binding enzyme	-	-	-	ko:K00666	-	-	-	-	ko00000,ko01000,ko01004	-	-	-	AMP-binding,AMP-binding_C
MHACOO_000765-T1	3075.A0A087SD87	1.75e-40	165	COG0339@1|root,KOG2090@2759|Eukaryota,37IRI@33090|Viridiplantae,34GZR@3041|Chlorophyta	3041|Chlorophyta	O	Peptidase family M3	-	-	3.4.24.59	ko:K01410	-	-	-	-	ko00000,ko01000,ko01002,ko03029	-	-	-	Peptidase_M3
MHACOO_000767-T1	248742.XP_005646336.1	5.78e-116	365	KOG2037@1|root,KOG2037@2759|Eukaryota,37NHW@33090|Viridiplantae,34I2G@3041|Chlorophyta	3041|Chlorophyta	S	Guanylate-binding protein, C-terminal domain	-	-	-	ko:K20899	ko04621,map04621	-	-	-	ko00000,ko00001	-	-	-	GBP,GBP_C
MHACOO_000769-T1	248742.XP_005644951.1	3.96e-32	129	COG5241@1|root,KOG2841@2759|Eukaryota,37KXJ@33090|Viridiplantae	33090|Viridiplantae	L	DNA excision repair protein	-	GO:0000003,GO:0000014,GO:0000109,GO:0000110,GO:0000710,GO:0000724,GO:0000725,GO:0003674,GO:0003676,GO:0003677,GO:0003684,GO:0003697,GO:0003824,GO:0004518,GO:0004519,GO:0004520,GO:0004536,GO:0005488,GO:0005575,GO:0005622,GO:0005623,GO:0005634,GO:0006139,GO:0006259,GO:0006281,GO:0006289,GO:0006294,GO:0006296,GO:0006298,GO:0006302,GO:0006310,GO:0006312,GO:0006725,GO:0006807,GO:0006950,GO:0006974,GO:…	-	ko:K10849	ko01524,ko03420,ko03460,map01524,map03420,map03460	-	-	-	ko00000,ko00001,ko03400	-	-	-	HHH_2,HHH_5,Rad10
MHACOO_000770-T1	44056.XP_009038512.1	9.98e-46	173	COG0500@1|root,KOG4300@2759|Eukaryota	2759|Eukaryota	Q	methyltransferase activity	-	GO:0003674,GO:0003824,GO:0005575,GO:0005622,GO:0005623,GO:0005737,GO:0005739,GO:0005740,GO:0005743,GO:0008150,GO:0008152,GO:0008168,GO:0008757,GO:0016020,GO:0016021,GO:0016740,GO:0016741,GO:0019866,GO:0031090,GO:0031224,GO:0031966,GO:0031967,GO:0031975,GO:0032259,GO:0043226,GO:0043227,GO:0043229,GO:0043231,GO:0044422,GO:0044424,GO:0044425,GO:0044429,GO:0044444,GO:0044446,GO:0044464	-	ko:K17803	-	-	-	-	ko00000,ko01000,ko03029	-	-	-	Methyltransf_23
MHACOO_000772-T1	88036.EFJ23460	3.58e-86	288	COG0476@1|root,KOG2016@2759|Eukaryota,37JEX@33090|Viridiplantae,3GAN3@35493|Streptophyta	35493|Streptophyta	O	Regulatory subunit of the dimeric E1 enzyme. E1 activates RUB1 NEDD8 by first adenylating its C-terminal glycine residue with ATP, thereafter linking this residue to the side chain of the catalytic cysteine, yielding a RUB1-ECR1 thioester and free AMP. E1 finally transfers RUB1 to the catalytic cysteine of RCE1	-	GO:0000003,GO:0000166,GO:0000280,GO:0001101,GO:0003674,GO:0003824,GO:0005488,GO:0005575,GO:0005622,GO:0005623,GO:0005634,GO:0005737,GO:0005777,GO:0005829,GO:0006139,GO:0006259,GO:0006281,GO:0006310,GO:0006464,GO:0006725,GO:0006807,GO:0006950,GO:0006974,GO:0006996,GO:0007049,GO:0007127,GO:0007131,GO:0007154,GO:0007165,GO:0007275,GO:0008150,GO:0008152,GO:0008641,GO:0009414,GO:0009415,GO:0009628,GO:…	-	ko:K04532	ko05010,map05010	-	-	-	ko00000,ko00001,ko04121	-	-	-	ThiF
MHACOO_000773-T1	471856.Jden_0615	1.43e-19	97.1	COG0101@1|root,COG0101@2|Bacteria,2GJ6C@201174|Actinobacteria	201174|Actinobacteria	J	Formation of pseudouridine at positions 38, 39 and 40 in the anticodon stem and loop of transfer RNAs	truA	GO:0001522,GO:0003674,GO:0003676,GO:0003723,GO:0003824,GO:0005488,GO:0005575,GO:0005618,GO:0005623,GO:0006139,GO:0006396,GO:0006399,GO:0006400,GO:0006725,GO:0006807,GO:0008033,GO:0008150,GO:0008152,GO:0009451,GO:0009982,GO:0009987,GO:0010467,GO:0016070,GO:0016853,GO:0016866,GO:0030312,GO:0031119,GO:0034470,GO:0034641,GO:0034660,GO:0040007,GO:0043170,GO:0043412,GO:0044237,GO:0044238,GO:0044464,GO:…	5.4.99.12	ko:K06173	-	-	-	-	ko00000,ko01000,ko03016	-	-	-	PseudoU_synth_1
MHACOO_000775-T1	3055.EDP01136	3.1e-18	81.6	COG1382@1|root,KOG1760@2759|Eukaryota,37UE4@33090|Viridiplantae,34IHV@3041|Chlorophyta	3041|Chlorophyta	O	Binds specifically to cytosolic chaperonin (c-CPN) and transfers target proteins to it. Binds to nascent polypeptide chain and promotes folding in an environment in which there are many competing pathways for nonnative proteins	-	-	-	ko:K09550	-	-	-	-	ko00000,ko03110	-	-	-	Prefoldin_2
MHACOO_000776-T1	3067.XP_002949644.1	1.17e-45	151	COG2163@1|root,KOG3421@2759|Eukaryota,37TPZ@33090|Viridiplantae,34MDF@3041|Chlorophyta	3041|Chlorophyta	J	Ribosomal protein L14 component of cytosolic 80S ribosome and 60S large subunit	RPL14	-	-	ko:K02875	ko03010,map03010	M00177,M00179	-	-	br01610,ko00000,ko00001,ko00002,ko03011	-	-	-	Ribosomal_L14e
MHACOO_000777-T1	248742.XP_005647700.1	5.34e-62	206	COG1678@1|root,2QRDU@2759|Eukaryota,37R3S@33090|Viridiplantae,34KT0@3041|Chlorophyta	3041|Chlorophyta	K	Uncharacterized ACR, COG1678	-	-	-	ko:K07735	-	-	-	-	ko00000,ko03000	-	-	-	DUF179
MHACOO_000778-T1	248742.XP_005643722.1	9.43e-141	404	COG0330@1|root,KOG3083@2759|Eukaryota,37KTT@33090|Viridiplantae,34H6N@3041|Chlorophyta	3041|Chlorophyta	O	prohibitin homologues	-	-	-	ko:K17080	-	-	-	-	ko00000,ko03029,ko04147	-	-	-	Band_7
MHACOO_000779-T1	3055.EDP07873	2.84e-76	242	KOG1616@1|root,KOG1616@2759|Eukaryota,37RTB@33090|Viridiplantae,34HT3@3041|Chlorophyta	3041|Chlorophyta	G	5'-AMP-activated protein kinase beta subunit, interation domain	-	-	-	ko:K07199	ko04068,ko04152,ko04211,ko04213,ko04371,ko04530,ko04710,ko04714,ko04910,ko04920,ko04921,ko04922,ko04931,ko04932,ko05410,map04068,map04152,map04211,map04213,map04371,map04530,map04710,map04714,map04910,map04920,map04921,map04922,map04931,map04932,map05410	-	-	-	ko00000,ko00001	-	-	-	AMPK1_CBM,AMPKBI
MHACOO_000781-T1	3075.A0A087SK32	3.7e-169	504	COG3202@1|root,2QSRY@2759|Eukaryota,37IQK@33090|Viridiplantae	33090|Viridiplantae	P	ADP,ATP carrier protein	-	-	-	ko:K03301	-	-	-	-	ko00000	2.A.12	-	-	TLC
MHACOO_000782-T1	554065.XP_005851169.1	6.19e-59	199	COG2802@1|root,KOG4159@2759|Eukaryota,37KXB@33090|Viridiplantae,34MNH@3041|Chlorophyta	3041|Chlorophyta	O	ATP-dependent protease La (LON) substrate-binding domain	-	-	-	-	-	-	-	-	-	-	-	-	LON_substr_bdg
MHACOO_000783-T1	248742.XP_005645464.1	5.3e-43	144	KOG3440@1|root,KOG3440@2759|Eukaryota,37UVF@33090|Viridiplantae,34IFM@3041|Chlorophyta	3041|Chlorophyta	C	Component of the ubiquinol-cytochrome c reductase complex (complex III or cytochrome b-c1 complex), which is part of the mitochondrial respiratory chain	-	-	-	ko:K00417	ko00190,ko01100,ko04260,ko04714,ko04932,ko05010,ko05012,ko05016,map00190,map01100,map04260,map04714,map04932,map05010,map05012,map05016	M00152	-	-	ko00000,ko00001,ko00002	-	-	-	UCR_14kD
MHACOO_000784-T1	3075.A0A087SK25	1.32e-65	205	KOG3357@1|root,KOG3357@2759|Eukaryota,37IDW@33090|Viridiplantae,34HIV@3041|Chlorophyta	3041|Chlorophyta	S	E2-like enzyme which forms an intermediate with UFM1 via a thioester linkage	-	-	-	ko:K12165	-	-	-	-	ko00000,ko04121	-	-	-	UFC1
MHACOO_000785-T1	1246995.AFR_36175	7.58e-138	420	COG1233@1|root,COG1233@2|Bacteria,2GMUC@201174|Actinobacteria,4DB0E@85008|Micromonosporales	201174|Actinobacteria	Q	Flavin containing amine oxidoreductase	-	-	-	-	-	-	-	-	-	-	-	-	Amino_oxidase,NAD_binding_8
MHACOO_000786-T1	248742.XP_005646508.1	1.25e-24	114	KOG0254@1|root,KOG0254@2759|Eukaryota,37HU2@33090|Viridiplantae,34GZK@3041|Chlorophyta	3041|Chlorophyta	P	Belongs to the major facilitator superfamily. Sugar transporter (TC 2.A.1.1) family	-	-	-	ko:K08150	-	-	-	-	ko00000,ko02000	2.A.1.1.25,2.A.1.1.62,2.A.1.1.63,2.A.1.1.66,2.A.1.8	-	-	Sugar_tr
MHACOO_000790-T1	248742.XP_005651813.1	4.53e-25	115	KOG1034@1|root,KOG1034@2759|Eukaryota,37IQ5@33090|Viridiplantae,34KNU@3041|Chlorophyta	3041|Chlorophyta	K	Polycomb group protein	-	-	-	ko:K11462	-	-	-	-	ko00000,ko03036	-	-	-	WD40
MHACOO_000793-T1	248742.XP_005643795.1	4.45e-233	655	COG0572@1|root,KOG4203@2759|Eukaryota,37MJC@33090|Viridiplantae,34J2S@3041|Chlorophyta	3041|Chlorophyta	TZ	Belongs to the uridine kinase family	-	-	2.7.1.48	ko:K00876	ko00240,ko00983,ko01100,map00240,map00983,map01100	-	R00513,R00516,R00517,R00962,R00964,R00967,R00968,R00970,R01548,R01549,R01880,R02091,R02096,R02097,R02327,R02332,R02371,R02372,R08232	RC00002,RC00017	ko00000,ko00001,ko01000	-	-	-	PRK,UPRTase
MHACOO_000793-T2	248742.XP_005643795.1	5.61e-197	558	COG0572@1|root,KOG4203@2759|Eukaryota,37MJC@33090|Viridiplantae,34J2S@3041|Chlorophyta	3041|Chlorophyta	TZ	Belongs to the uridine kinase family	-	-	2.7.1.48	ko:K00876	ko00240,ko00983,ko01100,map00240,map00983,map01100	-	R00513,R00516,R00517,R00962,R00964,R00967,R00968,R00970,R01548,R01549,R01880,R02091,R02096,R02097,R02327,R02332,R02371,R02372,R08232	RC00002,RC00017	ko00000,ko00001,ko01000	-	-	-	PRK,UPRTase
MHACOO_000793-T3	248742.XP_005643795.1	4.32e-208	587	COG0572@1|root,KOG4203@2759|Eukaryota,37MJC@33090|Viridiplantae,34J2S@3041|Chlorophyta	3041|Chlorophyta	TZ	Belongs to the uridine kinase family	-	-	2.7.1.48	ko:K00876	ko00240,ko00983,ko01100,map00240,map00983,map01100	-	R00513,R00516,R00517,R00962,R00964,R00967,R00968,R00970,R01548,R01549,R01880,R02091,R02096,R02097,R02327,R02332,R02371,R02372,R08232	RC00002,RC00017	ko00000,ko00001,ko01000	-	-	-	PRK,UPRTase
MHACOO_000794-T1	3067.XP_002951408.1	5.7e-66	221	29XGT@1|root,2RXRT@2759|Eukaryota,37TS6@33090|Viridiplantae,34HKN@3041|Chlorophyta	3041|Chlorophyta	S	Phytanoyl-CoA dioxygenase (PhyH)	-	-	-	-	-	-	-	-	-	-	-	-	PhyH
MHACOO_000796-T1	3055.EDP01193	6.02e-129	402	COG3854@1|root,2QQ4X@2759|Eukaryota,37K6B@33090|Viridiplantae,34HBY@3041|Chlorophyta	3041|Chlorophyta	O	ATPases associated with a variety of cellular activities	-	-	-	-	-	-	-	-	-	-	-	-	AAA,AAA_30
MHACOO_000797-T1	3075.A0A087SID8	0	1073	COG0270@1|root,2QPKK@2759|Eukaryota,37IRP@33090|Viridiplantae,34K5J@3041|Chlorophyta	3041|Chlorophyta	H	Belongs to the class I-like SAM-binding methyltransferase superfamily. C5-methyltransferase family	-	-	2.1.1.37	ko:K00558	ko00270,ko01100,ko05206,map00270,map01100,map05206	M00035	R04858	RC00003,RC00332	ko00000,ko00001,ko00002,ko01000,ko02048,ko03032,ko03036	-	-	-	DNA_methylase,DNMT1-RFD
MHACOO_000798-T1	248742.XP_005643880.1	7.35e-90	272	COG2092@1|root,KOG1668@2759|Eukaryota,37I6F@33090|Viridiplantae	33090|Viridiplantae	J	Belongs to the EF-1-beta EF-1-delta family	-	GO:0003674,GO:0003676,GO:0003723,GO:0003746,GO:0005488,GO:0005575,GO:0005576,GO:0005622,GO:0005623,GO:0005737,GO:0005773,GO:0005829,GO:0005853,GO:0005886,GO:0005911,GO:0006412,GO:0006414,GO:0006518,GO:0006807,GO:0006950,GO:0006952,GO:0008135,GO:0008150,GO:0008152,GO:0009058,GO:0009059,GO:0009506,GO:0009605,GO:0009607,GO:0009617,GO:0009987,GO:0010467,GO:0016020,GO:0019538,GO:0030054,GO:0032991,GO:…	-	ko:K03232	-	-	-	-	ko00000,ko03012	-	-	-	EF1_GNE
MHACOO_000799-T1	248742.XP_005651552.1	6.1e-25	115	COG5157@1|root,KOG3786@2759|Eukaryota,37N18@33090|Viridiplantae,34I18@3041|Chlorophyta	3041|Chlorophyta	K	RNA pol II accessory factor, Cdc73 family, C-terminal	-	-	-	ko:K15175	-	-	-	-	ko00000,ko03021	-	-	-	CDC73_C,CDC73_N
MHACOO_000800-T1	554065.XP_005851530.1	5.2e-273	758	COG1260@1|root,KOG0693@2759|Eukaryota,37J0I@33090|Viridiplantae,34HC2@3041|Chlorophyta	3041|Chlorophyta	I	Myo-inositol-1-phosphate synthase	-	-	5.5.1.4	ko:K01858	ko00521,ko00562,ko01100,ko01130,map00521,map00562,map01100,map01130	-	R07324	RC01804	ko00000,ko00001,ko01000	-	-	-	Inos-1-P_synth,NAD_binding_5
MHACOO_000801-T1	3067.XP_002950763.1	1.41e-19	90.9	COG0415@1|root,KOG0133@2759|Eukaryota,37PJX@33090|Viridiplantae	33090|Viridiplantae	LT	Blue-light photoreceptor	PHR2	GO:0003674,GO:0006464,GO:0006807,GO:0007154,GO:0007165,GO:0008150,GO:0008152,GO:0009881,GO:0009987,GO:0018298,GO:0019538,GO:0023052,GO:0036211,GO:0038023,GO:0043170,GO:0043412,GO:0044237,GO:0044238,GO:0044260,GO:0044267,GO:0050789,GO:0050794,GO:0050896,GO:0051716,GO:0060089,GO:0065007,GO:0071704,GO:1901564	4.1.99.3	ko:K01669	-	-	-	-	ko00000,ko01000,ko03400	-	-	-	DNA_photolyase
MHACOO_000802-T1	554065.XP_005851544.1	3.32e-50	176	COG0537@1|root,KOG2361@1|root,KOG2361@2759|Eukaryota,KOG3379@2759|Eukaryota,37TXH@33090|Viridiplantae,34KW6@3041|Chlorophyta	3041|Chlorophyta	F	HIT domain	-	-	3.6.1.29	ko:K01522	ko00230,ko05222,ko05223,map00230,map05222,map05223	-	R00187	RC00002	ko00000,ko00001,ko01000	-	-	-	HIT
MHACOO_000803-T1	248742.XP_005649079.1	1.63e-68	222	KOG2361@1|root,KOG2361@2759|Eukaryota,37HF7@33090|Viridiplantae,34KNI@3041|Chlorophyta	3041|Chlorophyta	S	Methyltransferase-like protein	-	-	-	ko:K00599	-	-	R02671,R02912,R03955,R04939	RC00003,RC00113,RC00392,RC01244	ko00000,ko01000	-	-	-	LRR_6,Methyltransf_23
MHACOO_000804-T1	84751.XP_007879089.1	6.31e-16	89	KOG2899@1|root,KOG2899@2759|Eukaryota,39UCR@33154|Opisthokonta,3P5X5@4751|Fungi,3V1FM@5204|Basidiomycota,3N3EQ@452284|Ustilaginomycotina	4751|Fungi	S	Bicoid-interacting protein 3 (Bin3)	-	-	-	ko:K15190	-	-	-	-	ko00000,ko01000,ko03021	-	-	-	Bin3,Methyltransf_25,Methyltransf_31
MHACOO_000808-T1	3218.PP1S169_131V6.1	3.77e-297	876	COG0085@1|root,KOG0216@2759|Eukaryota,37Q27@33090|Viridiplantae,3GCWG@35493|Streptophyta	35493|Streptophyta	K	DNA-dependent RNA polymerase catalyzes the transcription of DNA into RNA using the four ribonucleoside triphosphates as substrates	-	-	2.7.7.6	ko:K03002	ko00230,ko00240,ko01100,ko03020,map00230,map00240,map01100,map03020	M00182	R00435,R00441,R00442,R00443	RC02795	br01611,ko00000,ko00001,ko00002,ko01000,ko03021	-	-	-	RNA_pol_Rpa2_4,RNA_pol_Rpb2_1,RNA_pol_Rpb2_2,RNA_pol_Rpb2_3,RNA_pol_Rpb2_6,RNA_pol_Rpb2_7
MHACOO_000811-T1	248742.XP_005648466.1	9.42e-64	243	COG0515@1|root,KOG0192@2759|Eukaryota	2759|Eukaryota	KLT	protein kinase activity	-	-	2.7.11.25	ko:K04427	ko04010,ko04013,ko04064,ko04140,ko04152,ko04214,ko04310,ko04380,ko04520,ko04620,ko04621,ko04622,ko04624,ko04657,ko04660,ko04668,ko05140,ko05145,ko05162,ko05168,ko05169,ko05418,map04010,map04013,map04064,map04140,map04152,map04214,map04310,map04380,map04520,map04620,map04621,map04622,map04624,map04657,map04660,map04668,map05140,map05145,map05162,map05168,map05169,map05418	M00686,M00688,M00689	-	-	ko00000,ko00001,ko00002,ko01000,ko01001	-	-	-	Pkinase_Tyr
MHACOO_000812-T1	3055.EDP03673	1.43e-68	230	KOG2849@1|root,KOG2849@2759|Eukaryota,37NFI@33090|Viridiplantae,34JDZ@3041|Chlorophyta	3041|Chlorophyta	S	Endoribonuclease XendoU	-	-	-	ko:K14648	-	-	-	-	ko00000,ko01000	-	-	-	XendoU
MHACOO_000813-T1	248742.XP_005647597.1	2.75e-41	151	2CHRW@1|root,2SRS8@2759|Eukaryota,380NU@33090|Viridiplantae,34MN0@3041|Chlorophyta	3041|Chlorophyta	-	-	-	-	-	-	-	-	-	-	-	-	-	-	-
MHACOO_000815-T1	3075.A0A087SAJ3	7.36e-22	96.3	2C5XW@1|root,2STG1@2759|Eukaryota,381JR@33090|Viridiplantae,34MZ8@3041|Chlorophyta	3041|Chlorophyta	E	Raffinose synthase or seed imbibition protein Sip1	-	-	-	-	-	-	-	-	-	-	-	-	Raffinose_syn
MHACOO_000817-T1	3055.EDO97430	6.32e-184	563	2CC3R@1|root,2QPVE@2759|Eukaryota,37PZF@33090|Viridiplantae,34JVR@3041|Chlorophyta	3041|Chlorophyta	E	raffinose synthase	-	-	2.4.1.82	ko:K06617	ko00052,map00052	-	R02411	RC00049,RC00059	ko00000,ko00001,ko01000	-	GH36	-	Raffinose_syn
MHACOO_000820-T1	248742.XP_005647243.1	6.37e-180	508	KOG0583@1|root,KOG0583@2759|Eukaryota,37HYW@33090|Viridiplantae,34J9E@3041|Chlorophyta	3041|Chlorophyta	T	Belongs to the protein kinase superfamily	-	-	2.7.11.1	ko:K14498	ko04016,ko04075,map04016,map04075	-	-	-	ko00000,ko00001,ko01000,ko01001	-	-	-	Pkinase
MHACOO_000821-T1	4577.GRMZM2G046186_P01	2.04e-27	102	KOG3461@1|root,KOG3461@2759|Eukaryota,37W71@33090|Viridiplantae,3GK4A@35493|Streptophyta,3M0GR@4447|Liliopsida,3IIFS@38820|Poales	35493|Streptophyta	S	Iron-binding zinc finger CDGSH type	-	GO:0000422,GO:0003674,GO:0005488,GO:0005515,GO:0005575,GO:0005622,GO:0005623,GO:0005737,GO:0005739,GO:0005740,GO:0005741,GO:0005783,GO:0005789,GO:0006914,GO:0006996,GO:0007005,GO:0007275,GO:0007568,GO:0008150,GO:0008152,GO:0009056,GO:0009507,GO:0009532,GO:0009536,GO:0009570,GO:0009894,GO:0009987,GO:0010150,GO:0010259,GO:0010506,GO:0012505,GO:0016020,GO:0016021,GO:0016043,GO:0019222,GO:0019867,GO:…	-	-	-	-	-	-	-	-	-	-	zf-CDGSH
MHACOO_000822-T1	3075.A0A087SMW3	2.57e-90	308	COG0464@1|root,KOG0737@2759|Eukaryota	2759|Eukaryota	O	ATP binding	-	-	1.6.1.2	ko:K00323	ko00760,ko01100,map00760,map01100	-	R00112	RC00001	ko00000,ko00001,ko01000	-	-	-	AAA
MHACOO_000824-T1	3055.EDO98344	1.72e-38	136	KOG2992@1|root,KOG2992@2759|Eukaryota,37TTD@33090|Viridiplantae	33090|Viridiplantae	Y	Nucleolar and coiled-body phosphoprotein	-	-	-	-	-	-	-	-	-	-	-	-	SRP40_C
MHACOO_000825-T1	3055.EDO98337	3.8e-317	915	COG1282@1|root,2QQ0A@2759|Eukaryota,37Q5P@33090|Viridiplantae,34J7A@3041|Chlorophyta	3041|Chlorophyta	C	Alanine dehydrogenase/PNT, N-terminal domain	-	-	1.6.1.2	ko:K00323	ko00760,ko01100,map00760,map01100	-	R00112	RC00001	ko00000,ko00001,ko01000	-	-	-	AlaDh_PNT_C,AlaDh_PNT_N,PNTB,PNTB_4TM
MHACOO_000826-T1	29730.Gorai.009G130100.1	5.1e-13	74.7	KOG4198@1|root,KOG4198@2759|Eukaryota,37UMT@33090|Viridiplantae,3GIMS@35493|Streptophyta	35493|Streptophyta	S	RNA-binding protein	-	-	-	-	-	-	-	-	-	-	-	-	zf-RanBP
MHACOO_000828-T1	15368.BRADI2G54460.2	8.41e-79	242	KOG0078@1|root,KOG0078@2759|Eukaryota,37N43@33090|Viridiplantae,3G7UH@35493|Streptophyta,3KMYX@4447|Liliopsida,3I2AV@38820|Poales	35493|Streptophyta	U	Rab subfamily of small GTPases	-	-	-	ko:K07901	ko04144,ko04152,ko04530,ko04972,map04144,map04152,map04530,map04972	-	-	-	ko00000,ko00001,ko03036,ko04031,ko04131,ko04147	-	-	-	Ras
MHACOO_000830-T1	248742.XP_005644781.1	9.1e-25	112	KOG0118@1|root,KOG0118@2759|Eukaryota,37JV2@33090|Viridiplantae	33090|Viridiplantae	A	Glycine-Rich RNA-Binding	-	GO:0000166,GO:0003674,GO:0003676,GO:0003677,GO:0003723,GO:0003729,GO:0005488,GO:0005575,GO:0005622,GO:0005623,GO:0005634,GO:0005737,GO:0005829,GO:0006950,GO:0008150,GO:0008270,GO:0009266,GO:0009409,GO:0009628,GO:0036094,GO:0043167,GO:0043169,GO:0043226,GO:0043227,GO:0043229,GO:0043231,GO:0044424,GO:0044444,GO:0044464,GO:0046872,GO:0046914,GO:0050896,GO:0097159,GO:1901265,GO:1901363	-	ko:K12885	ko03040,map03040	-	-	-	ko00000,ko00001,ko03041	-	-	-	RRM_1,zf-CCHC
MHACOO_000831-T1	3075.A0A087SQ98	1.24e-39	140	2A9IB@1|root,2RYIR@2759|Eukaryota,37UCN@33090|Viridiplantae	33090|Viridiplantae	I	Catalyzes the second two steps of the methylation pathway of phosphatidylcholine biosynthesis, the SAM-dependent methylation of phosphatidylmonomethylethanolamine (PMME) to phosphatidyldimethylethanolamine (PDME) and of PDME to phosphatidylcholine (PC)	-	-	2.1.1.71	ko:K00550	ko00564,ko01100,ko01110,map00564,map01100,map01110	M00091	R01320,R03424	RC00003,RC00181,RC00496	ko00000,ko00001,ko00002,ko01000	-	-	-	PEMT
MHACOO_000834-T1	554065.XP_005846730.1	6.38e-12	65.5	2E66Y@1|root,2SCY0@2759|Eukaryota,37XWV@33090|Viridiplantae,34IVY@3041|Chlorophyta	3041|Chlorophyta	-	-	-	-	-	-	-	-	-	-	-	-	-	-	DUF1754
MHACOO_000837-T1	248742.XP_005644615.1	2.28e-59	189	COG5081@1|root,KOG3319@2759|Eukaryota,37KV4@33090|Viridiplantae,34M2P@3041|Chlorophyta	3041|Chlorophyta	S	ORMDL family	-	-	-	-	-	-	-	-	-	-	-	-	ORMDL
MHACOO_000838-T1	3218.PP1S353_25V6.1	8.52e-165	473	COG0057@1|root,KOG0657@2759|Eukaryota,37HSA@33090|Viridiplantae,3GAGX@35493|Streptophyta	35493|Streptophyta	G	Belongs to the glyceraldehyde-3-phosphate dehydrogenase family	-	GO:0000166,GO:0003674,GO:0003824,GO:0004365,GO:0005488,GO:0005575,GO:0005622,GO:0005623,GO:0005737,GO:0005975,GO:0005996,GO:0006006,GO:0006082,GO:0006090,GO:0006091,GO:0006096,GO:0006139,GO:0006163,GO:0006164,GO:0006165,GO:0006725,GO:0006732,GO:0006733,GO:0006753,GO:0006754,GO:0006757,GO:0006793,GO:0006796,GO:0006807,GO:0008150,GO:0008152,GO:0009056,GO:0009058,GO:0009108,GO:0009117,GO:0009123,GO:…	1.2.1.12	ko:K00134	ko00010,ko00710,ko01100,ko01110,ko01120,ko01130,ko01200,ko01230,ko04066,ko05010,map00010,map00710,map01100,map01110,map01120,map01130,map01200,map01230,map04066,map05010	M00001,M00002,M00003,M00165,M00166,M00308,M00552	R01061	RC00149	ko00000,ko00001,ko00002,ko01000,ko04131,ko04147	-	-	-	Gp_dh_C,Gp_dh_N
MHACOO_000839-T1	3075.A0A087SIG8	1.73e-57	185	KOG4068@1|root,KOG4068@2759|Eukaryota,37IB9@33090|Viridiplantae,34KX1@3041|Chlorophyta	3041|Chlorophyta	S	ESCRT-II complex subunit	-	-	-	ko:K12189	ko04144,map04144	M00410	-	-	ko00000,ko00001,ko00002,ko04131,ko04147	-	-	-	ESCRT-II
MHACOO_000843-T1	70448.A0A090M395	4.38e-60	236	COG0847@1|root,KOG1275@2759|Eukaryota,37NHD@33090|Viridiplantae,34GR5@3041|Chlorophyta	3041|Chlorophyta	L	Exonuclease	-	-	3.1.13.4	ko:K12571	ko03018,map03018	-	-	-	ko00000,ko00001,ko01000,ko03019	-	-	-	RNase_T,UCH_1
MHACOO_000846-T1	3067.XP_002958173.1	9.56e-252	703	COG0644@1|root,2QQWY@2759|Eukaryota,37I5K@33090|Viridiplantae,34HDK@3041|Chlorophyta	3041|Chlorophyta	C	geranylgeranyl reductase	-	-	1.3.1.111,1.3.1.83	ko:K10960	ko00860,ko00900,ko01100,ko01110,map00860,map00900,map01100,map01110	-	R02063,R08754,R08755,R08756,R11226,R11518	RC00212,RC00522,RC01823	ko00000,ko00001,ko01000	-	-	-	FAD_binding_3
MHACOO_000850-T1	248742.XP_005645293.1	8.14e-27	109	COG5138@1|root,KOG1106@2759|Eukaryota,37JMC@33090|Viridiplantae,34IJD@3041|Chlorophyta	3041|Chlorophyta	L	GINS complex protein	-	-	-	ko:K10734	-	M00286	-	-	ko00000,ko00002,ko03032	-	-	-	Sld5
MHACOO_000852-T1	3067.XP_002948340.1	1.21e-72	251	KOG2130@1|root,KOG2130@2759|Eukaryota,37N5H@33090|Viridiplantae,34GW6@3041|Chlorophyta	3041|Chlorophyta	BT	A domain family that is part of the cupin metalloenzyme superfamily.	-	-	-	-	-	-	-	-	-	-	-	-	Cupin_8
MHACOO_000853-T1	29730.Gorai.009G358300.1	5.34e-09	65.1	KOG0118@1|root,KOG0118@2759|Eukaryota,37MAE@33090|Viridiplantae,3GFKZ@35493|Streptophyta	35493|Streptophyta	A	Polyadenylate-binding protein-interacting protein	-	GO:0000381,GO:0005575,GO:0005622,GO:0005623,GO:0005634,GO:0005654,GO:0005681,GO:0006139,GO:0006396,GO:0006397,GO:0006725,GO:0006807,GO:0008150,GO:0008152,GO:0008380,GO:0009987,GO:0010467,GO:0010468,GO:0016070,GO:0016071,GO:0016604,GO:0016607,GO:0019219,GO:0019222,GO:0031323,GO:0031974,GO:0031981,GO:0032991,GO:0034641,GO:0043170,GO:0043226,GO:0043227,GO:0043229,GO:0043231,GO:0043233,GO:0043484,GO:…	-	-	-	-	-	-	-	-	-	-	PAM2,RRM_1
MHACOO_000854-T1	7668.SPU_008521-tr	6.35e-85	261	COG4021@1|root,KOG2721@2759|Eukaryota,38EX4@33154|Opisthokonta,3BC5R@33208|Metazoa,3CSAP@33213|Bilateria	33208|Metazoa	S	tRNA guanylyltransferase activity	THG1L	GO:0000049,GO:0000166,GO:0000287,GO:0000966,GO:0001882,GO:0001883,GO:0003674,GO:0003676,GO:0003723,GO:0003824,GO:0005488,GO:0005515,GO:0005524,GO:0005525,GO:0005575,GO:0005622,GO:0005623,GO:0005737,GO:0005739,GO:0005829,GO:0006139,GO:0006396,GO:0006399,GO:0006400,GO:0006725,GO:0006807,GO:0008033,GO:0008144,GO:0008150,GO:0008152,GO:0008192,GO:0008193,GO:0009451,GO:0009987,GO:0010467,GO:0016043,GO:…	2.7.7.79	ko:K10761	-	-	-	-	ko00000,ko01000,ko03016	-	-	-	Thg1,Thg1C
MHACOO_000855-T1	3055.EDP03499	2.16e-46	164	COG1963@1|root,2QPKC@2759|Eukaryota,37KTI@33090|Viridiplantae,34I5A@3041|Chlorophyta	3041|Chlorophyta	S	Phosphatidic acid Phosphatase-related protein	PAP2	-	-	ko:K09775	-	-	-	-	ko00000	-	-	-	DUF212
MHACOO_000856-T1	554065.XP_005851429.1	3.39e-36	129	2AYTV@1|root,2S047@2759|Eukaryota,37UV5@33090|Viridiplantae,34IIG@3041|Chlorophyta	3041|Chlorophyta	-	-	-	-	-	-	-	-	-	-	-	-	-	-	-
MHACOO_000858-T1	554065.XP_005851428.1	3.54e-29	118	COG1073@1|root,KOG4391@2759|Eukaryota,37KB9@33090|Viridiplantae,34JX7@3041|Chlorophyta	3041|Chlorophyta	S	Alpha/beta hydrolase family	-	-	-	ko:K06889	-	-	-	-	ko00000	-	-	-	Hydrolase_4
MHACOO_000858-T2	554065.XP_005851428.1	1.62e-64	213	COG1073@1|root,KOG4391@2759|Eukaryota,37KB9@33090|Viridiplantae,34JX7@3041|Chlorophyta	3041|Chlorophyta	S	Alpha/beta hydrolase family	-	-	-	ko:K06889	-	-	-	-	ko00000	-	-	-	Hydrolase_4
MHACOO_000859-T1	554065.XP_005851444.1	2.63e-102	311	COG0106@1|root,KOG3055@2759|Eukaryota,37JVT@33090|Viridiplantae,34GYY@3041|Chlorophyta	3041|Chlorophyta	E	Phosphoribosylformimino-5-aminoimidazole carboxamide ribotide isomerase	-	-	5.3.1.16	ko:K01814	ko00340,ko01100,ko01110,ko01230,map00340,map01100,map01110,map01230	M00026	R04640	RC00945	ko00000,ko00001,ko00002,ko01000	-	-	-	His_biosynth
MHACOO_000860-T1	248742.XP_005649006.1	1.49e-50	176	2ESMV@1|root,2SV5T@2759|Eukaryota,3843Q@33090|Viridiplantae,34N85@3041|Chlorophyta	3041|Chlorophyta	-	-	-	-	-	ko:K18211	ko04721,ko04911,map04721,map04911	-	-	-	ko00000,ko00001,ko04131	-	-	-	-
MHACOO_000862-T1	554065.XP_005851130.1	1.05e-106	332	COG0031@1|root,KOG1481@2759|Eukaryota,37K9S@33090|Viridiplantae,34GQJ@3041|Chlorophyta	3041|Chlorophyta	E	Pyridoxal-phosphate dependent enzyme	-	-	2.5.1.47	ko:K01738	ko00270,ko00920,ko01100,ko01110,ko01120,ko01130,ko01200,ko01230,map00270,map00920,map01100,map01110,map01120,map01130,map01200,map01230	M00021	R00897,R03601,R04859	RC00020,RC02814,RC02821	ko00000,ko00001,ko00002,ko01000	-	-	iRC1080.CRv4_Au5_s16_g6345_t1	PALP
MHACOO_000863-T1	4641.GSMUA_Achr5P27610_001	1.5e-39	164	COG3534@1|root,2QQEX@2759|Eukaryota,37NBE@33090|Viridiplantae,3GDBS@35493|Streptophyta,3KPN7@4447|Liliopsida	35493|Streptophyta	G	Alpha-L-arabinofuranosidase C-terminal domain	ASD1	GO:0000272,GO:0003674,GO:0003824,GO:0004553,GO:0005575,GO:0005576,GO:0005618,GO:0005622,GO:0005623,GO:0005737,GO:0005773,GO:0005975,GO:0005976,GO:0005996,GO:0008150,GO:0008152,GO:0009044,GO:0009056,GO:0009057,GO:0009505,GO:0009987,GO:0010383,GO:0010410,GO:0016052,GO:0016787,GO:0016798,GO:0019321,GO:0019566,GO:0030312,GO:0043170,GO:0043226,GO:0043227,GO:0043229,GO:0043231,GO:0044036,GO:0044237,GO:…	3.2.1.55	ko:K01209	ko00520,map00520	-	R01762	-	ko00000,ko00001,ko01000	-	GH51	-	Alpha-L-AF_C
MHACOO_000864-T1	44056.XP_009032504.1	7.18e-14	79.3	COG0637@1|root,KOG2914@2759|Eukaryota	2759|Eukaryota	L	pseudouridine 5'-phosphatase activity	-	-	-	-	-	-	-	-	-	-	-	-	HAD_2
MHACOO_000866-T1	248742.XP_005646651.1	1.82e-90	270	COG0678@1|root,KOG0541@2759|Eukaryota,37NRB@33090|Viridiplantae,34HZU@3041|Chlorophyta	3041|Chlorophyta	O	Peroxiredoxin	-	-	-	-	-	-	-	-	-	-	-	-	Redoxin
MHACOO_000867-T1	248742.XP_005645237.1	3.3e-75	237	COG0705@1|root,KOG2289@2759|Eukaryota,37I42@33090|Viridiplantae,34M24@3041|Chlorophyta	3041|Chlorophyta	T	Rhomboid family	-	-	-	-	-	-	-	-	-	-	-	-	Rhomboid
MHACOO_000868-T1	3075.A0A087SPT3	8.47e-44	160	COG0354@1|root,KOG2929@2759|Eukaryota,37M92@33090|Viridiplantae,34IKZ@3041|Chlorophyta	3041|Chlorophyta	K	transferase CAF17 homolog, mitochondrial	-	-	-	ko:K22073	-	-	-	-	ko00000,ko01000,ko03029	-	-	-	GCV_T,GCV_T_C
MHACOO_000870-T1	554065.XP_005846751.1	5.8e-27	102	KOG3446@1|root,KOG3446@2759|Eukaryota,37VKE@33090|Viridiplantae,34IP8@3041|Chlorophyta	3041|Chlorophyta	C	NADH ubiquinone oxidoreductase B8 subunit	-	-	-	ko:K03946	ko00190,ko01100,ko04714,ko04723,ko04932,ko05010,ko05012,ko05016,map00190,map01100,map04714,map04723,map04932,map05010,map05012,map05016	M00146	-	-	ko00000,ko00001,ko00002	3.D.1.6	-	-	L51_S25_CI-B8
MHACOO_000872-T1	4577.GRMZM2G461279_P01	3.44e-11	69.3	COG1185@1|root,KOG1520@2759|Eukaryota,37JI1@33090|Viridiplantae,3GFCJ@35493|Streptophyta,3KNG6@4447|Liliopsida,3I2QX@38820|Poales	35493|Streptophyta	J	Strictosidine synthase	-	-	-	ko:K21407	-	-	-	-	ko00000,ko04131	-	-	-	Str_synth
MHACOO_000873-T1	248742.XP_005647739.1	9.84e-200	620	KOG1517@1|root,KOG1517@2759|Eukaryota,37PUI@33090|Viridiplantae,34J5R@3041|Chlorophyta	3041|Chlorophyta	D	Raptor N-terminal CASPase like domain	-	-	-	ko:K07204	ko04136,ko04138,ko04140,ko04150,ko04151,ko04152,ko04211,ko04213,ko04714,ko04910,ko05206,map04136,map04138,map04140,map04150,map04151,map04152,map04211,map04213,map04714,map04910,map05206	-	-	-	ko00000,ko00001,ko04131	-	-	-	Raptor_N
MHACOO_000875-T1	13037.EHJ65839	3e-13	71.2	KOG4697@1|root,KOG4697@2759|Eukaryota,3A5M7@33154|Opisthokonta,3BME0@33208|Metazoa,3CUHR@33213|Bilateria,41ZGE@6656|Arthropoda,3SMUA@50557|Insecta,446FA@7088|Lepidoptera	33208|Metazoa	U	Integral membrane protein S linking to the trans Golgi network	SYS1	GO:0000139,GO:0005575,GO:0005622,GO:0005623,GO:0005737,GO:0005794,GO:0005802,GO:0005829,GO:0006810,GO:0006892,GO:0006893,GO:0006895,GO:0008104,GO:0008150,GO:0012505,GO:0015031,GO:0015833,GO:0016020,GO:0016021,GO:0016192,GO:0016482,GO:0030173,GO:0031090,GO:0031224,GO:0031228,GO:0031300,GO:0031301,GO:0031984,GO:0032588,GO:0033036,GO:0034613,GO:0042886,GO:0043001,GO:0043226,GO:0043227,GO:0043229,GO:…	-	ko:K20318	-	-	-	-	ko00000,ko04131	-	-	-	SYS1
MHACOO_000877-T1	554065.XP_005846580.1	1.52e-180	520	COG4992@1|root,KOG1401@2759|Eukaryota,37JRF@33090|Viridiplantae,34GXY@3041|Chlorophyta	3041|Chlorophyta	E	Belongs to the class-III pyridoxal-phosphate-dependent aminotransferase family	-	-	2.6.1.11	ko:K00818	ko00220,ko01100,ko01110,ko01130,ko01210,ko01230,map00220,map01100,map01110,map01130,map01210,map01230	M00028	R02283	RC00006,RC00062	ko00000,ko00001,ko00002,ko01000,ko01007	-	-	-	Aminotran_3
MHACOO_000878-T1	554065.XP_005846601.1	4.28e-44	154	COG1739@1|root,KOG3299@2759|Eukaryota,37JR9@33090|Viridiplantae,34I0Z@3041|Chlorophyta	3041|Chlorophyta	S	Domain of unknown function (DUF1949)	-	-	-	-	-	-	-	-	-	-	-	-	DUF1949,UPF0029
MHACOO_000879-T1	248742.XP_005649397.1	5.07e-154	453	COG4992@1|root,KOG1401@2759|Eukaryota,37U9J@33090|Viridiplantae,34JJ0@3041|Chlorophyta	3041|Chlorophyta	E	Belongs to the class-III pyridoxal-phosphate-dependent aminotransferase family	-	-	2.6.1.19	ko:K00823	ko00250,ko00410,ko00640,ko00650,ko01100,ko01120,map00250,map00410,map00640,map00650,map01100,map01120	M00027	R00908,R01648	RC00006,RC00062	ko00000,ko00001,ko00002,ko01000,ko01007	-	-	-	Aminotran_3
MHACOO_000881-T1	248742.XP_005650761.1	1.01e-33	131	28HFN@1|root,2S6B2@2759|Eukaryota,383ZW@33090|Viridiplantae,34KG2@3041|Chlorophyta	3041|Chlorophyta	C	Ferredoxin-dependent bilin reductase	-	-	-	-	-	-	-	-	-	-	-	-	Fe_bilin_red
MHACOO_000882-T1	248742.XP_005652323.1	5.84e-29	129	KOG2427@1|root,KOG2427@2759|Eukaryota,37S2Q@33090|Viridiplantae,34IAF@3041|Chlorophyta	3041|Chlorophyta	S	MINDY deubiquitinase	-	-	-	-	-	-	-	-	-	-	-	-	MINDY_DUB
MHACOO_000882-T2	44056.XP_009034268.1	4.36e-12	74.7	KOG2427@1|root,KOG2427@2759|Eukaryota	2759|Eukaryota	S	Lys48-specific deubiquitinase activity	-	-	-	-	-	-	-	-	-	-	-	-	MINDY_DUB
MHACOO_000886-T1	554065.XP_005851207.1	2.02e-94	296	COG1723@1|root,KOG2861@2759|Eukaryota,37YEI@33090|Viridiplantae,34JIQ@3041|Chlorophyta	3041|Chlorophyta	S	Uncharacterised ACR, YagE family COG1723	-	-	-	-	-	-	-	-	-	-	-	-	DUF155
MHACOO_000887-T1	3067.XP_002957593.1	4.38e-182	517	COG0538@1|root,KOG1526@2759|Eukaryota,37I2G@33090|Viridiplantae,34I1R@3041|Chlorophyta	3041|Chlorophyta	E	Belongs to the isocitrate and isopropylmalate dehydrogenases family	-	-	1.1.1.42	ko:K00031	ko00020,ko00480,ko00720,ko01100,ko01110,ko01120,ko01130,ko01200,ko01210,ko01230,ko04146,map00020,map00480,map00720,map01100,map01110,map01120,map01130,map01200,map01210,map01230,map04146	M00009,M00010,M00173,M00740	R00267,R00268,R01899	RC00001,RC00084,RC00114,RC00626,RC02801	br01601,ko00000,ko00001,ko00002,ko01000	-	-	-	Iso_dh
MHACOO_000887-T2	3067.XP_002957593.1	4.28e-226	634	COG0538@1|root,KOG1526@2759|Eukaryota,37I2G@33090|Viridiplantae,34I1R@3041|Chlorophyta	3041|Chlorophyta	E	Belongs to the isocitrate and isopropylmalate dehydrogenases family	-	-	1.1.1.42	ko:K00031	ko00020,ko00480,ko00720,ko01100,ko01110,ko01120,ko01130,ko01200,ko01210,ko01230,ko04146,map00020,map00480,map00720,map01100,map01110,map01120,map01130,map01200,map01210,map01230,map04146	M00009,M00010,M00173,M00740	R00267,R00268,R01899	RC00001,RC00084,RC00114,RC00626,RC02801	br01601,ko00000,ko00001,ko00002,ko01000	-	-	-	Iso_dh
MHACOO_000888-T1	554065.XP_005851412.1	4.74e-39	134	COG1958@1|root,KOG3428@2759|Eukaryota,37USP@33090|Viridiplantae,34I27@3041|Chlorophyta	3041|Chlorophyta	A	snRNP Sm proteins	-	-	-	ko:K11087	ko03040,ko05322,map03040,map05322	M00351,M00352,M00354,M00355,M00398	-	-	ko00000,ko00001,ko00002,ko03032,ko03041	-	-	-	LSM
MHACOO_000889-T1	248742.XP_005647852.1	1.81e-60	202	COG0670@1|root,KOG2322@2759|Eukaryota,37JCA@33090|Viridiplantae,34MH0@3041|Chlorophyta	3041|Chlorophyta	T	Belongs to the BI1 family	-	-	-	ko:K06890	-	-	-	-	ko00000	-	-	-	Bax1-I
MHACOO_000890-T1	248742.XP_005644966.1	1.75e-47	172	COG0664@1|root,KOG1113@2759|Eukaryota,37VQZ@33090|Viridiplantae	33090|Viridiplantae	T	Cyclic nucleotide-monophosphate binding domain	-	-	-	ko:K04739	ko04910,map04910	-	-	-	ko00000,ko00001	-	-	-	cNMP_binding
MHACOO_000891-T1	248742.XP_005645695.1	1.19e-167	485	COG0484@1|root,KOG0712@2759|Eukaryota,37MSG@33090|Viridiplantae,34HFN@3041|Chlorophyta	3041|Chlorophyta	O	DnaJ central domain	-	-	-	ko:K09503	ko04141,map04141	-	-	-	ko00000,ko00001,ko03029,ko03110	-	-	-	DnaJ,DnaJ_C,DnaJ_CXXCXGXG
MHACOO_000892-T1	248742.XP_005644011.1	4.08e-70	219	COG0185@1|root,KOG0898@2759|Eukaryota,37KZ9@33090|Viridiplantae,34HU8@3041|Chlorophyta	3041|Chlorophyta	J	Belongs to the universal ribosomal protein uS19 family	-	-	-	ko:K02958	ko03010,map03010	M00177	-	-	br01610,ko00000,ko00001,ko00002,ko03011	-	-	-	Ribosomal_S19
MHACOO_000895-T1	3067.XP_002948697.1	8.33e-79	247	COG0652@1|root,KOG0865@2759|Eukaryota,37U01@33090|Viridiplantae,34HNB@3041|Chlorophyta	3041|Chlorophyta	O	PPIases accelerate the folding of proteins. It catalyzes the cis-trans isomerization of proline imidic peptide bonds in oligopeptides	-	-	5.2.1.8	ko:K09565	ko04020,ko04022,ko05012,ko05016,ko05145,map04020,map04022,map05012,map05016,map05145	-	-	-	ko00000,ko00001,ko01000,ko03110	-	-	-	Pro_isomerase
MHACOO_000895-T2	242159.ABO98480	4.77e-74	229	COG0652@1|root,KOG0865@2759|Eukaryota,37U01@33090|Viridiplantae,34KJA@3041|Chlorophyta	3041|Chlorophyta	O	PPIases accelerate the folding of proteins. It catalyzes the cis-trans isomerization of proline imidic peptide bonds in oligopeptides	-	-	5.2.1.8	ko:K09565	ko04020,ko04022,ko05012,ko05016,ko05145,map04020,map04022,map05012,map05016,map05145	-	-	-	ko00000,ko00001,ko01000,ko03110	-	-	-	Pro_isomerase
MHACOO_000897-T1	248742.XP_005644361.1	4.44e-181	550	KOG1127@1|root,KOG1127@2759|Eukaryota	2759|Eukaryota	S	exonucleolytic nuclear-transcribed mRNA catabolic process involved in deadenylation-dependent decay	TTC37	GO:0000184,GO:0000288,GO:0000291,GO:0000785,GO:0000956,GO:0002252,GO:0002376,GO:0003674,GO:0003676,GO:0003677,GO:0005488,GO:0005575,GO:0005622,GO:0005623,GO:0005634,GO:0005654,GO:0005694,GO:0005737,GO:0005829,GO:0006139,GO:0006351,GO:0006355,GO:0006401,GO:0006402,GO:0006725,GO:0006807,GO:0006950,GO:0006952,GO:0008150,GO:0008152,GO:0009056,GO:0009057,GO:0009058,GO:0009059,GO:0009605,GO:0009607,GO:…	-	ko:K12600	ko03018,map03018	M00392	-	-	ko00000,ko00001,ko00002,ko03019	-	-	-	TPR_16,TPR_19,TPR_2,TPR_8
MHACOO_000899-T1	3075.A0A087SQC2	6.31e-165	485	COG0554@1|root,KOG2517@2759|Eukaryota,37MYH@33090|Viridiplantae,34GZD@3041|Chlorophyta	3041|Chlorophyta	G	Belongs to the FGGY kinase family	-	-	2.7.1.30	ko:K00864	ko00561,ko01100,ko03320,ko04626,map00561,map01100,map03320,map04626	-	R00847	RC00002,RC00017	ko00000,ko00001,ko01000,ko04147	-	-	-	FGGY_C,FGGY_N
MHACOO_000900-T1	4558.Sb09g030425.1	7.37e-53	202	COG5272@1|root,KOG2381@1|root,KOG0001@2759|Eukaryota,KOG2381@2759|Eukaryota,37RMX@33090|Viridiplantae,3G9F1@35493|Streptophyta,3M3J5@4447|Liliopsida,3IAJI@38820|Poales	35493|Streptophyta	OT	Phosphatidylinositol 3- and 4-kinase	-	GO:0000166,GO:0001101,GO:0003674,GO:0003824,GO:0004430,GO:0005488,GO:0005524,GO:0005543,GO:0005575,GO:0005622,GO:0005623,GO:0005634,GO:0005737,GO:0005777,GO:0006629,GO:0006644,GO:0006650,GO:0006793,GO:0006796,GO:0008144,GO:0008150,GO:0008152,GO:0008289,GO:0009719,GO:0009725,GO:0009737,GO:0009909,GO:0009987,GO:0010033,GO:0016301,GO:0016310,GO:0016740,GO:0016772,GO:0016773,GO:0017076,GO:0019637,GO:…	-	ko:K08770	ko03320,map03320	-	-	-	ko00000,ko00001,ko04121	-	-	-	PI3_PI4_kinase,ubiquitin
MHACOO_000901-T1	248742.XP_005648471.1	6.36e-80	248	KOG1534@1|root,KOG1534@2759|Eukaryota,37J48@33090|Viridiplantae,34JB9@3041|Chlorophyta	3041|Chlorophyta	K	Conserved hypothetical ATP binding protein	-	-	-	ko:K06883	-	-	-	-	ko00000	-	-	-	ATP_bind_1
MHACOO_000902-T1	3067.XP_002949517.1	2.58e-127	411	COG4354@1|root,KOG1062@2759|Eukaryota,37I0V@33090|Viridiplantae,34HCJ@3041|Chlorophyta	3041|Chlorophyta	U	Adaptin C-terminal domain	-	-	-	ko:K12391	ko04142,map04142	-	-	-	ko00000,ko00001,ko04131	-	-	-	Adaptin_N,Alpha_adaptinC2
MHACOO_000902-T2	3055.EDP01189	1.9e-106	356	COG4354@1|root,KOG1062@2759|Eukaryota,37I0V@33090|Viridiplantae,34HCJ@3041|Chlorophyta	3041|Chlorophyta	U	Adaptin C-terminal domain	-	-	-	ko:K12391	ko04142,map04142	-	-	-	ko00000,ko00001,ko04131	-	-	-	Adaptin_N,Alpha_adaptinC2
MHACOO_000903-T1	248742.XP_005651159.1	1.57e-145	424	COG0667@1|root,KOG1575@2759|Eukaryota,37JKW@33090|Viridiplantae,34J1U@3041|Chlorophyta	3041|Chlorophyta	C	Aldo/keto reductase family	-	-	-	-	-	-	-	-	-	-	-	-	Aldo_ket_red
MHACOO_000903-T2	248742.XP_005651159.1	1.6e-145	424	COG0667@1|root,KOG1575@2759|Eukaryota,37JKW@33090|Viridiplantae,34J1U@3041|Chlorophyta	3041|Chlorophyta	C	Aldo/keto reductase family	-	-	-	-	-	-	-	-	-	-	-	-	Aldo_ket_red
MHACOO_000905-T1	3067.XP_002946497.1	5.41e-189	558	COG0436@1|root,KOG0257@2759|Eukaryota,37J3K@33090|Viridiplantae,34GTG@3041|Chlorophyta	3041|Chlorophyta	E	Aminotransferase class I and II	ASP2	-	2.6.1.1,2.6.1.78,2.6.1.79	ko:K15849	ko00350,ko00360,ko00400,ko00950,ko00960,ko01100,ko01110,ko01130,ko01230,map00350,map00360,map00400,map00950,map00960,map01100,map01110,map01130,map01230	M00040	R00694,R00734,R01731,R07276	RC00006	ko00000,ko00001,ko00002,ko01000	-	-	-	Aminotran_1_2
MHACOO_000907-T1	298655.KI912266_gene1785	2.56e-36	135	COG0315@1|root,COG0315@2|Bacteria,2IHR6@201174|Actinobacteria,4ESM0@85013|Frankiales	201174|Actinobacteria	H	Catalyzes the conversion of (8S)-3',8-cyclo-7,8- dihydroguanosine 5'-triphosphate to cyclic pyranopterin monophosphate (cPMP)	moaC	GO:0003674,GO:0003824,GO:0006732,GO:0006777,GO:0006793,GO:0006796,GO:0006807,GO:0008150,GO:0008152,GO:0009058,GO:0009108,GO:0009987,GO:0016829,GO:0016849,GO:0018130,GO:0019538,GO:0019637,GO:0019720,GO:0043170,GO:0043545,GO:0044237,GO:0044238,GO:0044249,GO:0044260,GO:0044267,GO:0046483,GO:0051186,GO:0051188,GO:0051189,GO:0061799,GO:0071704,GO:0090407,GO:1901360,GO:1901362,GO:1901564,GO:1901566,GO:…	4.6.1.17	ko:K03637	ko00790,ko01100,ko04122,map00790,map01100,map04122	-	R11372	RC03425	ko00000,ko00001,ko01000	-	-	-	MoaC
MHACOO_000908-T1	5762.XP_002668977.1	5.29e-13	76.6	COG3491@1|root,KOG0143@2759|Eukaryota	2759|Eukaryota	V	oxidoreductase activity	-	GO:0003674,GO:0003824,GO:0005488,GO:0008150,GO:0008152,GO:0009058,GO:0009692,GO:0009693,GO:0009815,GO:0009987,GO:0010817,GO:0016491,GO:0016638,GO:0016641,GO:0042445,GO:0042446,GO:0043167,GO:0043169,GO:0043449,GO:0043450,GO:0044237,GO:0044249,GO:0046872,GO:0051213,GO:0055114,GO:0065007,GO:0065008,GO:0071704,GO:1900673,GO:1900674,GO:1901576	-	-	-	-	-	-	-	-	-	-	2OG-FeII_Oxy,DIOX_N
MHACOO_000910-T1	554065.XP_005845874.1	1.39e-64	207	28PA3@1|root,2QVX9@2759|Eukaryota,3808U@33090|Viridiplantae,34KWC@3041|Chlorophyta	3041|Chlorophyta	S	Protein of unknown function (DUF938)	-	-	-	-	-	-	-	-	-	-	-	-	DUF938
MHACOO_000912-T1	554065.XP_005851527.1	1.94e-125	374	COG3491@1|root,2QR0G@2759|Eukaryota,37Q3Z@33090|Viridiplantae,34JDW@3041|Chlorophyta	3041|Chlorophyta	S	and Fe(II)-dependent oxygenase superfamily protein	-	-	-	-	-	-	-	-	-	-	-	-	-
MHACOO_000916-T1	554065.XP_005851271.1	2.97e-19	85.5	2E1TP@1|root,2S93T@2759|Eukaryota,37X8W@33090|Viridiplantae,34INC@3041|Chlorophyta	3041|Chlorophyta	-	-	-	-	-	-	-	-	-	-	-	-	-	-	-
MHACOO_000919-T1	248742.XP_005644840.1	8.77e-118	371	COG5665@1|root,KOG2150@2759|Eukaryota,37KA5@33090|Viridiplantae,34K1C@3041|Chlorophyta	3041|Chlorophyta	K	Not1 N-terminal domain, CCR4-Not complex component	-	-	-	ko:K12580	ko03018,map03018	-	-	-	ko00000,ko00001,ko03019	-	-	-	NOT2_3_5,Not3
MHACOO_000921-T1	248742.XP_005647948.1	7.67e-54	186	KOG0894@1|root,KOG0894@2759|Eukaryota,3803W@33090|Viridiplantae,34KYB@3041|Chlorophyta	3041|Chlorophyta	O	Belongs to the ubiquitin-conjugating enzyme family	-	-	2.3.2.23	ko:K04554	ko04120,ko04141,ko05012,map04120,map04141,map05012	-	-	-	ko00000,ko00001,ko01000,ko04121	-	-	-	UQ_con
MHACOO_000923-T1	554065.XP_005846414.1	4.3e-90	292	COG0044@1|root,KOG2584@2759|Eukaryota,37NPN@33090|Viridiplantae,34JHY@3041|Chlorophyta	3041|Chlorophyta	F	Amidohydrolase family	-	-	3.5.2.5	ko:K01466	ko00230,ko01100,ko01120,map00230,map01100,map01120	M00546	R02425	RC00680	ko00000,ko00001,ko00002,ko01000	-	-	iRC1080.CRv4_Au5_s13_g4902_t1	Amidohydro_1
MHACOO_000924-T1	554065.XP_005851559.1	7.36e-77	245	COG1409@1|root,2S7NI@2759|Eukaryota,380SA@33090|Viridiplantae,34MEZ@3041|Chlorophyta	3041|Chlorophyta	S	Calcineurin-like phosphoesterase	-	-	3.6.1.13,3.6.1.16,3.6.1.53	ko:K01517	ko00230,ko00564,map00230,map00564	-	R00855,R01054	RC00002	ko00000,ko00001,ko01000	-	-	-	Metallophos
MHACOO_000925-T1	248742.XP_005647874.1	1.45e-69	226	COG1836@1|root,2QU2J@2759|Eukaryota,37MEJ@33090|Viridiplantae,34JB4@3041|Chlorophyta	3041|Chlorophyta	S	Integral membrane protein DUF92	-	-	-	-	-	-	-	-	-	-	-	-	DUF92
MHACOO_000927-T1	248742.XP_005647897.1	0	1471	COG0567@1|root,KOG0450@2759|Eukaryota,37MIR@33090|Viridiplantae,34GQ9@3041|Chlorophyta	3041|Chlorophyta	C	2-oxoglutarate dehydrogenase N-terminus	-	-	1.2.4.2	ko:K00164	ko00020,ko00310,ko00380,ko01100,ko01110,ko01120,ko01130,ko01200,map00020,map00310,map00380,map01100,map01110,map01120,map01130,map01200	M00009,M00011,M00032	R00621,R01933,R01940,R03316,R08549	RC00004,RC00027,RC00627,RC02743,RC02833,RC02883	br01601,ko00000,ko00001,ko00002,ko01000	-	-	-	2-oxogl_dehyd_N,E1_dh,OxoGdeHyase_C,Transket_pyr
MHACOO_000928-T1	4565.Traes_4BL_D2584C49E.1	1.97e-16	89.7	KOG1173@1|root,KOG1173@2759|Eukaryota,37HX4@33090|Viridiplantae,3GCRF@35493|Streptophyta,3KT01@4447|Liliopsida,3I6MX@38820|Poales	35493|Streptophyta	DO	Anaphase-promoting complex, cyclosome, subunit 3	-	GO:0005575,GO:0005622,GO:0005623,GO:0005634,GO:0006275,GO:0006464,GO:0006807,GO:0007049,GO:0008150,GO:0008152,GO:0009888,GO:0009889,GO:0009987,GO:0010087,GO:0010556,GO:0010564,GO:0016567,GO:0019219,GO:0019222,GO:0019538,GO:0031323,GO:0031326,GO:0032446,GO:0032502,GO:0032875,GO:0036211,GO:0043170,GO:0043226,GO:0043227,GO:0043229,GO:0043231,GO:0043412,GO:0044237,GO:0044238,GO:0044260,GO:0044267,GO:…	-	ko:K03353	ko04110,ko04111,ko04113,ko04114,ko04120,ko04914,ko05166,map04110,map04111,map04113,map04114,map04120,map04914,map05166	M00389	-	-	ko00000,ko00001,ko00002,ko01009,ko03036,ko04121	-	-	-	ANAPC3,TPR_1,TPR_10,TPR_16,TPR_2,TPR_3,TPR_7,TPR_8
MHACOO_000929-T1	554065.XP_005844905.1	1.07e-119	362	COG2866@1|root,KOG3641@2759|Eukaryota,37SR3@33090|Viridiplantae,34H8N@3041|Chlorophyta	3041|Chlorophyta	E	Zinc carboxypeptidase	-	-	-	-	-	-	-	-	-	-	-	-	Peptidase_M14
MHACOO_000933-T1	554065.XP_005849331.1	6.35e-15	71.2	KOG1876@1|root,KOG1876@2759|Eukaryota,37VBJ@33090|Viridiplantae	33090|Viridiplantae	Z	Cytochrome c oxidase assembly protein	-	-	-	ko:K18182	ko04714,map04714	-	-	-	ko00000,ko00001,ko03029	-	-	-	COX16
MHACOO_000934-T1	248742.XP_005648059.1	1.65e-198	566	COG0172@1|root,KOG2509@2759|Eukaryota,37IH8@33090|Viridiplantae,34H3E@3041|Chlorophyta	3041|Chlorophyta	J	Seryl-tRNA synthetase N-terminal domain	-	-	6.1.1.11	ko:K01875	ko00970,map00970	M00359,M00360	R03662,R08218	RC00055,RC00523	ko00000,ko00001,ko00002,ko01000,ko01007,ko03016	-	-	-	Seryl_tRNA_N,tRNA-synt_2b
MHACOO_000936-T1	248742.XP_005648167.1	5.21e-46	149	KOG3484@1|root,KOG3484@2759|Eukaryota,37VC0@33090|Viridiplantae,34IAP@3041|Chlorophyta	3041|Chlorophyta	D	Binds to the catalytic subunit of the cyclin dependent kinases and is essential for their biological function	-	-	-	ko:K02219	ko04111,ko05200,ko05222,map04111,map05200,map05222	-	-	-	ko00000,ko00001	-	-	-	CKS
MHACOO_000937-T1	248742.XP_005648168.1	2.73e-50	180	KOG2433@1|root,KOG2433@2759|Eukaryota,37M4A@33090|Viridiplantae	33090|Viridiplantae	H	Ufm1-specific protease	-	GO:0003674,GO:0003824,GO:0006508,GO:0006807,GO:0008150,GO:0008152,GO:0008233,GO:0008234,GO:0016787,GO:0019538,GO:0019783,GO:0043170,GO:0044238,GO:0070011,GO:0071567,GO:0071704,GO:0140096,GO:1901564	-	ko:K01376	-	-	-	-	ko00000,ko01000,ko01002	-	-	-	Peptidase_C78
MHACOO_000938-T1	3055.EDP06201	3.79e-75	235	COG0311@1|root,KOG3210@2759|Eukaryota,37QSN@33090|Viridiplantae,34J13@3041|Chlorophyta	3041|Chlorophyta	H	SNO glutamine amidotransferase family	-	-	4.3.3.6	ko:K08681	ko00750,map00750	-	R07456	RC00010,RC01783,RC03043	ko00000,ko00001,ko01000	-	-	-	SNO
MHACOO_000940-T1	554065.XP_005849136.1	4.79e-167	495	COG1640@1|root,2QU40@2759|Eukaryota,37QV5@33090|Viridiplantae,34H00@3041|Chlorophyta	3041|Chlorophyta	G	4-alpha-glucanotransferase	DPE1	-	2.4.1.25	ko:K00705	ko00500,ko01100,map00500,map01100	-	R05196	RC00049	ko00000,ko00001,ko01000	-	GH77	-	Glyco_hydro_77
MHACOO_000941-T1	248742.XP_005647724.1	4.98e-140	449	COG2124@1|root,KOG0158@2759|Eukaryota	2759|Eukaryota	C	iron ion binding	-	-	2.3.1.85,5.3.99.5	ko:K00665,ko:K01832,ko:K20771	ko00061,ko00590,ko01100,ko01212,ko04152,ko04611,ko04910,map00061,map00590,map01100,map01212,map04152,map04611,map04910	M00082,M00083	R01404,R01624,R01626,R01706,R02268,R04355,R04428,R04430,R04533,R04534,R04535,R04536,R04537,R04543,R04544,R04566,R04568,R04725,R04726,R04952,R04953,R04954,R04956,R04957,R04959,R04960,R04962,R04963,R04965,R04967,R04968,R04970,R08159	RC00004,RC00014,RC00029,RC00039,RC00052,RC00076,RC00117,RC00120,RC00674,RC00831,RC01095,RC02727,RC02728,RC02729,RC02857,RC02888	ko00000,ko00001,ko00002,ko00199,ko01000,ko01004,ko04147	-	-	-	p450
MHACOO_000942-T1	248742.XP_005648163.1	1.39e-44	149	COG1758@1|root,KOG3405@2759|Eukaryota,37U1R@33090|Viridiplantae,34ME4@3041|Chlorophyta	3041|Chlorophyta	K	RNA polymerase Rpb6	-	-	-	ko:K03014	ko00230,ko00240,ko01100,ko03020,ko04623,ko05016,ko05169,map00230,map00240,map01100,map03020,map04623,map05016,map05169	M00180,M00181,M00182	R00435,R00441,R00442,R00443	RC02795	br01611,ko00000,ko00001,ko00002,ko03021,ko03400	-	-	-	RNA_pol_Rpb6
MHACOO_000942-T2	248742.XP_005648163.1	9.65e-41	138	COG1758@1|root,KOG3405@2759|Eukaryota,37U1R@33090|Viridiplantae,34ME4@3041|Chlorophyta	3041|Chlorophyta	K	RNA polymerase Rpb6	-	-	-	ko:K03014	ko00230,ko00240,ko01100,ko03020,ko04623,ko05016,ko05169,map00230,map00240,map01100,map03020,map04623,map05016,map05169	M00180,M00181,M00182	R00435,R00441,R00442,R00443	RC02795	br01611,ko00000,ko00001,ko00002,ko03021,ko03400	-	-	-	RNA_pol_Rpb6
MHACOO_000943-T1	248742.XP_005645178.1	0	1090	COG0013@1|root,COG0625@1|root,KOG0188@2759|Eukaryota,KOG0867@2759|Eukaryota,37Q0V@33090|Viridiplantae,34H1W@3041|Chlorophyta	3041|Chlorophyta	J	Catalyzes the attachment of alanine to tRNA(Ala) in a two-step reaction alanine is first activated by ATP to form Ala- AMP and then transferred to the acceptor end of tRNA(Ala). Also edits incorrectly charged tRNA(Ala) via its editing domain	-	-	6.1.1.7	ko:K01872	ko00970,map00970	M00359,M00360	R03038	RC00055,RC00523	ko00000,ko00001,ko00002,ko01000,ko01007,ko03016	-	-	-	DHHA1,GST_C,GST_N,tRNA-synt_2c,tRNA_SAD
MHACOO_000943-T2	248742.XP_005645178.1	0	1004	COG0013@1|root,COG0625@1|root,KOG0188@2759|Eukaryota,KOG0867@2759|Eukaryota,37Q0V@33090|Viridiplantae,34H1W@3041|Chlorophyta	3041|Chlorophyta	J	Catalyzes the attachment of alanine to tRNA(Ala) in a two-step reaction alanine is first activated by ATP to form Ala- AMP and then transferred to the acceptor end of tRNA(Ala). Also edits incorrectly charged tRNA(Ala) via its editing domain	-	-	6.1.1.7	ko:K01872	ko00970,map00970	M00359,M00360	R03038	RC00055,RC00523	ko00000,ko00001,ko00002,ko01000,ko01007,ko03016	-	-	-	DHHA1,GST_C,GST_N,tRNA-synt_2c,tRNA_SAD
MHACOO_000948-T1	248742.XP_005648115.1	1.27e-83	283	COG1073@1|root,KOG1552@2759|Eukaryota,37JH2@33090|Viridiplantae	33090|Viridiplantae	J	Alpha beta-Hydrolases superfamily protein	-	-	-	-	-	-	-	-	-	-	-	-	Hydrolase_4
MHACOO_000949-T1	3055.EDP04071	3.27e-17	90.5	28JYB@1|root,2QSCR@2759|Eukaryota,37MTW@33090|Viridiplantae,34N9J@3041|Chlorophyta	3041|Chlorophyta	S	acyl-CoA--sterol O-acyltransferase 1-like	-	-	-	-	-	-	-	-	-	-	-	-	MBOAT_2
MHACOO_000950-T1	3694.POPTR_0001s32630.1	1.87e-14	84.7	28N0T@1|root,2QUJN@2759|Eukaryota,37ISP@33090|Viridiplantae,3GCIJ@35493|Streptophyta,4JEPY@91835|fabids	35493|Streptophyta	A	Filamin-type immunoglobulin domains	-	GO:0001501,GO:0003674,GO:0005488,GO:0005575,GO:0005576,GO:0005622,GO:0005623,GO:0005634,GO:0005654,GO:0005737,GO:0005829,GO:0007275,GO:0008150,GO:0008270,GO:0031974,GO:0031981,GO:0032501,GO:0032502,GO:0043167,GO:0043169,GO:0043226,GO:0043227,GO:0043229,GO:0043231,GO:0043233,GO:0044421,GO:0044422,GO:0044424,GO:0044428,GO:0044444,GO:0044446,GO:0044464,GO:0045171,GO:0046872,GO:0046914,GO:0048513,GO:…	-	-	-	-	-	-	-	-	-	-	Filamin,RRM_1
MHACOO_000952-T1	3075.A0A087SGR3	1.52e-53	183	KOG3224@1|root,KOG3224@2759|Eukaryota,37P16@33090|Viridiplantae,34I5R@3041|Chlorophyta	3041|Chlorophyta	S	TIP41-like family	-	-	-	ko:K17607	ko04138,map04138	-	-	-	ko00000,ko00001,ko01009	-	-	-	TIP41
MHACOO_000955-T1	72658.Bostr.2902s0001.1.p	2.3e-18	92	28J9M@1|root,2QRND@2759|Eukaryota,37RIA@33090|Viridiplantae,3GCEJ@35493|Streptophyta	35493|Streptophyta	O	Zinc finger, C3HC4 type (RING finger)	-	-	-	-	-	-	-	-	-	-	-	-	zf-C3HC4,zf-RING_2
MHACOO_000956-T1	248742.XP_005648122.1	5.99e-79	274	COG5273@1|root,KOG1311@2759|Eukaryota,37J6G@33090|Viridiplantae,34KM9@3041|Chlorophyta	3041|Chlorophyta	I	Belongs to the DHHC palmitoyltransferase family	-	-	2.3.1.225	ko:K16675,ko:K20030	ko04391,map04391	-	-	-	ko00000,ko00001,ko01000,ko04131	-	-	-	DHHC
MHACOO_000958-T1	1385935.N836_01970	2.5e-130	387	COG0468@1|root,COG0468@2|Bacteria,1G14C@1117|Cyanobacteria,1H7PM@1150|Oscillatoriales	1117|Cyanobacteria	L	Can catalyze the hydrolysis of ATP in the presence of single-stranded DNA, the ATP-dependent uptake of single-stranded DNA by duplex DNA, and the ATP-dependent hybridization of homologous single-stranded DNAs. It interacts with LexA causing its activation and leading to its autocatalytic cleavage	recA	GO:0000166,GO:0003674,GO:0003676,GO:0003677,GO:0003697,GO:0003824,GO:0005488,GO:0005524,GO:0005575,GO:0005622,GO:0005623,GO:0005737,GO:0005829,GO:0006139,GO:0006259,GO:0006281,GO:0006310,GO:0006725,GO:0006807,GO:0006950,GO:0006974,GO:0007154,GO:0008094,GO:0008144,GO:0008150,GO:0008152,GO:0009432,GO:0009605,GO:0009987,GO:0009991,GO:0016462,GO:0016787,GO:0016817,GO:0016818,GO:0016887,GO:0017076,GO:…	-	ko:K03553	ko03440,map03440	M00729	-	-	ko00000,ko00001,ko00002,ko03400	-	-	-	RecA
MHACOO_000960-T1	248742.XP_005648131.1	2.1e-203	580	COG1362@1|root,KOG2596@2759|Eukaryota,37I9V@33090|Viridiplantae,34HFD@3041|Chlorophyta	3041|Chlorophyta	E	Belongs to the peptidase M18 family	-	-	3.4.11.21	ko:K01267	-	-	-	-	ko00000,ko01000,ko01002,ko04131	-	-	-	Peptidase_M18
MHACOO_000963-T1	395019.Bmul_5134	8.34e-38	152	COG2223@1|root,COG2223@2|Bacteria,1NS91@1224|Proteobacteria,2VZZ5@28216|Betaproteobacteria,1KIE6@119060|Burkholderiaceae	28216|Betaproteobacteria	P	Major Facilitator Superfamily	-	-	-	-	-	-	-	-	-	-	-	-	MFS_1
MHACOO_000965-T1	36331.EPrPI00000015256	2.69e-10	63.2	COG5025@1|root,KOG2294@2759|Eukaryota,1MAQ7@121069|Pythiales	121069|Pythiales	K	Source PGD	-	-	-	-	-	-	-	-	-	-	-	-	FHA
MHACOO_000966-T1	248742.XP_005643385.1	1.13e-78	244	COG5137@1|root,KOG3265@2759|Eukaryota,37M0U@33090|Viridiplantae,34HVY@3041|Chlorophyta	3041|Chlorophyta	BK	ASF1 like histone chaperone	-	-	-	ko:K10753	-	-	-	-	ko00000,ko03036	-	-	-	ASF1_hist_chap
MHACOO_000967-T1	248742.XP_005643414.1	2.84e-220	658	2CT0H@1|root,2RE5K@2759|Eukaryota,37TBJ@33090|Viridiplantae,34H97@3041|Chlorophyta	3041|Chlorophyta	-	-	GWD3	-	2.7.9.4	ko:K08244	-	-	-	-	ko00000,ko01000	-	-	-	PPDK_N
MHACOO_000969-T1	38727.Pavir.Ib00277.1.p	2.12e-47	174	COG4638@1|root,2QQ8U@2759|Eukaryota,37MEC@33090|Viridiplantae,3GE1K@35493|Streptophyta,3KP85@4447|Liliopsida,3IC76@38820|Poales	35493|Streptophyta	P	Pheophorbide a oxygenase	PAO	GO:0000003,GO:0002376,GO:0003006,GO:0003674,GO:0003824,GO:0004497,GO:0005488,GO:0005575,GO:0005622,GO:0005623,GO:0005737,GO:0006725,GO:0006778,GO:0006787,GO:0006807,GO:0006950,GO:0006952,GO:0006955,GO:0007275,GO:0008150,GO:0008152,GO:0008219,GO:0009056,GO:0009507,GO:0009526,GO:0009528,GO:0009534,GO:0009535,GO:0009536,GO:0009579,GO:0009605,GO:0009607,GO:0009617,GO:0009706,GO:0009791,GO:0009814,GO:…	1.14.15.17	ko:K13071	ko00860,ko01110,map00860,map01110	-	R08921	RC03394	ko00000,ko00001,ko01000	-	-	-	PaO,Rieske
MHACOO_000972-T1	554065.XP_005845785.1	1.26e-104	333	COG0277@1|root,2QQWK@2759|Eukaryota,37QU2@33090|Viridiplantae,34P2R@3041|Chlorophyta	3041|Chlorophyta	C	Belongs to the oxygen-dependent FAD-linked oxidoreductase family	-	-	-	-	-	-	-	-	-	-	-	-	BBE,FAD_binding_4
MHACOO_000973-T1	248742.XP_005650486.1	6.29e-172	494	COG1678@1|root,KOG1567@2759|Eukaryota,37Z7D@33090|Viridiplantae,34J8R@3041|Chlorophyta	3041|Chlorophyta	F	Ribonucleotide reductase, small chain	-	-	1.17.4.1	ko:K10808	ko00230,ko00240,ko00480,ko00983,ko01100,ko04115,map00230,map00240,map00480,map00983,map01100,map04115	M00053	R02017,R02019,R02024,R08363,R08364,R11893	RC00613,RC01003	ko00000,ko00001,ko00002,ko01000,ko03400	-	-	-	Ribonuc_red_sm
MHACOO_000976-T1	3075.A0A087SFA3	8.21e-93	314	COG0323@1|root,KOG1978@2759|Eukaryota,37KRE@33090|Viridiplantae,34JCY@3041|Chlorophyta	3041|Chlorophyta	L	DNA mismatch repair protein, C-terminal domain	-	-	-	ko:K10858	ko03430,ko03460,map03430,map03460	M00295	-	-	ko00000,ko00001,ko00002,ko03400	-	-	-	DNA_mis_repair,HATPase_c_3,MutL_C
MHACOO_000977-T1	554065.XP_005843286.1	2.41e-85	271	COG0007@1|root,KOG1527@2759|Eukaryota,37KMV@33090|Viridiplantae,34H2K@3041|Chlorophyta	3041|Chlorophyta	H	Tetrapyrrole (Corrin/Porphyrin) Methylases	UPM1	-	2.1.1.107	ko:K02303	ko00860,ko01100,ko01110,ko01120,map00860,map01100,map01110,map01120	M00121	R03194	RC00003,RC00871	ko00000,ko00001,ko00002,ko01000	-	-	-	TP_methylase
MHACOO_000981-T1	57918.XP_004301803.1	2.39e-12	67.4	COG5088@1|root,KOG4086@2759|Eukaryota,37NMH@33090|Viridiplantae,3G8HJ@35493|Streptophyta,4JK5P@91835|fabids	35493|Streptophyta	K	Component of the Mediator complex, a coactivator involved in the regulated transcription of nearly all RNA polymerase II-dependent genes. Mediator functions as a bridge to convey information from gene-specific regulatory proteins to the basal RNA polymerase II transcription machinery. Mediator is recruited to promoters by direct interactions with regulatory proteins and serves as a scaffold for t…	-	GO:0000428,GO:0003674,GO:0003712,GO:0003713,GO:0005575,GO:0005622,GO:0005623,GO:0005634,GO:0005654,GO:0005667,GO:0006139,GO:0006351,GO:0006355,GO:0006357,GO:0006725,GO:0006807,GO:0008150,GO:0008152,GO:0009058,GO:0009059,GO:0009889,GO:0009891,GO:0009893,GO:0009987,GO:0010467,GO:0010468,GO:0010556,GO:0010557,GO:0010604,GO:0016070,GO:0016591,GO:0016592,GO:0018130,GO:0019219,GO:0019222,GO:0019438,GO:…	-	ko:K15153	-	-	-	-	ko00000,ko03021	-	-	-	Med31
MHACOO_000982-T1	1323361.JPOC01000006_gene633	3.04e-15	81.6	29RPH@1|root,30CSW@2|Bacteria,2IF19@201174|Actinobacteria,4FVXR@85025|Nocardiaceae	201174|Actinobacteria	-	-	-	-	-	-	-	-	-	-	-	-	-	-	-
MHACOO_000984-T1	203908.EGG12947	1.75e-09	66.2	COG1676@1|root,KOG4133@2759|Eukaryota,38FNF@33154|Opisthokonta,3NXRC@4751|Fungi,3V0MH@5204|Basidiomycota,2YFIY@29000|Pucciniomycotina	4751|Fungi	J	Constitutes one of the two catalytic subunit of the tRNA-splicing endonuclease complex, a complex responsible for identification and cleavage of the splice sites in pre-tRNA. It cleaves pre-tRNA at the 5'- and 3'-splice sites to release the intron. The products are an intron and two tRNA half-molecules bearing 2',3'-cyclic phosphate and 5'-OH termini. There are no conserved sequences at the splic…	SEN34	GO:0000213,GO:0000214,GO:0000379,GO:0000394,GO:0003674,GO:0003676,GO:0003824,GO:0004518,GO:0004519,GO:0004521,GO:0004540,GO:0004549,GO:0005488,GO:0005575,GO:0005622,GO:0005623,GO:0005634,GO:0005737,GO:0005739,GO:0005740,GO:0005741,GO:0006139,GO:0006388,GO:0006396,GO:0006399,GO:0006725,GO:0006807,GO:0008033,GO:0008150,GO:0008152,GO:0008380,GO:0009987,GO:0010467,GO:0012505,GO:0016020,GO:0016070,GO:…	3.1.27.9	ko:K15323	-	-	-	-	ko00000,ko03016	-	-	-	tRNA_int_endo
MHACOO_000987-T1	3075.A0A087SBU5	9.95e-60	210	COG1439@1|root,KOG2463@2759|Eukaryota,37R5M@33090|Viridiplantae,34ING@3041|Chlorophyta	3041|Chlorophyta	O	PIN domain of ribonuclease	-	-	-	ko:K11883	ko03008,map03008	-	-	-	ko00000,ko00001,ko03009,ko03051	-	-	-	NOB1_Zn_bind,PIN_6
MHACOO_000988-T1	43151.ADAC009696-PA	1.47e-33	125	COG0678@1|root,KOG0541@2759|Eukaryota,3A0I3@33154|Opisthokonta,3BPTI@33208|Metazoa,3CUZ5@33213|Bilateria,41Z1G@6656|Arthropoda,3SM65@50557|Insecta,45291@7147|Diptera,45E6P@7148|Nematocera	33208|Metazoa	O	Peroxiredoxin 5	PRDX5	GO:0000302,GO:0001016,GO:0001067,GO:0001894,GO:0002682,GO:0002683,GO:0003674,GO:0003676,GO:0003677,GO:0003824,GO:0004601,GO:0004857,GO:0004866,GO:0004869,GO:0005102,GO:0005488,GO:0005515,GO:0005575,GO:0005622,GO:0005623,GO:0005634,GO:0005737,GO:0005739,GO:0005777,GO:0005782,GO:0005829,GO:0006139,GO:0006355,GO:0006359,GO:0006725,GO:0006732,GO:0006733,GO:0006739,GO:0006753,GO:0006793,GO:0006796,GO:…	1.11.1.15	ko:K11187	ko04146,map04146	-	-	-	ko00000,ko00001,ko01000	-	-	-	Redoxin
MHACOO_000989-T1	1333998.M2A_2023	5.05e-21	106	COG2132@1|root,COG2132@2|Bacteria,1MU0J@1224|Proteobacteria,2TQXH@28211|Alphaproteobacteria,4BQU5@82117|unclassified Alphaproteobacteria	28211|Alphaproteobacteria	Q	Multicopper oxidase	-	-	-	-	-	-	-	-	-	-	-	-	Cu-oxidase,Cu-oxidase_3
MHACOO_000991-T1	248742.XP_005650488.1	8.83e-59	198	KOG1470@1|root,KOG1470@2759|Eukaryota,37REW@33090|Viridiplantae,34MJR@3041|Chlorophyta	3041|Chlorophyta	I	Domain in homologues of a S. cerevisiae phosphatidylinositol transfer protein (Sec14p)	-	-	-	-	-	-	-	-	-	-	-	-	CRAL_TRIO
MHACOO_000991-T2	248742.XP_005650488.1	2.86e-39	147	KOG1470@1|root,KOG1470@2759|Eukaryota,37REW@33090|Viridiplantae,34MJR@3041|Chlorophyta	3041|Chlorophyta	I	Domain in homologues of a S. cerevisiae phosphatidylinositol transfer protein (Sec14p)	-	-	-	-	-	-	-	-	-	-	-	-	CRAL_TRIO
MHACOO_000996-T1	248742.XP_005650503.1	1.73e-53	176	COG4446@1|root,2QPJZ@2759|Eukaryota,37K1E@33090|Viridiplantae,34HYA@3041|Chlorophyta	3041|Chlorophyta	S	Protein of unknown function (DUF1499)	-	-	-	-	-	-	-	-	-	-	-	-	DUF1499
MHACOO_000997-T1	554065.XP_005842819.1	9.27e-37	150	KOG4652@1|root,KOG4652@2759|Eukaryota,37SFW@33090|Viridiplantae,34N2T@3041|Chlorophyta	3041|Chlorophyta	B	HORMA domain	-	-	-	-	-	-	-	-	-	-	-	-	HORMA
MHACOO_001000-T1	248742.XP_005651063.1	1.86e-111	353	COG5059@1|root,KOG0239@2759|Eukaryota,37JGY@33090|Viridiplantae	33090|Viridiplantae	Z	Belongs to the TRAFAC class myosin-kinesin ATPase superfamily. Kinesin family	-	GO:0000003,GO:0000166,GO:0000212,GO:0000226,GO:0000280,GO:0000775,GO:0000776,GO:0000777,GO:0000779,GO:0000793,GO:0003674,GO:0003774,GO:0003777,GO:0003824,GO:0005488,GO:0005515,GO:0005524,GO:0005575,GO:0005622,GO:0005623,GO:0005634,GO:0005694,GO:0005737,GO:0005819,GO:0005856,GO:0005871,GO:0005872,GO:0005874,GO:0005875,GO:0005876,GO:0006928,GO:0006996,GO:0007010,GO:0007017,GO:0007018,GO:0007049,GO:…	-	ko:K10405	-	-	-	-	ko00000,ko03036,ko04812	-	-	-	Kinesin,Microtub_bd
MHACOO_001001-T1	3075.A0A087SQ37	9.32e-15	84.7	COG0457@1|root,KOG0553@2759|Eukaryota	2759|Eukaryota	O	negative regulation of ER-associated ubiquitin-dependent protein catabolic process	TRANK1	-	-	ko:K09527	-	-	-	-	ko00000,ko03110	-	-	-	DnaJ,TPR_1,TPR_11,TPR_2
MHACOO_001002-T1	248742.XP_005650484.1	4.04e-99	310	COG0144@1|root,KOG1122@2759|Eukaryota,37M5F@33090|Viridiplantae,34MPC@3041|Chlorophyta	3041|Chlorophyta	A	Belongs to the class I-like SAM-binding methyltransferase superfamily. RsmB NOP family	-	-	2.1.1.176	ko:K03500	-	-	-	-	ko00000,ko01000,ko03009	-	-	-	Methyltr_RsmB-F
MHACOO_001003-T1	248742.XP_005650512.1	5.33e-81	265	KOG0804@1|root,KOG0804@2759|Eukaryota,37HX1@33090|Viridiplantae,34HUJ@3041|Chlorophyta	3041|Chlorophyta	O	Ubiquitin Carboxyl-terminal Hydrolase-like zinc finger	-	-	2.3.2.27	ko:K10632	ko04014,map04014	-	-	-	ko00000,ko00001,ko01000,ko04121	-	-	-	BRAP2,zf-RING_2,zf-UBP
MHACOO_001004-T1	3075.A0A087SBU4	3.54e-222	658	COG0513@1|root,KOG0337@2759|Eukaryota,37IQS@33090|Viridiplantae,34GWV@3041|Chlorophyta	3041|Chlorophyta	A	Belongs to the DEAD box helicase family	-	-	3.6.4.13	ko:K14808	-	-	-	-	ko00000,ko01000,ko03009	-	-	-	DBP10CT,DEAD,Helicase_C
MHACOO_001005-T1	644548.SCNU_07883	1.14e-58	209	COG0536@1|root,COG0536@2|Bacteria,2GISB@201174|Actinobacteria,4GAIE@85026|Gordoniaceae	201174|Actinobacteria	S	An essential GTPase which binds GTP, GDP and possibly (p)ppGpp with moderate affinity, with high nucleotide exchange rates and a fairly low GTP hydrolysis rate. Plays a role in control of the cell cycle, stress response, ribosome biogenesis and in those bacteria that undergo differentiation, in morphogenesis control	obg	GO:0000166,GO:0000287,GO:0001882,GO:0001883,GO:0003674,GO:0003824,GO:0003924,GO:0005488,GO:0005525,GO:0005575,GO:0005622,GO:0005623,GO:0005737,GO:0005840,GO:0005886,GO:0006464,GO:0006468,GO:0006793,GO:0006796,GO:0006807,GO:0008150,GO:0008152,GO:0009987,GO:0016020,GO:0016310,GO:0016462,GO:0016787,GO:0016817,GO:0016818,GO:0017076,GO:0017111,GO:0019001,GO:0019538,GO:0032549,GO:0032550,GO:0032553,GO:…	-	ko:K03979	-	-	-	-	ko00000,ko01000,ko03009	-	-	-	DUF1967,GTP1_OBG,MMR_HSR1
MHACOO_001006-T1	3067.XP_002946341.1	4.37e-224	633	COG1012@1|root,KOG2450@2759|Eukaryota,37NHF@33090|Viridiplantae,34GWJ@3041|Chlorophyta	3041|Chlorophyta	E	Belongs to the aldehyde dehydrogenase family	-	-	1.2.1.9	ko:K00131	ko00010,ko00030,ko01100,ko01120,ko01200,map00010,map00030,map01100,map01120,map01200	M00308,M00633	R01058	RC00242	ko00000,ko00001,ko00002,ko01000	-	-	-	Aldedh
MHACOO_001007-T1	2903.EOD07152	2.77e-21	97.8	COG5021@1|root,KOG0941@2759|Eukaryota	2759|Eukaryota	O	ubiquitin-protein transferase activity	HERC4	GO:0000003,GO:0000079,GO:0000209,GO:0001650,GO:0001817,GO:0001818,GO:0001932,GO:0002244,GO:0002252,GO:0002376,GO:0002520,GO:0002682,GO:0002684,GO:0002697,GO:0002831,GO:0003674,GO:0003824,GO:0004842,GO:0005488,GO:0005515,GO:0005575,GO:0005622,GO:0005623,GO:0005634,GO:0005730,GO:0005737,GO:0005829,GO:0006464,GO:0006508,GO:0006511,GO:0006807,GO:0006950,GO:0006952,GO:0006955,GO:0007275,GO:0007276,GO:…	2.3.2.26	ko:K10614,ko:K10615,ko:K22372	ko04120,map04120	-	-	-	ko00000,ko00001,ko01000,ko04121	-	-	-	HECT,RCC1
MHACOO_001008-T1	3067.XP_002955517.1	1.41e-40	167	KOG1940@1|root,KOG1940@2759|Eukaryota,37YDN@33090|Viridiplantae,34K8E@3041|Chlorophyta	3041|Chlorophyta	S	CHY zinc finger	-	-	-	-	-	-	-	-	-	-	-	-	zf-CHY
MHACOO_001009-T1	72658.Bostr.30275s0437.1.p	1.31e-13	79.7	COG5333@1|root,KOG0834@2759|Eukaryota,37HRJ@33090|Viridiplantae,3GAWA@35493|Streptophyta,3HVJ6@3699|Brassicales	35493|Streptophyta	D	Belongs to the cyclin family	-	GO:0000079,GO:0000307,GO:0001932,GO:0001934,GO:0003674,GO:0005575,GO:0005622,GO:0005623,GO:0005634,GO:0006355,GO:0006357,GO:0007049,GO:0008150,GO:0009889,GO:0009891,GO:0009893,GO:0009987,GO:0010468,GO:0010556,GO:0010557,GO:0010562,GO:0010604,GO:0010628,GO:0016538,GO:0019207,GO:0019219,GO:0019220,GO:0019222,GO:0019887,GO:0030234,GO:0031323,GO:0031325,GO:0031326,GO:0031328,GO:0031399,GO:0031401,GO:…	-	ko:K15188	ko05202,map05202	-	-	-	ko00000,ko00001,ko03021	-	-	-	Cyclin_C,Cyclin_N
MHACOO_001010-T1	44056.XP_009039326.1	3.48e-44	162	COG5029@1|root,KOG0366@2759|Eukaryota	2759|Eukaryota	O	Rab geranylgeranyltransferase activity	RABGGTB	GO:0003008,GO:0003674,GO:0003824,GO:0004659,GO:0004661,GO:0004663,GO:0005488,GO:0005515,GO:0005575,GO:0005622,GO:0005623,GO:0005737,GO:0005829,GO:0005886,GO:0005968,GO:0006464,GO:0006605,GO:0006612,GO:0006807,GO:0006810,GO:0006886,GO:0006888,GO:0007275,GO:0007600,GO:0007601,GO:0008104,GO:0008150,GO:0008152,GO:0008270,GO:0008289,GO:0008318,GO:0009555,GO:0009987,GO:0010941,GO:0015031,GO:0015833,GO:…	2.5.1.60,2.7.11.22,2.7.11.23,3.2.1.52	ko:K02211,ko:K05956,ko:K12373	ko00511,ko00513,ko00520,ko00531,ko00603,ko00604,ko01100,ko04142,ko05202,map00511,map00513,map00520,map00531,map00603,map00604,map01100,map04142,map05202	M00079	R00022,R06004,R11316	RC00049	ko00000,ko00001,ko00002,ko01000,ko01001,ko01006,ko03021,ko03110,ko04131	-	GH20	-	Prenyltrans
MHACOO_001011-T1	3075.A0A087SL84	1.18e-79	265	28II8@1|root,2QQV7@2759|Eukaryota,37R5J@33090|Viridiplantae,34NRB@3041|Chlorophyta	3041|Chlorophyta	S	Protein of unknown function (DUF1336)	-	-	-	-	-	-	-	-	-	-	-	-	DUF1336
MHACOO_001012-T1	248742.XP_005650535.1	8.08e-90	278	COG0414@1|root,KOG3042@2759|Eukaryota,37KSZ@33090|Viridiplantae,34JEA@3041|Chlorophyta	3041|Chlorophyta	H	Pantoate-beta-alanine ligase	-	-	6.3.2.1	ko:K01918	ko00410,ko00770,ko01100,ko01110,map00410,map00770,map01100,map01110	M00119	R02473	RC00096,RC00141	ko00000,ko00001,ko00002,ko01000	-	-	-	Pantoate_ligase
MHACOO_001013-T1	248742.XP_005650534.1	5.38e-178	542	COG0123@1|root,COG0666@1|root,KOG1343@2759|Eukaryota,KOG4177@2759|Eukaryota,37KJB@33090|Viridiplantae,34H3D@3041|Chlorophyta	3041|Chlorophyta	B	histone deacetylase	-	-	-	-	-	-	-	-	-	-	-	-	Ank,Ank_2,Ank_4,Hist_deacetyl
MHACOO_001017-T1	3055.EDP09521	7e-75	244	COG0523@1|root,KOG2743@2759|Eukaryota,37NS7@33090|Viridiplantae,34HQA@3041|Chlorophyta	3041|Chlorophyta	H	Cobalamin synthesis protein cobW C-terminal domain	-	-	-	-	-	-	-	-	-	-	-	-	CobW_C,cobW
MHACOO_001018-T1	554065.XP_005842711.1	4.77e-18	77	KOG3500@1|root,KOG3500@2759|Eukaryota,37XZE@33090|Viridiplantae,34NC2@3041|Chlorophyta	3041|Chlorophyta	P	ATP synthase subunit H	-	-	-	ko:K02153	ko00190,ko01100,ko04145,ko04721,ko04966,ko05110,ko05120,ko05323,map00190,map01100,map04145,map04721,map04966,map05110,map05120,map05323	M00160	-	-	ko00000,ko00001,ko00002	3.A.2.2	-	-	ATP_synt_H
MHACOO_001019-T1	248742.XP_005650521.1	0	1019	COG0465@1|root,KOG0731@2759|Eukaryota,37P0Z@33090|Viridiplantae,34H1E@3041|Chlorophyta	3041|Chlorophyta	O	Belongs to the AAA ATPase family	FTSH2	-	-	ko:K03798	-	M00742	-	-	ko00000,ko00002,ko01000,ko01002,ko03110	-	-	-	AAA,Peptidase_M41
MHACOO_001020-T1	248742.XP_005650528.1	2.39e-48	184	COG5099@1|root,KOG2049@2759|Eukaryota,37IWQ@33090|Viridiplantae,34GSX@3041|Chlorophyta	3041|Chlorophyta	J	Pumilio-like repeats	-	-	-	-	-	-	-	-	-	-	-	-	PUF
MHACOO_001021-T1	3055.EDO96428	2.24e-48	158	KOG3434@1|root,KOG3434@2759|Eukaryota,37UKJ@33090|Viridiplantae,34KZJ@3041|Chlorophyta	3041|Chlorophyta	J	Component of cytosolic 80S ribosome and 60S large subunit	RPL22	-	-	ko:K02891	ko03010,map03010	M00177	-	-	br01610,ko00000,ko00001,ko00002,ko03011	-	-	-	Ribosomal_L22e
MHACOO_001022-T1	4081.Solyc03g119700.2.1	6.04e-35	125	COG2127@1|root,2RY43@2759|Eukaryota,37U4M@33090|Viridiplantae,3GI7N@35493|Streptophyta,44JK2@71274|asterids	35493|Streptophyta	S	ATP-dependent Clp protease adaptor protein ClpS	-	-	-	ko:K06891	-	-	-	-	ko00000	-	-	-	ClpS
MHACOO_001023-T1	248742.XP_005650533.1	5.35e-37	128	2E0ET@1|root,2S7VD@2759|Eukaryota	2759|Eukaryota	-	-	PGR5	GO:0001101,GO:0003674,GO:0003824,GO:0005575,GO:0005622,GO:0005623,GO:0005737,GO:0006091,GO:0006950,GO:0008150,GO:0008152,GO:0009055,GO:0009314,GO:0009414,GO:0009415,GO:0009416,GO:0009507,GO:0009534,GO:0009535,GO:0009536,GO:0009579,GO:0009628,GO:0009642,GO:0009644,GO:0009767,GO:0009773,GO:0009987,GO:0010035,GO:0010117,GO:0015979,GO:0016020,GO:0016491,GO:0019684,GO:0022900,GO:0031976,GO:0031984,GO:…	-	-	-	-	-	-	-	-	-	-	-
MHACOO_001025-T1	3067.XP_002948448.1	4.61e-169	557	2CMG1@1|root,2QQ90@2759|Eukaryota,37NRX@33090|Viridiplantae,34JSP@3041|Chlorophyta	3041|Chlorophyta	S	Inositol hexakisphosphate	-	-	-	-	-	-	-	-	-	-	-	-	PTPlike_phytase
MHACOO_001027-T1	248742.XP_005650519.1	5.48e-83	262	KOG2981@1|root,KOG2981@2759|Eukaryota,37NHY@33090|Viridiplantae,34GND@3041|Chlorophyta	3041|Chlorophyta	U	Autophagy-related protein 3	-	-	-	ko:K08343	ko04136,ko04138,ko04140,ko05167,map04136,map04138,map04140,map05167	-	-	-	ko00000,ko00001,ko03029,ko04121,ko04131	-	-	-	Autophagy_C,Autophagy_N,Autophagy_act_C
MHACOO_001028-T1	70448.A0A090M5T7	3.84e-20	91.3	KOG3362@1|root,KOG3362@2759|Eukaryota,37HH9@33090|Viridiplantae,34ICW@3041|Chlorophyta	3041|Chlorophyta	S	HIT zinc finger	-	-	-	ko:K11663	-	-	-	-	ko00000,ko03036	-	-	-	zf-HIT
MHACOO_001030-T1	248742.XP_005650544.1	1.14e-55	195	2CMYK@1|root,2QST0@2759|Eukaryota,37RDM@33090|Viridiplantae,34I6J@3041|Chlorophyta	3041|Chlorophyta	-	-	-	-	-	-	-	-	-	-	-	-	-	-	-
MHACOO_001031-T1	248742.XP_005650543.1	2.45e-87	277	COG5210@1|root,KOG4567@2759|Eukaryota,37IC9@33090|Viridiplantae,34HQ2@3041|Chlorophyta	3041|Chlorophyta	S	Domain in Tre-2, BUB2p, and Cdc16p. Probable Rab-GAPs.	-	-	-	-	-	-	-	-	-	-	-	-	RabGAP-TBC
MHACOO_001032-T1	38833.XP_003059004.1	3.78e-206	636	COG0553@1|root,KOG0390@2759|Eukaryota,37N6W@33090|Viridiplantae,34JE1@3041|Chlorophyta	3041|Chlorophyta	A	SNF2 family N-terminal domain	RAD54	-	-	ko:K10875	ko03440,map03440	-	-	-	ko00000,ko00001,ko01000,ko03400	-	-	-	Helicase_C,SNF2_N
MHACOO_001033-T1	3067.XP_002957310.1	1.34e-37	135	COG0671@1|root,KOG3146@2759|Eukaryota,37MC6@33090|Viridiplantae,34ID8@3041|Chlorophyta	3041|Chlorophyta	I	Lipid phosphate phosphatase epsilon	-	-	3.6.1.43	ko:K07252	ko00510,map00510	-	R01004	RC00002	ko00000,ko00001,ko01000	-	-	-	PAP2
MHACOO_001039-T1	248742.XP_005650422.1	1.07e-168	488	COG3185@1|root,KOG0638@2759|Eukaryota,37IS0@33090|Viridiplantae,34GTJ@3041|Chlorophyta	3041|Chlorophyta	E	4-hydroxyphenylpyruvate dioxygenase	-	-	1.13.11.27	ko:K00457	ko00130,ko00350,ko00360,ko01100,map00130,map00350,map00360,map01100	M00044	R01372,R02521	RC00505,RC00738	ko00000,ko00001,ko00002,ko01000,ko04147	-	-	iRC1080.CRv4_Au5_s2_g9516_t1	Glyoxalase
MHACOO_001040-T1	554065.XP_005849176.1	7.44e-46	150	COG2214@1|root,KOG0723@2759|Eukaryota,37WHK@33090|Viridiplantae,34NA4@3041|Chlorophyta	3041|Chlorophyta	O	DnaJ molecular chaperone homology domain	-	-	-	ko:K09539	-	-	-	-	ko00000,ko03029,ko03110	-	-	-	-
MHACOO_001041-T1	248742.XP_005650415.1	2.49e-13	67.4	KOG4624@1|root,KOG4624@2759|Eukaryota,37X4M@33090|Viridiplantae,34NFH@3041|Chlorophyta	3041|Chlorophyta	S	COX assembly mitochondrial protein	-	-	-	ko:K18171	-	-	-	-	ko00000,ko03029	-	-	-	Cmc1
MHACOO_001042-T1	248742.XP_005650418.1	1.63e-212	610	COG1012@1|root,KOG2454@2759|Eukaryota,37KDF@33090|Viridiplantae,34K34@3041|Chlorophyta	3041|Chlorophyta	C	Belongs to the aldehyde dehydrogenase family	-	-	-	-	-	-	-	-	-	-	-	-	Aldedh
MHACOO_001043-T1	1121479.AUBS01000016_gene1845	4.34e-85	277	COG0798@1|root,COG0798@2|Bacteria,1MUXY@1224|Proteobacteria,2TSVJ@28211|Alphaproteobacteria	28211|Alphaproteobacteria	P	COG0798 Arsenite efflux pump ACR3 and related permeases	arsB	-	-	ko:K03325	-	-	-	-	ko00000,ko02000	2.A.59	-	-	SBF
MHACOO_001044-T1	248742.XP_005650407.1	8.72e-126	404	COG0553@1|root,KOG0390@2759|Eukaryota,37PU2@33090|Viridiplantae,34JKJ@3041|Chlorophyta	3041|Chlorophyta	A	SNF2 family N-terminal domain	-	-	-	ko:K10877	ko03440,map03440	-	-	-	ko00000,ko00001,ko01000,ko03400	-	-	-	Helicase_C,SNF2_N
MHACOO_001046-T1	248742.XP_005650411.1	3.66e-143	414	KOG1940@1|root,KOG1940@2759|Eukaryota,37JMN@33090|Viridiplantae,34K95@3041|Chlorophyta	3041|Chlorophyta	O	Zinc-ribbon	-	-	2.3.2.27	ko:K10144	ko04115,ko04120,ko05162,map04115,map04120,map05162	-	-	-	ko00000,ko00001,ko01000,ko04121	-	-	-	zf-CHY,zf-RING_UBOX,zinc_ribbon_6
MHACOO_001047-T1	3075.A0A087SQ53	2.24e-14	72	KOG3856@1|root,KOG3856@2759|Eukaryota,37UUC@33090|Viridiplantae,34MRC@3041|Chlorophyta	3041|Chlorophyta	S	Histone acetyltransferase subunit NuA4	-	-	-	ko:K11344	-	-	-	-	ko00000,ko03036	-	-	-	NuA4
MHACOO_001051-T1	554065.XP_005843451.1	1.1e-71	233	COG0264@1|root,KOG1071@2759|Eukaryota,37N65@33090|Viridiplantae,34HY4@3041|Chlorophyta	3041|Chlorophyta	J	Associates with the EF-Tu.GDP complex and induces the exchange of GDP to GTP. It remains bound to the aminoacyl-tRNA.EF- Tu.GTP complex up to the GTP hydrolysis stage on the ribosome	-	GO:0003674,GO:0003676,GO:0003723,GO:0003746,GO:0005488,GO:0005575,GO:0005622,GO:0005623,GO:0005737,GO:0005739,GO:0005759,GO:0006412,GO:0006414,GO:0006518,GO:0006807,GO:0008135,GO:0008150,GO:0008152,GO:0009058,GO:0009059,GO:0009987,GO:0010467,GO:0019538,GO:0031974,GO:0032543,GO:0034641,GO:0034645,GO:0043043,GO:0043170,GO:0043226,GO:0043227,GO:0043229,GO:0043231,GO:0043233,GO:0043603,GO:0043604,GO:…	-	-	-	-	-	-	-	-	-	-	EF_TS
MHACOO_001052-T1	38727.Pavir.Aa00852.1.p	9.38e-51	172	28KZ5@1|root,2QTG1@2759|Eukaryota,37IZT@33090|Viridiplantae,3GE2A@35493|Streptophyta,3KR2N@4447|Liliopsida,3I5XH@38820|Poales	35493|Streptophyta	S	Aminoacyl-tRNA editing domain	-	-	-	-	-	-	-	-	-	-	-	-	tRNA_edit
MHACOO_001053-T1	248742.XP_005649836.1	8e-188	547	COG0215@1|root,KOG2007@2759|Eukaryota,37I6B@33090|Viridiplantae,34H5J@3041|Chlorophyta	3041|Chlorophyta	J	DALR_2	-	-	6.1.1.16	ko:K01883	ko00970,map00970	M00359,M00360	R03650	RC00055,RC00523	ko00000,ko00001,ko00002,ko01000,ko01007,ko03016	-	-	-	DALR_2,tRNA-synt_1e
MHACOO_001054-T1	2903.EOD41420	1.6e-36	147	KOG0313@1|root,KOG0313@2759|Eukaryota	2759|Eukaryota	J	ribosomal large subunit biogenesis	YTM1	GO:0000151,GO:0000460,GO:0000470,GO:0003674,GO:0005575,GO:0005622,GO:0005623,GO:0005634,GO:0005654,GO:0005730,GO:0005911,GO:0006139,GO:0006364,GO:0006396,GO:0006725,GO:0006807,GO:0006950,GO:0006996,GO:0007154,GO:0008150,GO:0008152,GO:0009267,GO:0009506,GO:0009605,GO:0009607,GO:0009987,GO:0009991,GO:0010035,GO:0010038,GO:0010467,GO:0016043,GO:0016070,GO:0016072,GO:0022613,GO:0030054,GO:0030447,GO:…	-	ko:K11578,ko:K14863	-	-	-	-	ko00000,ko03009,ko03036,ko04131	-	-	-	NLE,WD40
MHACOO_001055-T1	3075.A0A087SGD1	0	1281	COG5271@1|root,KOG1808@2759|Eukaryota,37M93@33090|Viridiplantae	33090|Viridiplantae	U	Nuclear chaperone required for maturation and nuclear export of pre-60S ribosome subunits	-	GO:0000027,GO:0000166,GO:0001101,GO:0003674,GO:0003824,GO:0005488,GO:0005509,GO:0005524,GO:0005575,GO:0005622,GO:0005623,GO:0005634,GO:0005654,GO:0005730,GO:0005737,GO:0005911,GO:0006139,GO:0006364,GO:0006396,GO:0006725,GO:0006807,GO:0006996,GO:0007154,GO:0007165,GO:0007275,GO:0008144,GO:0008150,GO:0008152,GO:0009506,GO:0009507,GO:0009526,GO:0009536,GO:0009553,GO:0009719,GO:0009725,GO:0009737,GO:…	-	ko:K14572	ko03008,map03008	-	-	-	ko00000,ko00001,ko03009	-	-	-	AAA_5
MHACOO_001056-T1	248742.XP_005650375.1	1.6e-204	584	COG0516@1|root,KOG2550@2759|Eukaryota,37MGN@33090|Viridiplantae,34GRT@3041|Chlorophyta	3041|Chlorophyta	F	Catalyzes the conversion of inosine 5'-phosphate (IMP) to xanthosine 5'-phosphate (XMP), the first committed and rate- limiting step in the de novo synthesis of guanine nucleotides, and therefore plays an important role in the regulation of cell growth	-	-	1.1.1.205	ko:K00088	ko00230,ko00983,ko01100,ko01110,map00230,map00983,map01100,map01110	M00050	R01130,R08240	RC00143,RC02207	ko00000,ko00001,ko00002,ko01000,ko04147	-	-	-	CBS,IMPDH
MHACOO_001057-T1	281687.CJA01883	1.07e-29	109	COG0695@1|root,KOG1752@2759|Eukaryota,3A8AE@33154|Opisthokonta,3BTH4@33208|Metazoa,3D9UY@33213|Bilateria,40EUK@6231|Nematoda,1KZBQ@119089|Chromadorea,41273@6236|Rhabditida	33208|Metazoa	O	Glutaredoxin	glrx-10	GO:0003674,GO:0003824,GO:0005575,GO:0005623,GO:0006091,GO:0008150,GO:0008152,GO:0009055,GO:0009987,GO:0015035,GO:0015036,GO:0016491,GO:0016667,GO:0019725,GO:0022900,GO:0042592,GO:0044237,GO:0045454,GO:0050789,GO:0050794,GO:0055114,GO:0065007,GO:0065008	-	ko:K03676	-	-	-	-	ko00000,ko03110	-	-	-	Glutaredoxin
MHACOO_001058-T1	248742.XP_005650376.1	5.21e-30	114	COG5274@1|root,KOG0536@2759|Eukaryota,37I8R@33090|Viridiplantae,34MG1@3041|Chlorophyta	3041|Chlorophyta	C	Belongs to the cytochrome b5 family	-	-	1.6.2.2	ko:K00326	ko00520,map00520	-	R00100	-	ko00000,ko00001,ko01000	-	-	-	Cyt-b5
MHACOO_001058-T2	248742.XP_005650376.1	1.29e-19	85.5	COG5274@1|root,KOG0536@2759|Eukaryota,37I8R@33090|Viridiplantae,34MG1@3041|Chlorophyta	3041|Chlorophyta	C	Belongs to the cytochrome b5 family	-	-	1.6.2.2	ko:K00326	ko00520,map00520	-	R00100	-	ko00000,ko00001,ko01000	-	-	-	Cyt-b5
MHACOO_001060-T1	3075.A0A087SP30	2e-146	438	KOG2635@1|root,KOG2635@2759|Eukaryota,37NHA@33090|Viridiplantae,34H48@3041|Chlorophyta	3041|Chlorophyta	U	The coatomer is a cytosolic protein complex that binds to dilysine motifs and reversibly associates with Golgi non- clathrin-coated vesicles, which further mediate biosynthetic protein transport from the ER, via the Golgi up to the trans Golgi network. Coatomer complex is required for budding from Golgi membranes, and is essential for the retrograde Golgi-to-ER transport of dilysine-tagged protei…	-	-	-	ko:K20471	-	-	-	-	ko00000,ko04131	-	-	-	Adap_comp_sub,Clat_adaptor_s
MHACOO_001062-T1	34740.HMEL016819-PA	3.99e-54	171	COG0545@1|root,KOG0544@2759|Eukaryota,3A3EV@33154|Opisthokonta,3BRJS@33208|Metazoa,3D8CB@33213|Bilateria,41ZUS@6656|Arthropoda,3SNIH@50557|Insecta,449XP@7088|Lepidoptera	33208|Metazoa	O	FKBP-type peptidyl-prolyl cis-trans isomerase	FK506-bp2	GO:0000413,GO:0003674,GO:0003755,GO:0003824,GO:0005488,GO:0005527,GO:0005528,GO:0005575,GO:0005622,GO:0005623,GO:0005737,GO:0006457,GO:0006464,GO:0006807,GO:0008144,GO:0008150,GO:0008152,GO:0009987,GO:0016853,GO:0016859,GO:0018193,GO:0018208,GO:0019538,GO:0036211,GO:0043170,GO:0043412,GO:0044237,GO:0044238,GO:0044260,GO:0044267,GO:0044424,GO:0044464,GO:0061077,GO:0071704,GO:0097159,GO:0140096,GO:…	5.2.1.8	ko:K09568	-	-	-	-	ko00000,ko01000,ko03110	-	-	-	FKBP_C
MHACOO_001063-T1	248742.XP_005650381.1	9.78e-67	209	2AUXR@1|root,2RZV2@2759|Eukaryota	2759|Eukaryota	-	-	-	-	-	-	-	-	-	-	-	-	-	-	-
MHACOO_001068-T1	248742.XP_005650383.1	6.73e-92	296	KOG2443@1|root,KOG2443@2759|Eukaryota,37TJF@33090|Viridiplantae,34GXA@3041|Chlorophyta	3041|Chlorophyta	S	Signal peptide peptidase	-	-	-	ko:K09595	-	-	-	-	ko00000,ko01000,ko01002	-	-	-	Peptidase_A22B
MHACOO_001069-T1	248742.XP_005650382.1	7.9e-42	168	COG0631@1|root,KOG0698@2759|Eukaryota,37JRM@33090|Viridiplantae	33090|Viridiplantae	T	phosphatase 2C	-	GO:0000226,GO:0001101,GO:0003674,GO:0003824,GO:0004721,GO:0004722,GO:0005488,GO:0005575,GO:0005623,GO:0005886,GO:0006464,GO:0006470,GO:0006793,GO:0006796,GO:0006807,GO:0006950,GO:0006996,GO:0007010,GO:0007017,GO:0008150,GO:0008152,GO:0009414,GO:0009415,GO:0009628,GO:0009819,GO:0009987,GO:0010035,GO:0016020,GO:0016043,GO:0016311,GO:0016787,GO:0016788,GO:0016791,GO:0019538,GO:0036211,GO:0040008,GO:…	-	-	-	-	-	-	-	-	-	-	PP2C
MHACOO_001071-T1	248742.XP_005650396.1	5.51e-18	88.2	COG0120@1|root,KOG3075@2759|Eukaryota	2759|Eukaryota	G	ribose-5-phosphate isomerase activity	-	-	5.3.1.6	ko:K01807	ko00030,ko00710,ko01100,ko01110,ko01120,ko01130,ko01200,ko01230,map00030,map00710,map01100,map01110,map01120,map01130,map01200,map01230	M00004,M00007,M00165,M00167,M00580	R01056	RC00434	ko00000,ko00001,ko00002,ko01000	-	-	-	Rib_5-P_isom_A
MHACOO_001072-T1	554065.XP_005843232.1	3.14e-70	221	2CYR9@1|root,2S5VE@2759|Eukaryota,388K1@33090|Viridiplantae,34IBF@3041|Chlorophyta	3041|Chlorophyta	S	Oxygen-evolving enhancer protein 3	PSBQ	GO:0003674,GO:0005488,GO:0005509,GO:0005575,GO:0005622,GO:0005623,GO:0005737,GO:0008150,GO:0008152,GO:0009507,GO:0009521,GO:0009523,GO:0009534,GO:0009535,GO:0009536,GO:0009579,GO:0009654,GO:0009987,GO:0015979,GO:0016020,GO:0019898,GO:0031976,GO:0031984,GO:0032991,GO:0034357,GO:0042651,GO:0043167,GO:0043169,GO:0043226,GO:0043227,GO:0043229,GO:0043231,GO:0044237,GO:0044422,GO:0044424,GO:0044425,GO:…	-	ko:K08901	ko00195,ko01100,map00195,map01100	-	-	-	ko00000,ko00001,ko00194	-	-	-	PsbQ
MHACOO_001074-T1	554065.XP_005843236.1	1.2e-74	243	2EP0J@1|root,2SSAV@2759|Eukaryota,380TX@33090|Viridiplantae,34MMU@3041|Chlorophyta	3041|Chlorophyta	S	BAR domain	-	-	-	-	-	-	-	-	-	-	-	-	BAR
MHACOO_001076-T1	248742.XP_005650389.1	2.26e-183	521	COG0088@1|root,KOG1475@2759|Eukaryota,37JR5@33090|Viridiplantae,34GSZ@3041|Chlorophyta	3041|Chlorophyta	J	Ribosomal protein L4	-	-	-	ko:K02930	ko03010,map03010	M00177,M00179	-	-	br01610,ko00000,ko00001,ko00002,ko03011	-	-	-	Ribos_L4_asso_C,Ribosomal_L4
MHACOO_001077-T1	554065.XP_005843230.1	2.87e-256	723	COG1233@1|root,KOG4254@2759|Eukaryota,37IP6@33090|Viridiplantae,34KDH@3041|Chlorophyta	3041|Chlorophyta	H	Flavin containing amine oxidoreductase	-	-	-	-	-	-	-	-	-	-	-	-	Amino_oxidase
MHACOO_001079-T1	242159.ABO95400	6.09e-16	79	COG0091@1|root,KOG1711@2759|Eukaryota,37NCG@33090|Viridiplantae,34IUU@3041|Chlorophyta	3041|Chlorophyta	J	Belongs to the universal ribosomal protein uL22 family	-	-	-	ko:K02890	ko03010,map03010	M00178,M00179	-	-	br01610,ko00000,ko00001,ko00002,ko03011	-	-	-	Ribosomal_L22
MHACOO_001081-T1	248742.XP_005651615.1	9.15e-59	189	COG5249@1|root,KOG1688@2759|Eukaryota,37KJT@33090|Viridiplantae,34KN5@3041|Chlorophyta	3041|Chlorophyta	U	Involved in the retrieval of endoplasmic reticulum membrane proteins from the early Golgi compartment	RER1	-	-	-	-	-	-	-	-	-	-	-	Rer1
MHACOO_001083-T1	248742.XP_005651621.1	4.86e-63	220	COG1234@1|root,KOG2121@2759|Eukaryota,37V6N@33090|Viridiplantae,34I9I@3041|Chlorophyta	3041|Chlorophyta	S	Beta-lactamase superfamily domain	-	-	3.1.26.11	ko:K00784	ko03013,map03013	-	-	-	ko00000,ko00001,ko01000,ko03016	-	-	-	Lactamase_B
MHACOO_001085-T1	3067.XP_002955450.1	8.69e-127	407	COG0661@1|root,KOG4066@1|root,KOG1236@2759|Eukaryota,KOG4066@2759|Eukaryota,37HIM@33090|Viridiplantae,34J4M@3041|Chlorophyta	3041|Chlorophyta	K	ABC1 family	-	-	-	ko:K08869	-	-	-	-	ko00000,ko01001	-	-	-	ABC1
MHACOO_001086-T1	248742.XP_005651635.1	7.54e-184	517	KOG0749@1|root,KOG0749@2759|Eukaryota,37N6E@33090|Viridiplantae,34JWP@3041|Chlorophyta	3041|Chlorophyta	C	Belongs to the mitochondrial carrier (TC 2.A.29) family	-	-	-	ko:K05863	ko04020,ko04022,ko04217,ko04218,ko05012,ko05016,ko05166,map04020,map04022,map04217,map04218,map05012,map05016,map05166	-	-	-	ko00000,ko00001,ko02000,ko03029	2.A.29.1	-	-	Mito_carr
MHACOO_001088-T1	3067.XP_002954017.1	2.76e-140	402	COG0098@1|root,KOG0877@2759|Eukaryota,37QF0@33090|Viridiplantae,34HFG@3041|Chlorophyta	3041|Chlorophyta	J	Belongs to the universal ribosomal protein uS5 family	RPS2	-	-	ko:K02981	ko03010,map03010	M00177	-	-	br01610,ko00000,ko00001,ko00002,ko03011	-	-	-	Ribosomal_S5,Ribosomal_S5_C
MHACOO_001089-T1	3067.XP_002948178.1	2.07e-66	226	COG0142@1|root,KOG0776@2759|Eukaryota,37QM2@33090|Viridiplantae,34HB0@3041|Chlorophyta	3041|Chlorophyta	H	Belongs to the FPP GGPP synthase family	-	-	2.5.1.1	ko:K14066	ko00900,ko01100,ko01110,ko01130,map00900,map01100,map01110,map01130	M00366	R01658	RC00279	ko00000,ko00001,ko00002,ko01000,ko01006	-	-	-	polyprenyl_synt
MHACOO_001091-T1	248742.XP_005651640.1	8.23e-109	342	COG1409@1|root,KOG1378@2759|Eukaryota,37IU0@33090|Viridiplantae,34KPU@3041|Chlorophyta	3041|Chlorophyta	G	Iron/zinc purple acid phosphatase-like protein C	-	-	-	ko:K22390	-	-	-	-	ko00000	-	-	-	Metallophos,Metallophos_C
MHACOO_001092-T1	554065.XP_005845973.1	8.89e-136	415	COG0513@1|root,KOG0331@2759|Eukaryota,37KU0@33090|Viridiplantae,34H8F@3041|Chlorophyta	3041|Chlorophyta	A	DEAD-like helicases superfamily	-	-	-	-	-	-	-	-	-	-	-	-	DEAD,Helicase_C
MHACOO_001094-T1	554065.XP_005848686.1	2.02e-17	87	KOG3276@1|root,KOG4397@1|root,KOG3276@2759|Eukaryota,KOG4397@2759|Eukaryota,37K6J@33090|Viridiplantae,34KVE@3041|Chlorophyta	3041|Chlorophyta	S	UPF0235 protein	-	-	-	-	-	-	-	-	-	-	-	-	DUF167
MHACOO_001095-T1	248742.XP_005651596.1	9.77e-92	280	KOG1632@1|root,KOG1632@2759|Eukaryota,37TZX@33090|Viridiplantae,34K5C@3041|Chlorophyta	3041|Chlorophyta	S	Pfam:DUF3594	-	-	-	-	-	-	-	-	-	-	-	-	Alfin,PHD
MHACOO_001097-T1	3055.EDP05478	1.06e-37	148	COG0340@1|root,KOG1536@2759|Eukaryota,37ZZH@33090|Viridiplantae,34KZ3@3041|Chlorophyta	3041|Chlorophyta	H	Biotin-protein ligase, N terminal	-	-	6.3.4.10,6.3.4.11,6.3.4.15,6.3.4.9	ko:K01942	ko00780,ko01100,map00780,map01100	-	R01074,R05145	RC00043,RC00070,RC00096,RC02896	ko00000,ko00001,ko01000	-	-	-	BPL_N
MHACOO_001098-T1	248742.XP_005651592.1	6.78e-218	615	COG1224@1|root,KOG2680@2759|Eukaryota,37JEE@33090|Viridiplantae,34JH6@3041|Chlorophyta	3041|Chlorophyta	L	Belongs to the RuvB family	-	-	3.6.4.12	ko:K11338	-	-	-	-	ko00000,ko01000,ko03036	-	-	-	TIP49
MHACOO_001098-T2	248742.XP_005651592.1	2.06e-176	506	COG1224@1|root,KOG2680@2759|Eukaryota,37JEE@33090|Viridiplantae,34JH6@3041|Chlorophyta	3041|Chlorophyta	L	Belongs to the RuvB family	-	-	3.6.4.12	ko:K11338	-	-	-	-	ko00000,ko01000,ko03036	-	-	-	TIP49
MHACOO_001100-T1	248742.XP_005651580.1	1.21e-67	210	COG5201@1|root,KOG1724@2759|Eukaryota,37TUD@33090|Viridiplantae,34KGM@3041|Chlorophyta	3041|Chlorophyta	O	Belongs to the SKP1 family	-	-	-	ko:K03094	ko04110,ko04111,ko04114,ko04120,ko04141,ko04310,ko04341,ko04350,ko04710,ko05168,ko05200,map04110,map04111,map04114,map04120,map04141,map04310,map04341,map04350,map04710,map05168,map05200	M00379,M00380,M00381,M00382,M00387,M00407,M00411	-	-	ko00000,ko00001,ko00002,ko03036,ko04121	-	-	-	Skp1,Skp1_POZ
MHACOO_001103-T1	248742.XP_005651586.1	2.75e-136	392	28HEW@1|root,2QPSY@2759|Eukaryota,37KNK@33090|Viridiplantae,34H7B@3041|Chlorophyta	3041|Chlorophyta	E	Dihydrodipicolinate reductase, C-terminus	-	-	1.17.1.8	ko:K00215	ko00261,ko00300,ko01100,ko01110,ko01120,ko01130,ko01230,map00261,map00300,map01100,map01110,map01120,map01130,map01230	M00016,M00525,M00526,M00527	R04198,R04199	RC00478	ko00000,ko00001,ko00002,ko01000	-	-	-	DapB_C,DapB_N
MHACOO_001104-T1	3067.XP_002946546.1	6.94e-177	534	COG1112@1|root,KOG1803@2759|Eukaryota,37P7D@33090|Viridiplantae,34HHA@3041|Chlorophyta	3041|Chlorophyta	L	AAA domain	-	-	3.6.4.12,3.6.4.13	ko:K19036	-	-	-	-	ko00000,ko01000,ko03009,ko03012	-	-	-	AAA_11,AAA_12,R3H
MHACOO_001105-T1	248742.XP_005651577.1	9.86e-56	187	COG1525@1|root,2S57V@2759|Eukaryota,37XUI@33090|Viridiplantae,34KK5@3041|Chlorophyta	3041|Chlorophyta	L	Staphylococcal nuclease homologue	-	-	-	-	-	-	-	-	-	-	-	-	SNase
MHACOO_001106-T1	3075.A0A087SJD8	1.1e-87	275	COG1409@1|root,2QUQW@2759|Eukaryota,37IGR@33090|Viridiplantae,34MMN@3041|Chlorophyta	3041|Chlorophyta	S	Calcineurin-like phosphoesterase	-	-	3.6.1.13,3.6.1.16,3.6.1.53	ko:K01517	ko00230,ko00564,map00230,map00564	-	R00855,R01054	RC00002	ko00000,ko00001,ko01000	-	-	-	Metallophos
MHACOO_001107-T1	3075.A0A087SQD2	2.4e-45	172	KOG2228@1|root,KOG2228@2759|Eukaryota,37J7R@33090|Viridiplantae,34II8@3041|Chlorophyta	3041|Chlorophyta	L	origin recognition complex subunit 4	-	-	-	ko:K02606	ko04110,ko04111,ko04113,map04110,map04111,map04113	M00284	-	-	ko00000,ko00001,ko00002,ko03032	-	-	-	AAA,AAA_16,ORC4_C
MHACOO_001108-T1	248742.XP_005650679.1	1.74e-23	92.4	KOG4779@1|root,KOG4779@2759|Eukaryota,37W2V@33090|Viridiplantae,34IWH@3041|Chlorophyta	3041|Chlorophyta	S	Yos1-like	-	-	-	-	-	-	-	-	-	-	-	-	Yos1
MHACOO_001109-T1	248742.XP_005650680.1	6.18e-117	352	COG0024@1|root,KOG2776@2759|Eukaryota,37M9B@33090|Viridiplantae,34HAZ@3041|Chlorophyta	3041|Chlorophyta	J	Metallopeptidase family M24	-	-	3.4.11.18	ko:K01265	-	-	-	-	ko00000,ko01000,ko01002	-	-	-	Peptidase_M24
MHACOO_001111-T1	248742.XP_005646786.1	1.84e-200	587	COG4178@1|root,KOG0060@2759|Eukaryota,37IR8@33090|Viridiplantae,34GSK@3041|Chlorophyta	3041|Chlorophyta	Q	SbmA/BacA-like family	-	-	-	-	-	-	-	-	-	-	-	-	ABC_membrane_2,ABC_tran
MHACOO_001112-T1	248742.XP_005651663.1	2.39e-53	170	COG4830@1|root,KOG1768@2759|Eukaryota,37UMY@33090|Viridiplantae,34MFF@3041|Chlorophyta	3041|Chlorophyta	J	Belongs to the eukaryotic ribosomal protein eS26 family	-	-	-	ko:K02976	ko03010,map03010	M00177,M00179	-	-	br01610,ko00000,ko00001,ko00002,ko03011	-	-	-	Ribosomal_S26e
MHACOO_001113-T1	296587.XP_002504432.1	2.12e-11	71.2	KOG2674@1|root,KOG2674@2759|Eukaryota,37R3P@33090|Viridiplantae	33090|Viridiplantae	UZ	cysteine protease	-	GO:0000045,GO:0000422,GO:0003674,GO:0003824,GO:0004175,GO:0004197,GO:0005575,GO:0005622,GO:0005623,GO:0005737,GO:0005829,GO:0006464,GO:0006497,GO:0006501,GO:0006508,GO:0006605,GO:0006612,GO:0006807,GO:0006810,GO:0006886,GO:0006914,GO:0006996,GO:0007005,GO:0007033,GO:0008104,GO:0008150,GO:0008152,GO:0008233,GO:0008234,GO:0009056,GO:0009058,GO:0009059,GO:0009987,GO:0015031,GO:0015833,GO:0016043,GO:…	-	ko:K08342	ko04136,ko04138,ko04140,map04136,map04138,map04140	-	-	-	ko00000,ko00001,ko01000,ko01002,ko03029,ko04131	-	-	-	Peptidase_C54
MHACOO_001114-T1	3075.A0A087SDF5	1.32e-101	301	29I6H@1|root,2RRDI@2759|Eukaryota,37YPG@33090|Viridiplantae,34JYD@3041|Chlorophyta	3041|Chlorophyta	S	Ankyrin repeat	-	-	-	-	-	-	-	-	-	-	-	-	Ank,Ank_2,Ank_5
MHACOO_001116-T1	554065.XP_005849389.1	4.51e-89	268	KOG0416@1|root,KOG0416@2759|Eukaryota,37JE6@33090|Viridiplantae,34K8M@3041|Chlorophyta	3041|Chlorophyta	O	Belongs to the ubiquitin-conjugating enzyme family	-	-	2.3.2.23	ko:K10576	ko04120,map04120	-	-	-	ko00000,ko00001,ko01000,ko04121	-	-	-	UQ_con
MHACOO_001117-T1	248742.XP_005650677.1	5.1e-317	897	COG1061@1|root,KOG1123@2759|Eukaryota,37RAZ@33090|Viridiplantae,34J6C@3041|Chlorophyta	3041|Chlorophyta	A	Helicase conserved C-terminal domain	-	-	3.6.4.12	ko:K10843	ko03022,ko03420,map03022,map03420	M00290	-	-	ko00000,ko00001,ko00002,ko01000,ko03021,ko03400	-	-	-	ERCC3_RAD25_C,Helicase_C_3,ResIII
MHACOO_001118-T1	248742.XP_005650582.1	5.54e-52	187	COG1258@1|root,KOG2364@2759|Eukaryota,37IM8@33090|Viridiplantae,34K6S@3041|Chlorophyta	3041|Chlorophyta	J	TRNA pseudouridine synthase	-	-	5.4.99.25	ko:K07583	-	-	-	-	ko00000,ko01000,ko03016	-	-	-	-
MHACOO_001119-T1	554065.XP_005846119.1	1.53e-37	140	COG1435@1|root,KOG3125@2759|Eukaryota,37HM5@33090|Viridiplantae,34I14@3041|Chlorophyta	3041|Chlorophyta	H	thymidine kinase	-	-	2.7.1.21	ko:K00857	ko00240,ko00983,ko01100,map00240,map00983,map01100	-	R01567,R02099,R08233	RC00002,RC00017	ko00000,ko00001,ko01000	-	-	-	TK
MHACOO_001120-T1	3075.A0A087SJJ5	9.1e-52	186	COG0143@1|root,KOG2241@2759|Eukaryota,37N3U@33090|Viridiplantae,34M53@3041|Chlorophyta	3041|Chlorophyta	J	Putative tRNA binding domain	-	-	-	ko:K15437	-	-	-	-	ko00000,ko03016	-	-	-	tRNA_bind
MHACOO_001121-T1	248742.XP_005650574.1	2.92e-92	285	COG5129@1|root,KOG3064@2759|Eukaryota,37PSW@33090|Viridiplantae,34KEE@3041|Chlorophyta	3041|Chlorophyta	A	Mak16 protein C-terminal region	-	-	-	ko:K14831	-	-	-	-	ko00000,ko03009	-	-	-	Mak16,Ribosomal_L28e
MHACOO_001122-T1	248742.XP_005650573.1	2.21e-29	117	2CV6P@1|root,2RREN@2759|Eukaryota,380KT@33090|Viridiplantae,34MDY@3041|Chlorophyta	3041|Chlorophyta	-	-	-	-	-	-	-	-	-	-	-	-	-	-	-
MHACOO_001123-T1	248742.XP_005650580.1	2.71e-175	548	COG5038@1|root,KOG1012@2759|Eukaryota,37JDH@33090|Viridiplantae	33090|Viridiplantae	L	Integral membrane single C2 domain protein	-	-	-	-	-	-	-	-	-	-	-	-	C2
MHACOO_001125-T1	248742.XP_005650585.1	2.79e-295	811	COG1894@1|root,KOG2658@2759|Eukaryota,37IZ7@33090|Viridiplantae,34HC4@3041|Chlorophyta	3041|Chlorophyta	C	Core subunit of the mitochondrial membrane respiratory chain NADH dehydrogenase (Complex I) that is believed to belong to the minimal assembly required for catalysis. Complex I functions in the transfer of electrons from NADH to the respiratory chain	-	-	1.6.5.3,1.6.99.3	ko:K03942	ko00190,ko01100,ko04714,ko04723,ko04932,ko05010,ko05012,ko05016,map00190,map01100,map04714,map04723,map04932,map05010,map05012,map05016	M00143	R11945	RC00061	ko00000,ko00001,ko00002,ko01000	3.D.1.6	-	-	Complex1_51K,NADH_4Fe-4S,SLBB
MHACOO_001125-T2	248742.XP_005650585.1	4.12e-278	766	COG1894@1|root,KOG2658@2759|Eukaryota,37IZ7@33090|Viridiplantae,34HC4@3041|Chlorophyta	3041|Chlorophyta	C	Core subunit of the mitochondrial membrane respiratory chain NADH dehydrogenase (Complex I) that is believed to belong to the minimal assembly required for catalysis. Complex I functions in the transfer of electrons from NADH to the respiratory chain	-	-	1.6.5.3,1.6.99.3	ko:K03942	ko00190,ko01100,ko04714,ko04723,ko04932,ko05010,ko05012,ko05016,map00190,map01100,map04714,map04723,map04932,map05010,map05012,map05016	M00143	R11945	RC00061	ko00000,ko00001,ko00002,ko01000	3.D.1.6	-	-	Complex1_51K,NADH_4Fe-4S,SLBB
MHACOO_001126-T1	248742.XP_005650586.1	3.31e-149	429	COG2857@1|root,KOG3052@2759|Eukaryota,37KZG@33090|Viridiplantae,34HDA@3041|Chlorophyta	3041|Chlorophyta	C	Cytochrome C1 family	-	-	-	ko:K00413	ko00190,ko01100,ko02020,ko04260,ko04714,ko04932,ko05010,ko05012,ko05016,map00190,map01100,map02020,map04260,map04714,map04932,map05010,map05012,map05016	M00151,M00152	-	-	ko00000,ko00001,ko00002	-	-	-	Cytochrom_C1
MHACOO_001127-T1	248742.XP_005650553.1	3.12e-220	661	COG0553@1|root,KOG0386@2759|Eukaryota,37P7I@33090|Viridiplantae,34P3F@3041|Chlorophyta	3041|Chlorophyta	BK	SNF2 family N-terminal domain	-	-	-	ko:K11786	-	-	-	-	ko00000,ko01000,ko03021,ko03036	-	-	-	Helicase_C,SNF2_N
MHACOO_001129-T1	248742.XP_005650555.1	1.52e-230	650	COG0825@1|root,2QPRP@2759|Eukaryota,37MIP@33090|Viridiplantae,34JPN@3041|Chlorophyta	3041|Chlorophyta	I	Acetyl-coa carboxylase	-	-	2.1.3.15,6.4.1.2	ko:K01962	ko00061,ko00620,ko00640,ko00720,ko01100,ko01110,ko01120,ko01130,ko01200,ko01212,map00061,map00620,map00640,map00720,map01100,map01110,map01120,map01130,map01200,map01212	M00082,M00376	R00742,R04386	RC00040,RC00253,RC00367	ko00000,ko00001,ko00002,ko01000	-	-	-	ACCA
MHACOO_001129-T2	248742.XP_005650555.1	2.71e-249	699	COG0825@1|root,2QPRP@2759|Eukaryota,37MIP@33090|Viridiplantae,34JPN@3041|Chlorophyta	3041|Chlorophyta	I	Acetyl-coa carboxylase	-	-	2.1.3.15,6.4.1.2	ko:K01962	ko00061,ko00620,ko00640,ko00720,ko01100,ko01110,ko01120,ko01130,ko01200,ko01212,map00061,map00620,map00640,map00720,map01100,map01110,map01120,map01130,map01200,map01212	M00082,M00376	R00742,R04386	RC00040,RC00253,RC00367	ko00000,ko00001,ko00002,ko01000	-	-	-	ACCA
MHACOO_001130-T1	248742.XP_005650556.1	6.66e-35	121	KOG3489@1|root,KOG3489@2759|Eukaryota,37W21@33090|Viridiplantae,34IXI@3041|Chlorophyta	3041|Chlorophyta	U	Belongs to the small Tim family	-	-	-	ko:K17780	-	-	-	-	ko00000,ko02000,ko03029	3.A.8.1	-	-	zf-Tim10_DDP
MHACOO_001132-T1	71139.XP_010028476.1	1.87e-14	75.5	KOG4066@1|root,KOG4066@2759|Eukaryota,37N2I@33090|Viridiplantae,3GAKZ@35493|Streptophyta	35493|Streptophyta	K	Belongs to the CGI121 TPRKB family	-	-	-	ko:K15901	-	-	-	-	ko00000,ko03016	-	-	-	CGI-121
MHACOO_001133-T1	248742.XP_005650571.1	3.45e-88	274	2D16Q@1|root,2SGXE@2759|Eukaryota	2759|Eukaryota	-	-	-	-	-	ko:K20628	-	-	-	-	ko00000	-	-	-	-
MHACOO_001134-T1	248742.XP_005645833.1	1.06e-66	224	2D16Q@1|root,2SGXE@2759|Eukaryota	2759|Eukaryota	-	-	-	-	-	ko:K20628	-	-	-	-	ko00000	-	-	-	-
MHACOO_001136-T1	3067.XP_002955478.1	9.93e-263	742	COG2124@1|root,KOG0157@2759|Eukaryota,37PGE@33090|Viridiplantae,34J94@3041|Chlorophyta	3041|Chlorophyta	Q	Belongs to the cytochrome P450 family	-	-	-	-	-	-	-	-	-	-	-	-	p450
MHACOO_001138-T1	248742.XP_005650551.1	7.06e-130	385	COG0445@1|root,KOG2667@2759|Eukaryota,37PCS@33090|Viridiplantae,34JHH@3041|Chlorophyta	3041|Chlorophyta	U	Endoplasmic reticulum vesicle transporter	-	-	-	ko:K20367	-	-	-	-	ko00000,ko04131	-	-	-	COPIIcoated_ERV,ERGIC_N
MHACOO_001139-T1	248742.XP_005650438.1	4.67e-103	300	COG5078@1|root,KOG0417@2759|Eukaryota,37N8C@33090|Viridiplantae,34P4Z@3041|Chlorophyta	3041|Chlorophyta	O	Belongs to the ubiquitin-conjugating enzyme family	-	-	2.3.2.23	ko:K06689	ko04013,ko04120,ko04141,ko04624,map04013,map04120,map04141,map04624	-	-	-	ko00000,ko00001,ko01000,ko04121	-	-	-	UQ_con
MHACOO_001147-T1	248742.XP_005646220.1	6.03e-19	95.5	COG0697@1|root,KOG2234@2759|Eukaryota,37I9J@33090|Viridiplantae,34IMD@3041|Chlorophyta	3041|Chlorophyta	G	pyrimidine nucleotide-sugar transmembrane transporter activity	-	-	-	-	-	-	-	-	-	-	-	-	-
MHACOO_001148-T1	554065.XP_005848812.1	8.38e-86	260	KOG3314@1|root,KOG3314@2759|Eukaryota,37M94@33090|Viridiplantae,34IBV@3041|Chlorophyta	3041|Chlorophyta	E	Belongs to the peptidase M76 family	-	-	-	ko:K18156	-	-	-	-	ko00000,ko01000,ko03029	-	-	-	Peptidase_M76
MHACOO_001149-T1	32049.SYNPCC7002_A0212	6.64e-31	130	COG0387@1|root,COG0387@2|Bacteria,1G2SU@1117|Cyanobacteria,1GYUD@1129|Synechococcus	1117|Cyanobacteria	P	calcium proton exchanger	cax	GO:0003674,GO:0005215,GO:0005575,GO:0005623,GO:0005886,GO:0005887,GO:0006810,GO:0006811,GO:0006812,GO:0006816,GO:0008150,GO:0008324,GO:0015075,GO:0015077,GO:0015078,GO:0015085,GO:0015291,GO:0015297,GO:0015298,GO:0015299,GO:0015318,GO:0015368,GO:0015369,GO:0015491,GO:0015672,GO:0016020,GO:0016021,GO:0022804,GO:0022857,GO:0022890,GO:0030001,GO:0031224,GO:0031226,GO:0034220,GO:0044425,GO:0044459,GO:…	-	ko:K07300	-	-	-	-	ko00000,ko02000	2.A.19	-	iJN678.slr1336	Na_Ca_ex
MHACOO_001150-T1	248742.XP_005650442.1	1.29e-166	481	COG0012@1|root,KOG1491@2759|Eukaryota,37KV5@33090|Viridiplantae,34H3Q@3041|Chlorophyta	3041|Chlorophyta	J	Hydrolyzes ATP, and can also hydrolyze GTP with lower efficiency. Has lower affinity for GTP	-	-	-	ko:K19788	-	-	-	-	ko00000,ko03036	-	-	-	MMR_HSR1,YchF-GTPase_C
MHACOO_001151-T1	554065.XP_005843272.1	3.93e-10	64.3	2CV73@1|root,2RRFK@2759|Eukaryota,37XX6@33090|Viridiplantae,34NS1@3041|Chlorophyta	3041|Chlorophyta	-	-	-	-	-	-	-	-	-	-	-	-	-	-	-
MHACOO_001153-T1	3075.A0A087SDJ5	5.76e-124	367	28MPG@1|root,2QU7F@2759|Eukaryota,37YV5@33090|Viridiplantae,34IZ6@3041|Chlorophyta	3041|Chlorophyta	C	Belongs to the mitochondrial carrier (TC 2.A.29) family	-	-	-	-	-	-	-	-	-	-	-	-	Mito_carr
MHACOO_001155-T1	3075.A0A087SU01	0	1201	COG0525@1|root,KOG0432@2759|Eukaryota,37QQR@33090|Viridiplantae,34JQ1@3041|Chlorophyta	3041|Chlorophyta	J	Belongs to the class-I aminoacyl-tRNA synthetase family	-	-	6.1.1.9	ko:K01873	ko00970,map00970	M00359,M00360	R03665	RC00055,RC00523	ko00000,ko00001,ko00002,ko01000,ko01007,ko03016	-	-	-	Anticodon_1,Val_tRNA-synt_C,tRNA-synt_1
MHACOO_001156-T1	248742.XP_005646190.1	7.21e-220	624	COG0461@1|root,KOG1377@2759|Eukaryota,37INB@33090|Viridiplantae,34H72@3041|Chlorophyta	3041|Chlorophyta	F	Orotidine 5'-phosphate decarboxylase / HUMPS family	PYR5	-	2.4.2.10,4.1.1.23	ko:K13421	ko00240,ko00983,ko01100,map00240,map00983,map01100	M00051	R00965,R01870,R08231	RC00063,RC00409,RC00611	ko00000,ko00001,ko00002,ko01000	-	-	-	OMPdecase,Pribosyltran
MHACOO_001156-T2	248742.XP_005646190.1	4.61e-195	556	COG0461@1|root,KOG1377@2759|Eukaryota,37INB@33090|Viridiplantae,34H72@3041|Chlorophyta	3041|Chlorophyta	F	Orotidine 5'-phosphate decarboxylase / HUMPS family	PYR5	-	2.4.2.10,4.1.1.23	ko:K13421	ko00240,ko00983,ko01100,map00240,map00983,map01100	M00051	R00965,R01870,R08231	RC00063,RC00409,RC00611	ko00000,ko00001,ko00002,ko01000	-	-	-	OMPdecase,Pribosyltran
MHACOO_001157-T1	3067.XP_002957125.1	2.89e-56	192	COG0543@1|root,KOG0534@2759|Eukaryota,37RUI@33090|Viridiplantae,34KKS@3041|Chlorophyta	3041|Chlorophyta	C	Belongs to the flavoprotein pyridine nucleotide cytochrome reductase family	-	-	1.6.2.2	ko:K00326	ko00520,map00520	-	R00100	-	ko00000,ko00001,ko01000	-	-	-	FAD_binding_6,NAD_binding_1
MHACOO_001160-T1	296587.XP_002507970.1	3.92e-60	199	COG0625@1|root,KOG0867@2759|Eukaryota,37TY0@33090|Viridiplantae,34HIU@3041|Chlorophyta	3041|Chlorophyta	O	glutathione S-transferase	GST	-	2.5.1.18	ko:K00799	ko00480,ko00980,ko00982,ko00983,ko01524,ko05200,ko05204,ko05225,ko05418,map00480,map00980,map00982,map00983,map01524,map05200,map05204,map05225,map05418	-	R03522,R07002,R07003,R07004,R07023,R07024,R07025,R07026,R07069,R07070,R07083,R07084,R07091,R07092,R07093,R07094,R07100,R07113,R07116,R08280,R09409,R11905	RC00004,RC00069,RC00840,RC00948,RC01704,RC01705,RC01706,RC01758,RC01759,RC01765,RC01767,RC01769,RC02243,RC02527,RC02939,RC02940,RC02942,RC02943,RC02944	ko00000,ko00001,ko01000,ko02000	1.A.12.2.2,1.A.12.3.2	-	-	GST_C_2,GST_N_3
MHACOO_001161-T1	554065.XP_005844908.1	2.87e-83	255	COG0234@1|root,KOG1641@2759|Eukaryota,37VVS@33090|Viridiplantae,34HY7@3041|Chlorophyta	3041|Chlorophyta	O	Belongs to the GroES chaperonin family	-	-	-	ko:K04078	-	-	-	-	ko00000,ko03029,ko03110	-	-	-	Cpn10
MHACOO_001162-T1	248742.XP_005650618.1	9.62e-145	415	COG1890@1|root,KOG1628@2759|Eukaryota,37MQG@33090|Viridiplantae,34GTY@3041|Chlorophyta	3041|Chlorophyta	J	Belongs to the eukaryotic ribosomal protein eS1 family	RPS3a	GO:0002181,GO:0003674,GO:0003735,GO:0005198,GO:0005575,GO:0005622,GO:0005623,GO:0005737,GO:0005829,GO:0005840,GO:0006412,GO:0006518,GO:0006807,GO:0008150,GO:0008152,GO:0009058,GO:0009059,GO:0009987,GO:0010467,GO:0019538,GO:0032991,GO:0034641,GO:0034645,GO:0043043,GO:0043170,GO:0043226,GO:0043228,GO:0043229,GO:0043232,GO:0043603,GO:0043604,GO:0044237,GO:0044238,GO:0044249,GO:0044260,GO:0044267,GO:…	-	ko:K02984	ko03010,map03010	M00177,M00179	-	-	br01610,ko00000,ko00001,ko00002,ko03011	-	-	-	Ribosomal_S3Ae
MHACOO_001164-T1	248742.XP_005650617.1	3.57e-225	649	COG0072@1|root,KOG2472@2759|Eukaryota,37QBY@33090|Viridiplantae,34H5G@3041|Chlorophyta	3041|Chlorophyta	J	B3/4 domain	-	-	6.1.1.20	ko:K01890	ko00970,map00970	M00359,M00360	R03660	RC00055,RC00523	ko00000,ko00001,ko00002,ko01000,ko01007,ko03016	-	-	-	B3_4,B5
MHACOO_001165-T1	248742.XP_005650616.1	2.3e-37	131	KOG3426@1|root,KOG3426@2759|Eukaryota,37UNH@33090|Viridiplantae,34ITH@3041|Chlorophyta	3041|Chlorophyta	C	NADH dehydrogenase ubiquinone 1 alpha subcomplex subunit	-	-	-	ko:K03950	ko00190,ko01100,ko04714,ko04723,ko04932,ko05010,ko05012,ko05016,map00190,map01100,map04714,map04723,map04932,map05010,map05012,map05016	M00146	-	-	ko00000,ko00001,ko00002	3.D.1.6	-	-	Complex1_LYR
MHACOO_001166-T1	296587.XP_002503230.1	3.48e-13	74.7	2CMUZ@1|root,2QS41@2759|Eukaryota,37JQH@33090|Viridiplantae,34I4N@3041|Chlorophyta	3041|Chlorophyta	U	Sec20	-	-	-	ko:K08494	-	-	-	-	ko00000,ko04131	-	-	-	Sec20,V-SNARE_C
MHACOO_001168-T1	248742.XP_005650398.1	6.9e-200	564	COG0158@1|root,KOG1458@2759|Eukaryota,37JJU@33090|Viridiplantae,34HBA@3041|Chlorophyta	3041|Chlorophyta	G	Belongs to the FBPase class 1 family	-	-	3.1.3.11	ko:K03841	ko00010,ko00030,ko00051,ko00680,ko00710,ko01100,ko01110,ko01120,ko01130,ko01200,ko04152,ko04910,map00010,map00030,map00051,map00680,map00710,map01100,map01110,map01120,map01130,map01200,map04152,map04910	M00003,M00165,M00167,M00344	R00762,R04780	RC00017	ko00000,ko00001,ko00002,ko01000,ko04147	-	-	-	FBPase
MHACOO_001169-T1	248742.XP_005650399.1	1.19e-73	234	KOG3341@1|root,KOG3341@2759|Eukaryota,37PQ2@33090|Viridiplantae,34JVC@3041|Chlorophyta	3041|Chlorophyta	K	EAP30/Vps36 family	-	-	-	ko:K12188	ko04144,map04144	M00410	-	-	ko00000,ko00001,ko00002,ko04131,ko04147	-	-	-	EAP30
MHACOO_001175-T1	248742.XP_005650451.1	4.66e-310	848	COG5256@1|root,KOG0052@2759|Eukaryota,37KSK@33090|Viridiplantae,34H6Y@3041|Chlorophyta	3041|Chlorophyta	J	Eukaryotic translation elongation factor 1 alpha	-	-	-	ko:K03231	ko03013,ko05134,map03013,map05134	-	-	-	ko00000,ko00001,ko03012,ko03016,ko03019,ko04131,ko04147	-	-	-	GTP_EFTU,GTP_EFTU_D2,GTP_EFTU_D3
MHACOO_001176-T1	554065.XP_005844891.1	3.05e-278	820	COG1025@1|root,KOG0959@2759|Eukaryota,37JVY@33090|Viridiplantae,34JBP@3041|Chlorophyta	3041|Chlorophyta	O	Belongs to the peptidase M16 family	-	-	3.4.24.61	ko:K01411	-	-	-	-	ko00000,ko01000,ko01002	-	-	-	Peptidase_M16,Peptidase_M16_C,Peptidase_M16_M
MHACOO_001178-T1	248742.XP_005650466.1	0	895	COG0166@1|root,KOG2446@2759|Eukaryota,37IKD@33090|Viridiplantae,34HBI@3041|Chlorophyta	3041|Chlorophyta	G	Belongs to the GPI family	-	-	5.3.1.9	ko:K01810	ko00010,ko00030,ko00500,ko00520,ko01100,ko01110,ko01120,ko01130,ko01200,map00010,map00030,map00500,map00520,map01100,map01110,map01120,map01130,map01200	M00001,M00004,M00114	R02739,R02740,R03321	RC00376,RC00563	ko00000,ko00001,ko00002,ko01000,ko04147	-	-	-	PGI
MHACOO_001178-T2	248742.XP_005650466.1	0	895	COG0166@1|root,KOG2446@2759|Eukaryota,37IKD@33090|Viridiplantae,34HBI@3041|Chlorophyta	3041|Chlorophyta	G	Belongs to the GPI family	-	-	5.3.1.9	ko:K01810	ko00010,ko00030,ko00500,ko00520,ko01100,ko01110,ko01120,ko01130,ko01200,map00010,map00030,map00500,map00520,map01100,map01110,map01120,map01130,map01200	M00001,M00004,M00114	R02739,R02740,R03321	RC00376,RC00563	ko00000,ko00001,ko00002,ko01000,ko04147	-	-	-	PGI
MHACOO_001179-T1	248742.XP_005650449.1	2.58e-87	274	KOG0764@1|root,KOG0764@2759|Eukaryota,37PPM@33090|Viridiplantae,34HRS@3041|Chlorophyta	3041|Chlorophyta	C	Belongs to the mitochondrial carrier (TC 2.A.29) family	-	-	-	ko:K15115	-	-	-	-	ko00000,ko02000	2.A.29.10.1,2.A.29.10.2,2.A.29.10.3,2.A.29.10.5	-	-	Mito_carr
MHACOO_001182-T1	41875.XP_007512162.1	4.38e-24	95.9	COG0526@1|root,KOG0910@2759|Eukaryota,37V9V@33090|Viridiplantae,34I5W@3041|Chlorophyta	3041|Chlorophyta	O	Thioredoxin-like domain	-	-	-	ko:K03671	ko04621,ko05418,map04621,map05418	-	-	-	ko00000,ko00001,ko03110	-	-	-	Thioredoxin
MHACOO_001183-T1	248742.XP_005650465.1	8.17e-47	179	KOG2577@1|root,KOG2577@2759|Eukaryota,37JWT@33090|Viridiplantae,34M2N@3041|Chlorophyta	3041|Chlorophyta	K	E2F/DP family winged-helix DNA-binding domain	-	-	-	ko:K04682,ko:K06620	ko01522,ko04110,ko04218,ko04350,ko04934,ko05161,ko05166,ko05167,ko05200,ko05206,ko05212,ko05214,ko05215,ko05218,ko05219,ko05220,ko05222,ko05223,ko05224,ko05225,ko05226,map01522,map04110,map04218,map04350,map04934,map05161,map05166,map05167,map05200,map05206,map05212,map05214,map05215,map05218,map05219,map05220,map05222,map05223,map05224,map05225,map05226	M00692	-	-	ko00000,ko00001,ko00002,ko03000	-	-	-	E2F_CC-MB,E2F_TDP
MHACOO_001184-T1	248742.XP_005650477.1	1.62e-130	396	COG0697@1|root,KOG2234@2759|Eukaryota,380WQ@33090|Viridiplantae,34N62@3041|Chlorophyta	3041|Chlorophyta	G	transporter	-	-	-	ko:K15272	-	-	-	-	ko00000,ko02000	2.A.7.12	-	-	Nuc_sug_transp
MHACOO_001185-T1	248742.XP_005650370.1	1.05e-43	148	KOG2729@1|root,KOG2729@2759|Eukaryota,37VIB@33090|Viridiplantae,34MHY@3041|Chlorophyta	3041|Chlorophyta	OTU	Cornichon protein	-	-	-	ko:K20368	-	-	-	-	ko00000,ko02000,ko04131	8.A.61	-	-	Cornichon
MHACOO_001186-T1	554065.XP_005845454.1	1.97e-76	244	2CMWD@1|root,2QSD6@2759|Eukaryota,37JFF@33090|Viridiplantae,34HJY@3041|Chlorophyta	3041|Chlorophyta	-	-	-	-	-	-	-	-	-	-	-	-	-	-	-
MHACOO_001187-T1	3075.A0A087SPI0	2.17e-53	175	COG0359@1|root,KOG4607@2759|Eukaryota,37IT5@33090|Viridiplantae,34IAR@3041|Chlorophyta	3041|Chlorophyta	J	ribosomal protein L9	PRPL9	-	-	ko:K02939	ko03010,map03010	M00178	-	-	br01610,ko00000,ko00001,ko00002,ko03011	-	-	-	Ribosomal_L9_C,Ribosomal_L9_N
MHACOO_001189-T1	248742.XP_005650358.1	1.93e-177	506	COG1239@1|root,2QRUY@2759|Eukaryota,37HFP@33090|Viridiplantae,34JDN@3041|Chlorophyta	3041|Chlorophyta	F	Involved in chlorophyll biosynthesis. Catalyzes the insertion of magnesium ion into protoporphyrin IX to yield Mg- protoporphyrin IX	CHLL2	-	6.6.1.1	ko:K03405	ko00860,ko01100,ko01110,map00860,map01100,map01110	-	R03877	RC01012	ko00000,ko00001,ko01000	-	-	-	Mg_chelatase
MHACOO_001189-T2	248742.XP_005650358.1	8.83e-139	405	COG1239@1|root,2QRUY@2759|Eukaryota,37HFP@33090|Viridiplantae,34JDN@3041|Chlorophyta	3041|Chlorophyta	F	Involved in chlorophyll biosynthesis. Catalyzes the insertion of magnesium ion into protoporphyrin IX to yield Mg- protoporphyrin IX	CHLL2	-	6.6.1.1	ko:K03405	ko00860,ko01100,ko01110,map00860,map01100,map01110	-	R03877	RC01012	ko00000,ko00001,ko01000	-	-	-	Mg_chelatase
MHACOO_001191-T1	248742.XP_005650371.1	0	1049	COG0465@1|root,KOG0731@2759|Eukaryota,37HNE@33090|Viridiplantae,34H31@3041|Chlorophyta	3041|Chlorophyta	O	Belongs to the AAA ATPase family	-	-	-	ko:K03798	-	M00742	-	-	ko00000,ko00002,ko01000,ko01002,ko03110	-	-	-	AAA,Peptidase_M41
MHACOO_001192-T1	554065.XP_005849366.1	1.34e-38	131	KOG3479@1|root,KOG3479@2759|Eukaryota,37VBV@33090|Viridiplantae,34IJN@3041|Chlorophyta	3041|Chlorophyta	U	Belongs to the small Tim family	-	-	-	ko:K17777	-	-	-	-	ko00000,ko02000,ko03029	3.A.8.1	-	-	zf-Tim10_DDP
MHACOO_001194-T1	554065.XP_005849286.1	2.03e-171	491	COG0382@1|root,2QQMP@2759|Eukaryota,37N3K@33090|Viridiplantae,34H7H@3041|Chlorophyta	3041|Chlorophyta	H	chlorophyll	CHLG	-	2.5.1.133,2.5.1.62	ko:K04040	ko00860,ko01100,ko01110,map00860,map01100,map01110	-	R06284,R09067,R11514,R11517	RC00020	ko00000,ko00001,ko01000,ko01006	-	-	-	UbiA
MHACOO_001196-T1	248742.XP_005650361.1	2.56e-68	228	COG0194@1|root,KOG0707@2759|Eukaryota,37QQK@33090|Viridiplantae,34KMG@3041|Chlorophyta	3041|Chlorophyta	F	Guanylate kinase homologues.	-	-	2.7.4.8	ko:K00942	ko00230,ko01100,map00230,map01100	M00050	R00332,R02090	RC00002	ko00000,ko00001,ko00002,ko01000	-	-	-	Guanylate_kin
MHACOO_001199-T1	248742.XP_005650368.1	2.89e-33	116	2CT4Y@1|root,2S4B1@2759|Eukaryota,37W3Q@33090|Viridiplantae,34NKF@3041|Chlorophyta	3041|Chlorophyta	S	NADH dehydrogenase ubiquinone iron-sulfur protein	-	-	-	ko:K03938	ko00190,ko01100,ko04714,ko04723,ko04932,ko05010,ko05012,ko05016,map00190,map01100,map04714,map04723,map04932,map05010,map05012,map05016	M00143	-	-	ko00000,ko00001,ko00002	3.D.1.6	-	-	Ndufs5
MHACOO_001200-T1	3067.XP_002957228.1	6.26e-18	95.9	KOG1273@1|root,KOG1273@2759|Eukaryota,37K3P@33090|Viridiplantae,34I8V@3041|Chlorophyta	3041|Chlorophyta	S	WD40 repeats	-	-	-	ko:K14961	ko04934,map04934	-	-	-	ko00000,ko00001,ko03036	-	-	-	WD40
MHACOO_001201-T1	248742.XP_005650367.1	5.69e-33	134	KOG1273@1|root,KOG1273@2759|Eukaryota	2759|Eukaryota	P	histone H3-K4 methylation	-	-	-	ko:K14961	ko04934,map04934	-	-	-	ko00000,ko00001,ko03036	-	-	-	WD40
MHACOO_001203-T1	248742.XP_005650365.1	2.38e-81	268	KOG0583@1|root,KOG0583@2759|Eukaryota	2759|Eukaryota	G	protein serine/threonine kinase activity	-	-	2.7.11.1	ko:K14498	ko04016,ko04075,map04016,map04075	-	-	-	ko00000,ko00001,ko01000,ko01001	-	-	-	Pkinase
MHACOO_001204-T1	248742.XP_005650344.1	9.15e-181	540	KOG2229@1|root,KOG2229@2759|Eukaryota,37K1U@33090|Viridiplantae,34HE8@3041|Chlorophyta	3041|Chlorophyta	DZ	NUC130/3NT domain	-	-	-	ko:K14856	-	-	-	-	ko00000,ko03009	-	-	-	NUC130_3NT,SDA1
MHACOO_001205-T1	248742.XP_005649977.1	3.63e-29	112	COG3011@1|root,2RXZ4@2759|Eukaryota,37TSW@33090|Viridiplantae,34M7S@3041|Chlorophyta	3041|Chlorophyta	S	Protein of unknown function, DUF393	-	-	-	-	-	-	-	-	-	-	-	-	DUF393
MHACOO_001206-T1	248742.XP_005650337.1	0	964	COG1404@1|root,KOG1114@2759|Eukaryota,37J68@33090|Viridiplantae,34JIK@3041|Chlorophyta	3041|Chlorophyta	O	Tripeptidyl peptidase II	-	-	3.4.14.10	ko:K01280	-	-	-	-	ko00000,ko01000,ko01002,ko03110	-	-	-	Peptidase_S8,TPPII
MHACOO_001207-T1	3055.EDO99700	1.44e-29	119	KOG4498@1|root,KOG4498@2759|Eukaryota,37Q8T@33090|Viridiplantae,34I9J@3041|Chlorophyta	3041|Chlorophyta	S	AhpC/TSA antioxidant enzyme	-	-	-	-	-	-	-	-	-	-	-	-	AhpC-TSA_2
MHACOO_001208-T1	4577.GRMZM2G080912_P01	1.44e-12	78.6	KOG3869@1|root,KOG3869@2759|Eukaryota,37MXN@33090|Viridiplantae,3G982@35493|Streptophyta,3KW3F@4447|Liliopsida,3ICHT@38820|Poales	35493|Streptophyta	S	Pre-mRNA splicing factor	-	-	-	-	-	-	-	-	-	-	-	-	CWC25,Cir_N
MHACOO_001209-T1	554065.XP_005845278.1	2.23e-21	96.7	28ITR@1|root,2QR55@2759|Eukaryota,37NBB@33090|Viridiplantae,34MS9@3041|Chlorophyta	3041|Chlorophyta	S	Helix-hairpin-helix DNA-binding motif class 1	-	-	-	-	-	-	-	-	-	-	-	-	-
MHACOO_001210-T1	248742.XP_005650343.1	2.76e-183	528	KOG1435@1|root,KOG1435@2759|Eukaryota,37JPF@33090|Viridiplantae,34P3S@3041|Chlorophyta	3041|Chlorophyta	IT	Ergosterol biosynthesis ERG4/ERG24 family	-	-	1.3.1.21	ko:K00213	ko00100,ko01100,ko01110,map00100,map01100,map01110	M00101	R01451,R01456,R07487,R07492	RC00138	ko00000,ko00001,ko00002,ko01000	-	-	-	ERG4_ERG24
MHACOO_001211-T1	554065.XP_005849073.1	3.05e-85	261	COG4122@1|root,KOG1663@2759|Eukaryota,37KR1@33090|Viridiplantae,34KEW@3041|Chlorophyta	3041|Chlorophyta	Q	O-methyltransferase	-	-	-	-	-	-	-	-	-	-	-	-	Methyltransf_3
MHACOO_001214-T1	248742.XP_005650346.1	1.35e-86	261	KOG0092@1|root,KOG0092@2759|Eukaryota,37M77@33090|Viridiplantae,34HKX@3041|Chlorophyta	3041|Chlorophyta	U	Rab subfamily of small GTPases	-	-	-	ko:K07889	ko04014,ko04144,ko04145,ko04962,ko05146,ko05152,map04014,map04144,map04145,map04962,map05146,map05152	-	-	-	ko00000,ko00001,ko04031,ko04131,ko04147	-	-	-	Ras
MHACOO_001215-T1	554065.XP_005845005.1	3.55e-38	152	2CEXX@1|root,2QS0J@2759|Eukaryota,37SRW@33090|Viridiplantae,34MQT@3041|Chlorophyta	3041|Chlorophyta	-	-	-	-	-	-	-	-	-	-	-	-	-	-	-
MHACOO_001221-T1	28532.XP_010536033.1	1.31e-14	78.2	KOG0800@1|root,KOG0800@2759|Eukaryota,37JJC@33090|Viridiplantae,3G8W3@35493|Streptophyta,3I0GW@3699|Brassicales	35493|Streptophyta	O	RING-like zinc finger	-	GO:0000003,GO:0003006,GO:0003674,GO:0003824,GO:0004842,GO:0005488,GO:0005515,GO:0006464,GO:0006508,GO:0006511,GO:0006807,GO:0007275,GO:0008150,GO:0008152,GO:0008285,GO:0009056,GO:0009057,GO:0009791,GO:0009908,GO:0009987,GO:0010498,GO:0016567,GO:0016740,GO:0019538,GO:0019787,GO:0019899,GO:0019941,GO:0022414,GO:0030163,GO:0031624,GO:0032446,GO:0032501,GO:0032502,GO:0036211,GO:0040008,GO:0042127,GO:…	2.3.2.27	ko:K19045	-	-	-	-	ko00000,ko01000,ko04121	-	-	-	zf-RING_2
MHACOO_001222-T1	248742.XP_005642814.1	1.23e-102	342	2CMFA@1|root,2QQ73@2759|Eukaryota,37MAG@33090|Viridiplantae,34J3H@3041|Chlorophyta	3041|Chlorophyta	S	Glycosyltransferase family 4 protein	-	-	2.4.1.241	ko:K09480	ko00561,ko01100,map00561,map01100	-	R04469	RC00005,RC00059	ko00000,ko00001,ko01000,ko01003	-	GT4	-	Glyco_trans_1_4
MHACOO_001223-T1	248742.XP_005650332.1	5.27e-137	399	COG0470@1|root,KOG0989@2759|Eukaryota,37M6A@33090|Viridiplantae,34GY2@3041|Chlorophyta	3041|Chlorophyta	L	Replication factor C C-terminal domain	-	-	-	ko:K10755	ko03030,ko03420,ko03430,map03030,map03420,map03430	M00289,M00295	-	-	ko00000,ko00001,ko00002,ko03032,ko03036,ko03400	-	-	-	AAA,Rep_fac_C
MHACOO_001225-T1	248742.XP_005650357.1	0	1392	COG1429@1|root,2RFFJ@2759|Eukaryota,37TMS@33090|Viridiplantae,34H64@3041|Chlorophyta	3041|Chlorophyta	H	Domain of unknown function (DUF3479)	CHLH2	-	6.6.1.1	ko:K03403	ko00860,ko01100,ko01110,map00860,map01100,map01110	-	R03877	RC01012	ko00000,ko00001,ko01000	-	-	-	CobN-Mg_chel,DUF3479
MHACOO_001228-T1	248742.XP_005650326.1	3.49e-60	205	KOG0278@1|root,KOG0278@2759|Eukaryota,37JGA@33090|Viridiplantae,34H9X@3041|Chlorophyta	3041|Chlorophyta	I	WD domain, G-beta repeat	-	-	-	ko:K13137	ko03013,map03013	M00426	-	-	ko00000,ko00001,ko00002,ko03041	-	-	-	WD40
MHACOO_001228-T2	248742.XP_005650326.1	7.29e-94	292	KOG0278@1|root,KOG0278@2759|Eukaryota,37JGA@33090|Viridiplantae,34H9X@3041|Chlorophyta	3041|Chlorophyta	I	WD domain, G-beta repeat	-	-	-	ko:K13137	ko03013,map03013	M00426	-	-	ko00000,ko00001,ko00002,ko03041	-	-	-	WD40
MHACOO_001229-T1	242159.ABO99956	1.42e-32	117	COG5274@1|root,KOG0537@2759|Eukaryota,37WIJ@33090|Viridiplantae,34N98@3041|Chlorophyta	3041|Chlorophyta	C	Belongs to the cytochrome b5 family	-	-	-	-	-	-	-	-	-	-	-	iRC1080.CRv4_Au5_s13_g4791_t1	Cyt-b5
MHACOO_001230-T1	3075.A0A087SU80	2.2e-12	75.9	2CPXI@1|root,2R34J@2759|Eukaryota,3844K@33090|Viridiplantae,34NCU@3041|Chlorophyta	3041|Chlorophyta	A	RNA recognition motif	-	-	-	-	-	-	-	-	-	-	-	-	RRM_1
MHACOO_001231-T1	248742.XP_005650317.1	5.21e-141	434	2CJU3@1|root,2QTBX@2759|Eukaryota,37IM6@33090|Viridiplantae,34K00@3041|Chlorophyta	3041|Chlorophyta	G	Beta-amylase	BAM2	-	3.2.1.2	ko:K01177	ko00500,map00500	-	R02112,R11262	-	ko00000,ko00001,ko01000	-	GH14	-	Glyco_hydro_14
MHACOO_001234-T1	248742.XP_005650305.1	1.45e-116	370	COG0702@1|root,KOG1203@2759|Eukaryota,37P4E@33090|Viridiplantae,34H99@3041|Chlorophyta	3041|Chlorophyta	G	Complex I intermediate-associated protein 30 (CIA30)	-	-	-	-	-	-	-	-	-	-	-	-	CIA30,NAD_binding_10
MHACOO_001235-T1	248742.XP_005650304.1	2.17e-112	352	COG2802@1|root,KOG4159@2759|Eukaryota,37IPU@33090|Viridiplantae,34MI6@3041|Chlorophyta	3041|Chlorophyta	O	ATP-dependent protease La (LON) substrate-binding domain	-	-	-	-	-	-	-	-	-	-	-	-	LON_substr_bdg,zf-C3HC4_2
MHACOO_001237-T1	554065.XP_005843923.1	1.88e-11	60.8	2CV33@1|root,2S4FE@2759|Eukaryota,37W0Y@33090|Viridiplantae,34NWM@3041|Chlorophyta	3041|Chlorophyta	-	-	-	-	-	-	-	-	-	-	-	-	-	-	-
MHACOO_001238-T1	248742.XP_005650284.1	3.23e-51	171	COG1928@1|root,KOG3358@2759|Eukaryota,37QYF@33090|Viridiplantae,34KVP@3041|Chlorophyta	3041|Chlorophyta	O	MIR domain	-	-	-	-	-	-	-	-	-	-	-	-	MIR
MHACOO_001239-T1	248742.XP_005650280.1	8.16e-116	361	COG0025@1|root,KOG1965@2759|Eukaryota,37U3N@33090|Viridiplantae,34J7Y@3041|Chlorophyta	3041|Chlorophyta	P	Belongs to the monovalent cation proton antiporter 1 (CPA1) transporter (TC 2.A.36) family	-	-	-	ko:K03316,ko:K14724	-	-	-	-	ko00000,ko02000	2.A.36,2.A.36.1.12,2.A.36.1.9	-	-	Na_H_Exchanger
MHACOO_001239-T2	248742.XP_005650280.1	1.51e-104	330	COG0025@1|root,KOG1965@2759|Eukaryota,37U3N@33090|Viridiplantae,34J7Y@3041|Chlorophyta	3041|Chlorophyta	P	Belongs to the monovalent cation proton antiporter 1 (CPA1) transporter (TC 2.A.36) family	-	-	-	ko:K03316,ko:K14724	-	-	-	-	ko00000,ko02000	2.A.36,2.A.36.1.12,2.A.36.1.9	-	-	Na_H_Exchanger
MHACOO_001240-T1	248742.XP_005650278.1	3.1e-82	265	COG0429@1|root,KOG1838@2759|Eukaryota,37Z07@33090|Viridiplantae,34JEP@3041|Chlorophyta	3041|Chlorophyta	S	alpha/beta hydrolase fold	-	-	-	ko:K13696	-	-	-	-	ko00000	-	-	-	Abhydrolase_1
MHACOO_001241-T1	248742.XP_005650277.1	1.88e-110	328	COG0204@1|root,KOG2848@2759|Eukaryota,37M0C@33090|Viridiplantae,34HNP@3041|Chlorophyta	3041|Chlorophyta	I	Belongs to the 1-acyl-sn-glycerol-3-phosphate acyltransferase family	-	GO:0003674,GO:0003824,GO:0003841,GO:0005575,GO:0006139,GO:0006220,GO:0006221,GO:0006629,GO:0006644,GO:0006650,GO:0006725,GO:0006753,GO:0006793,GO:0006796,GO:0006807,GO:0008150,GO:0008152,GO:0008374,GO:0008610,GO:0008654,GO:0009058,GO:0009117,GO:0009165,GO:0009987,GO:0016020,GO:0016021,GO:0016024,GO:0016411,GO:0016740,GO:0016746,GO:0016747,GO:0018130,GO:0019438,GO:0019637,GO:0031224,GO:0034641,GO:…	2.3.1.51	ko:K00655	ko00561,ko00564,ko01100,ko01110,map00561,map00564,map01100,map01110	M00089	R02241,R09381	RC00004,RC00037,RC00039	ko00000,ko00001,ko00002,ko01000,ko01004	-	-	-	Acyltransferase
MHACOO_001242-T1	3075.A0A087SAI7	2.77e-11	70.5	KOG2632@1|root,KOG2632@2759|Eukaryota,37HEA@33090|Viridiplantae	33090|Viridiplantae	J	RHOMBOID-like protein 15	-	GO:0003674,GO:0003824,GO:0004175,GO:0004252,GO:0005575,GO:0006508,GO:0006807,GO:0008150,GO:0008152,GO:0008233,GO:0008236,GO:0016020,GO:0016021,GO:0016787,GO:0017171,GO:0019538,GO:0031224,GO:0043170,GO:0044238,GO:0044425,GO:0070011,GO:0071704,GO:0140096,GO:1901564	-	ko:K09651	-	-	-	-	ko00000,ko01000,ko01002	-	-	-	Rhomboid,UBA
MHACOO_001243-T1	78579.XP_003663476.1	6.8e-19	87.8	COG0412@1|root,KOG3043@2759|Eukaryota,38HXU@33154|Opisthokonta,3NUGF@4751|Fungi,3QSTB@4890|Ascomycota,2164D@147550|Sordariomycetes,3U979@5139|Sordariales,3H9E3@35718|Chaetomiaceae	4751|Fungi	Q	Dienelactone hydrolase family	-	-	-	-	-	-	-	-	-	-	-	-	DLH
MHACOO_001247-T1	5011.R4XCS9	2.08e-07	62	COG4188@1|root,KOG3847@2759|Eukaryota,39RRW@33154|Opisthokonta,3NX8X@4751|Fungi,3QNZK@4890|Ascomycota,3ME89@451866|Taphrinomycotina	4751|Fungi	I	PAF family phospholipase A2	-	GO:0003674,GO:0003824,GO:0003847,GO:0006629,GO:0006644,GO:0006793,GO:0006796,GO:0006950,GO:0006979,GO:0008150,GO:0008152,GO:0009056,GO:0009395,GO:0009987,GO:0016042,GO:0016787,GO:0016788,GO:0019637,GO:0033554,GO:0034599,GO:0042221,GO:0044237,GO:0044238,GO:0044242,GO:0044248,GO:0044255,GO:0046434,GO:0050896,GO:0051716,GO:0052689,GO:0070887,GO:0071704,GO:1901575	3.1.1.47	ko:K01062	ko00565,ko01100,ko01110,ko01130,map00565,map01100,map01110,map01130	-	R04452	RC00037,RC00094	ko00000,ko00001,ko01000	-	-	-	PAF-AH_p_II
MHACOO_001248-T1	44056.XP_009032548.1	1.7e-82	252	COG0127@1|root,KOG3222@2759|Eukaryota	2759|Eukaryota	F	NADH pyrophosphatase activity	-	GO:0000166,GO:0003674,GO:0003824,GO:0004551,GO:0005488,GO:0005575,GO:0005622,GO:0005623,GO:0005737,GO:0006139,GO:0006725,GO:0006753,GO:0006793,GO:0006796,GO:0006807,GO:0008150,GO:0008152,GO:0009056,GO:0009058,GO:0009117,GO:0009141,GO:0009143,GO:0009987,GO:0016462,GO:0016787,GO:0016817,GO:0016818,GO:0018130,GO:0019438,GO:0019439,GO:0019637,GO:0034404,GO:0034641,GO:0034654,GO:0034655,GO:0035529,GO:…	-	ko:K01519	ko00230,ko00983,ko01100,map00230,map00983,map01100	-	R00426,R00720,R01855,R02100,R02720,R03531,R08243	RC00002	ko00000,ko00001,ko01000	-	-	-	Ham1p_like
MHACOO_001249-T1	248742.XP_005650259.1	4.74e-158	470	COG0397@1|root,KOG2542@2759|Eukaryota,37N0Z@33090|Viridiplantae,34HQN@3041|Chlorophyta	3041|Chlorophyta	S	Selenoprotein O, known as YdiU in bacteria. Both members of the SelO family. Blast hits are mainly YdiU, but blast to eukaryotes gives Sel O	-	-	-	-	-	-	-	-	-	-	-	-	UPF0061
MHACOO_001251-T1	248742.XP_005650264.1	1.53e-171	496	KOG0583@1|root,KOG0583@2759|Eukaryota,37ZAC@33090|Viridiplantae,34K9R@3041|Chlorophyta	3041|Chlorophyta	T	Protein tyrosine kinase	-	-	-	-	-	-	-	-	-	-	-	-	Pkinase
MHACOO_001252-T1	3075.A0A087SCZ1	1.84e-47	163	2CFIT@1|root,2S3IU@2759|Eukaryota,37VJD@33090|Viridiplantae,34I2S@3041|Chlorophyta	3041|Chlorophyta	-	-	-	-	-	-	-	-	-	-	-	-	-	-	-
MHACOO_001253-T1	248742.XP_005650267.1	5.61e-222	663	COG0038@1|root,KOG0474@2759|Eukaryota,37PTD@33090|Viridiplantae,34P4S@3041|Chlorophyta	3041|Chlorophyta	P	chloride channel	-	-	-	-	-	-	-	-	-	-	-	-	Voltage_CLC
MHACOO_001254-T1	248742.XP_005650272.1	1.29e-240	688	COG0659@1|root,KOG0236@2759|Eukaryota,37MGP@33090|Viridiplantae	33090|Viridiplantae	P	sulfate transporter	-	GO:0003674,GO:0005215,GO:0005575,GO:0005622,GO:0005623,GO:0005737,GO:0005886,GO:0005887,GO:0006810,GO:0006811,GO:0006820,GO:0008150,GO:0008271,GO:0008272,GO:0008509,GO:0009507,GO:0009526,GO:0009536,GO:0009941,GO:0015075,GO:0015103,GO:0015116,GO:0015291,GO:0015293,GO:0015318,GO:0015698,GO:0016020,GO:0016021,GO:0022804,GO:0022857,GO:0031090,GO:0031224,GO:0031226,GO:0031967,GO:0031969,GO:0031975,GO:…	-	ko:K18059	-	-	-	-	ko00000,ko02000	2.A.53.1	-	-	STAS,Sulfate_transp
MHACOO_001255-T1	248742.XP_005650270.1	3.88e-151	432	KOG0759@1|root,KOG0759@2759|Eukaryota,37NII@33090|Viridiplantae,34JVM@3041|Chlorophyta	3041|Chlorophyta	C	Belongs to the mitochondrial carrier (TC 2.A.29) family	-	-	-	ko:K15104	-	-	-	-	ko00000,ko02000	2.A.29.2.1,2.A.29.2.9	-	-	Mito_carr
MHACOO_001257-T1	248742.XP_005650295.1	5.58e-109	333	COG0706@1|root,KOG1239@2759|Eukaryota,37IIV@33090|Viridiplantae,34K5D@3041|Chlorophyta	3041|Chlorophyta	U	60Kd inner membrane protein	-	GO:0003674,GO:0005215,GO:0005575,GO:0005622,GO:0005623,GO:0005737,GO:0006810,GO:0008104,GO:0008150,GO:0008565,GO:0009507,GO:0009534,GO:0009535,GO:0009536,GO:0009579,GO:0015031,GO:0015833,GO:0016020,GO:0016021,GO:0031224,GO:0031976,GO:0031984,GO:0032977,GO:0033036,GO:0034357,GO:0042651,GO:0042886,GO:0043226,GO:0043227,GO:0043229,GO:0043231,GO:0044422,GO:0044424,GO:0044425,GO:0044434,GO:0044435,GO:…	-	ko:K03217	ko02024,ko03060,ko03070,map02024,map03060,map03070	M00335	-	-	ko00000,ko00001,ko00002,ko02044,ko03029	2.A.9	-	-	60KD_IMP
MHACOO_001258-T1	248742.XP_005650297.1	3.93e-118	359	COG5159@1|root,KOG1463@2759|Eukaryota,37NJZ@33090|Viridiplantae,34H1U@3041|Chlorophyta	3041|Chlorophyta	O	PCI/PINT associated module	-	-	-	ko:K03036	ko03050,ko05169,map03050,map05169	M00341	-	-	ko00000,ko00001,ko00002,ko03051	-	-	-	PCI
MHACOO_001260-T1	3075.A0A087SCX0	2.49e-69	221	KOG1110@1|root,KOG1110@2759|Eukaryota,37M0Z@33090|Viridiplantae,34N6I@3041|Chlorophyta	3041|Chlorophyta	S	Belongs to the cytochrome b5 family	-	-	-	ko:K17278	-	-	-	-	ko00000,ko04147	-	-	-	Cyt-b5
MHACOO_001261-T1	3988.XP_002527890.1	5.71e-43	166	COG5147@1|root,KOG0048@2759|Eukaryota,37NC7@33090|Viridiplantae,3GDAQ@35493|Streptophyta,4JJJW@91835|fabids	35493|Streptophyta	K	Transcription factor	-	GO:0000981,GO:0000988,GO:0000989,GO:0001067,GO:0001076,GO:0001101,GO:0001134,GO:0001135,GO:0003674,GO:0003676,GO:0003677,GO:0003700,GO:0005488,GO:0005575,GO:0005622,GO:0005623,GO:0005634,GO:0006139,GO:0006351,GO:0006355,GO:0006357,GO:0006725,GO:0006807,GO:0006950,GO:0006952,GO:0006970,GO:0007154,GO:0007165,GO:0008150,GO:0008152,GO:0009058,GO:0009059,GO:0009414,GO:0009415,GO:0009605,GO:0009607,GO:…	-	ko:K09422	-	-	-	-	ko00000,ko03000	-	-	-	Myb_DNA-binding
MHACOO_001262-T1	438753.AZC_1861	2.06e-162	513	COG0550@1|root,COG1754@1|root,COG0550@2|Bacteria,COG1754@2|Bacteria,1MUFZ@1224|Proteobacteria,2TRGN@28211|Alphaproteobacteria,3EYE3@335928|Xanthobacteraceae	28211|Alphaproteobacteria	L	Releases the supercoiling and torsional tension of DNA, which is introduced during the DNA replication and transcription, by transiently cleaving and rejoining one strand of the DNA duplex. Introduces a single-strand break via transesterification at a target site in duplex DNA. The scissile phosphodiester is attacked by the catalytic tyrosine of the enzyme, resulting in the formation of a DNA-(5'…	topA	GO:0003674,GO:0003676,GO:0003677,GO:0003824,GO:0003916,GO:0003917,GO:0005488,GO:0005575,GO:0005622,GO:0005623,GO:0005694,GO:0006139,GO:0006259,GO:0006265,GO:0006725,GO:0006807,GO:0006996,GO:0008150,GO:0008152,GO:0009987,GO:0016043,GO:0016853,GO:0034641,GO:0043167,GO:0043169,GO:0043170,GO:0043226,GO:0043228,GO:0043229,GO:0043232,GO:0044237,GO:0044238,GO:0044260,GO:0044424,GO:0044464,GO:0046483,GO:…	5.99.1.2	ko:K03168	-	-	-	-	ko00000,ko01000,ko03032,ko03400	-	-	-	Topoisom_bac,Toprim,Toprim_C_rpt,zf-C4_Topoisom
MHACOO_001264-T1	554065.XP_005850134.1	4.71e-48	173	COG3448@1|root,2S3SU@2759|Eukaryota,37ZW3@33090|Viridiplantae,34KYJ@3041|Chlorophyta	3041|Chlorophyta	T	HPP family	-	-	-	-	-	-	-	-	-	-	-	-	HPP
MHACOO_001266-T1	3075.A0A087SD03	2.61e-97	310	COG0631@1|root,KOG0698@2759|Eukaryota,KOG0699@2759|Eukaryota,37P0J@33090|Viridiplantae,34JBR@3041|Chlorophyta	3041|Chlorophyta	T	phosphatase	-	-	3.1.3.16	ko:K17499	-	-	-	-	ko00000,ko01000,ko01009	-	-	-	PP2C
MHACOO_001266-T2	3075.A0A087SD03	5.13e-75	254	COG0631@1|root,KOG0698@2759|Eukaryota,KOG0699@2759|Eukaryota,37P0J@33090|Viridiplantae,34JBR@3041|Chlorophyta	3041|Chlorophyta	T	phosphatase	-	-	3.1.3.16	ko:K17499	-	-	-	-	ko00000,ko01000,ko01009	-	-	-	PP2C
MHACOO_001267-T1	89462.XP_006067118.1	6.76e-09	60.1	COG0666@1|root,KOG0504@2759|Eukaryota,3A5DS@33154|Opisthokonta,3BRX0@33208|Metazoa,3D6EM@33213|Bilateria,48EW6@7711|Chordata,49BW3@7742|Vertebrata,3JH3Z@40674|Mammalia,4J5PN@91561|Cetartiodactyla	33208|Metazoa	T	Cyclin-dependent kinase 4 inhibitor B	CDKN2B	GO:0000075,GO:0000079,GO:0000086,GO:0000278,GO:0001889,GO:0001932,GO:0001933,GO:0002376,GO:0002520,GO:0003674,GO:0004857,GO:0004860,GO:0004861,GO:0005488,GO:0005515,GO:0005575,GO:0005622,GO:0005623,GO:0005634,GO:0005737,GO:0005829,GO:0006355,GO:0006357,GO:0006469,GO:0007049,GO:0007050,GO:0007093,GO:0007154,GO:0007275,GO:0007346,GO:0007399,GO:0007568,GO:0007584,GO:0008150,GO:0008285,GO:0009605,GO:…	-	ko:K04685,ko:K06621	ko01522,ko01524,ko04068,ko04110,ko04115,ko04218,ko04350,ko04934,ko05166,ko05200,ko05203,ko05206,ko05212,ko05214,ko05218,ko05219,ko05220,ko05222,ko05223,ko05225,ko05226,map01522,map01524,map04068,map04110,map04115,map04218,map04350,map04934,map05166,map05200,map05203,map05206,map05212,map05214,map05218,map05219,map05220,map05222,map05223,map05225,map05226	-	-	-	ko00000,ko00001	-	-	-	Ank_2,Ank_4
MHACOO_001268-T1	38654.XP_006037938.1	3.94e-09	62	COG1874@1|root,KOG0496@2759|Eukaryota	2759|Eukaryota	G	beta-galactosidase activity	GLB1	GO:0000323,GO:0001775,GO:0002252,GO:0002263,GO:0002274,GO:0002275,GO:0002283,GO:0002366,GO:0002376,GO:0002443,GO:0002444,GO:0002446,GO:0003674,GO:0003824,GO:0004308,GO:0004553,GO:0004565,GO:0005488,GO:0005515,GO:0005575,GO:0005576,GO:0005615,GO:0005622,GO:0005623,GO:0005737,GO:0005764,GO:0005766,GO:0005773,GO:0005775,GO:0005794,GO:0005975,GO:0005996,GO:0006012,GO:0006022,GO:0006026,GO:0006027,GO:…	3.2.1.23	ko:K12309	ko00052,ko00511,ko00531,ko00600,ko00604,ko01100,ko04142,map00052,map00511,map00531,map00600,map00604,map01100,map04142	M00079	R01678,R03355,R04633,R06010,R07807	RC00049	ko00000,ko00001,ko00002,ko01000,ko04147	-	-	-	BetaGal_dom4_5,Glyco_hydro_35
MHACOO_001269-T1	248742.XP_005644283.1	9.84e-88	263	COG5491@1|root,KOG3232@2759|Eukaryota,37JMK@33090|Viridiplantae,34HM6@3041|Chlorophyta	3041|Chlorophyta	U	Belongs to the SNF7 family	-	-	-	ko:K12197	ko04144,ko04217,map04144,map04217	M00412	-	-	ko00000,ko00001,ko00002,ko04131,ko04147	-	-	-	Snf7
MHACOO_001270-T1	3067.XP_002955717.1	1.79e-39	142	2CBEU@1|root,2S84R@2759|Eukaryota,37XAV@33090|Viridiplantae,34IKM@3041|Chlorophyta	3041|Chlorophyta	-	-	-	-	-	-	-	-	-	-	-	-	-	-	-
MHACOO_001271-T1	248742.XP_005650246.1	6.09e-120	381	COG1874@1|root,KOG0496@2759|Eukaryota,37IZP@33090|Viridiplantae,34NIG@3041|Chlorophyta	3041|Chlorophyta	G	Glycosyl hydrolases family 35	-	-	3.2.1.23	ko:K12309	ko00052,ko00511,ko00531,ko00600,ko00604,ko01100,ko04142,map00052,map00511,map00531,map00600,map00604,map01100,map04142	M00079	R01678,R03355,R04633,R06010,R07807	RC00049	ko00000,ko00001,ko00002,ko01000,ko04147	-	-	-	Glyco_hydro_35
MHACOO_001272-T1	248742.XP_005650247.1	7.77e-118	353	KOG0315@1|root,KOG0315@2759|Eukaryota,37MI5@33090|Viridiplantae,34GUN@3041|Chlorophyta	3041|Chlorophyta	S	WD domain, G-beta repeat	-	-	-	ko:K08266	ko04136,ko04138,ko04140,ko04150,ko04151,ko04714,map04136,map04138,map04140,map04150,map04151,map04714	-	-	-	ko00000,ko00001,ko04131	-	-	-	WD40
MHACOO_001274-T1	248742.XP_005650282.1	4.79e-121	355	KOG0036@1|root,KOG0036@2759|Eukaryota,37NMX@33090|Viridiplantae,34KIS@3041|Chlorophyta	3041|Chlorophyta	C	Belongs to the mitochondrial carrier (TC 2.A.29) family	-	-	-	ko:K14684	-	-	-	-	ko00000,ko02000	2.A.29.23	-	-	EF-hand_7,Mito_carr
MHACOO_001275-T1	248742.XP_005650285.1	9.37e-26	119	28MSD@1|root,2QUAQ@2759|Eukaryota,37IFT@33090|Viridiplantae,34N9T@3041|Chlorophyta	3041|Chlorophyta	S	Sulfite exporter TauE/SafE	-	-	-	-	-	-	-	-	-	-	-	-	TauE
MHACOO_001277-T1	248742.XP_005650287.1	1.3e-94	281	COG0723@1|root,KOG1671@2759|Eukaryota,37J4P@33090|Viridiplantae,34KC1@3041|Chlorophyta	3041|Chlorophyta	C	Cytochrome b6-f complex iron-sulfur subunit	PETC	GO:0003674,GO:0003824,GO:0005488,GO:0005575,GO:0005622,GO:0005623,GO:0005737,GO:0005886,GO:0006091,GO:0006950,GO:0006952,GO:0008150,GO:0008152,GO:0009055,GO:0009314,GO:0009416,GO:0009496,GO:0009507,GO:0009526,GO:0009534,GO:0009535,GO:0009536,GO:0009579,GO:0009605,GO:0009607,GO:0009617,GO:0009628,GO:0009941,GO:0009987,GO:0010196,GO:0015979,GO:0016020,GO:0016021,GO:0016491,GO:0016679,GO:0022900,GO:…	1.10.9.1	ko:K02636	ko00195,ko01100,map00195,map01100	M00162	R03817,R08409	RC01002	ko00000,ko00001,ko00002,ko00194,ko01000	-	-	-	CytB6-F_Fe-S,Rieske
MHACOO_001278-T1	3055.EDP06371	2.62e-52	172	COG1225@1|root,KOG0855@2759|Eukaryota,37NM1@33090|Viridiplantae,34KKN@3041|Chlorophyta	3041|Chlorophyta	O	Redoxin	-	-	1.11.1.15	ko:K03564	-	-	-	-	ko00000,ko01000	-	-	-	AhpC-TSA
MHACOO_001279-T1	248742.XP_005650299.1	9.09e-91	293	KOG0285@1|root,KOG0285@2759|Eukaryota,37JIT@33090|Viridiplantae,34H90@3041|Chlorophyta	3041|Chlorophyta	A	WD domain, G-beta repeat	-	-	-	ko:K12862	ko03040,map03040	M00353,M00355	-	-	ko00000,ko00001,ko00002,ko03041,ko03400	-	-	-	WD40
MHACOO_001280-T1	248742.XP_005650313.1	4.36e-81	245	COG0503@1|root,KOG1712@2759|Eukaryota,37N0S@33090|Viridiplantae,34I6H@3041|Chlorophyta	3041|Chlorophyta	F	Phosphoribosyl transferase domain	-	-	2.4.2.7	ko:K00759	ko00230,ko01100,map00230,map01100	-	R00190,R01229,R04378	RC00063	ko00000,ko00001,ko01000,ko04147	-	-	-	Pribosyltran
MHACOO_001282-T1	248742.XP_005650227.1	5.04e-108	336	COG0482@1|root,KOG2805@2759|Eukaryota,37NMS@33090|Viridiplantae,34GPU@3041|Chlorophyta	3041|Chlorophyta	J	tRNA methyl transferase	-	-	2.8.1.14	ko:K21027	-	-	-	-	ko00000,ko01000,ko03016	-	-	-	tRNA_Me_trans
MHACOO_001284-T1	554065.XP_005850768.1	1.91e-173	509	COG1231@1|root,KOG0029@2759|Eukaryota,37JJV@33090|Viridiplantae,34HAP@3041|Chlorophyta	3041|Chlorophyta	Q	Flavin containing amine oxidoreductase	-	-	-	-	-	-	-	-	-	-	-	-	Amino_oxidase
MHACOO_001286-T1	248742.XP_005650241.1	1.67e-114	357	COG3425@1|root,KOG1393@2759|Eukaryota,37JII@33090|Viridiplantae,34JUH@3041|Chlorophyta	3041|Chlorophyta	I	This enzyme condenses acetyl-CoA with acetoacetyl-CoA to form HMG-CoA, which is the substrate for HMG-CoA reductase	-	-	2.3.3.10	ko:K01641	ko00072,ko00280,ko00650,ko00900,ko01100,ko01110,ko01130,map00072,map00280,map00650,map00900,map01100,map01110,map01130	M00088,M00095	R01978	RC00004,RC00503	ko00000,ko00001,ko00002,ko01000	-	-	-	HMG_CoA_synt_C,HMG_CoA_synt_N
MHACOO_001288-T1	38654.XP_006017595.1	5.83e-78	261	COG0486@1|root,KOG1191@2759|Eukaryota,38CEV@33154|Opisthokonta,3BE5G@33208|Metazoa,3CV3A@33213|Bilateria,487V9@7711|Chordata,496TW@7742|Vertebrata	33208|Metazoa	J	tRNA modification	GTPBP3	GO:0000166,GO:0001882,GO:0001883,GO:0003674,GO:0003824,GO:0003924,GO:0005488,GO:0005525,GO:0005575,GO:0005622,GO:0005623,GO:0005634,GO:0005737,GO:0005739,GO:0006139,GO:0006396,GO:0006399,GO:0006400,GO:0006725,GO:0006807,GO:0007275,GO:0008033,GO:0008150,GO:0008152,GO:0009451,GO:0009790,GO:0009987,GO:0010467,GO:0016070,GO:0016462,GO:0016787,GO:0016817,GO:0016818,GO:0017076,GO:0017111,GO:0019001,GO:…	-	ko:K03650,ko:K10769	-	-	R08701	RC00053,RC00209,RC00870	ko00000,ko01000,ko03016	-	-	-	MMR_HSR1,MnmE_helical,TrmE_N
MHACOO_001289-T1	554065.XP_005843602.1	1.35e-96	313	COG5177@1|root,KOG1980@2759|Eukaryota,37PP3@33090|Viridiplantae,34JXT@3041|Chlorophyta	3041|Chlorophyta	S	Protein of unknown function (DUF663)	-	-	-	ko:K14799	-	-	-	-	ko00000,ko03009	-	-	-	AARP2CN,RIBIOP_C
MHACOO_001290-T1	3055.EDO96721	2.64e-203	579	COG0372@1|root,KOG2617@2759|Eukaryota,37JED@33090|Viridiplantae,34J6U@3041|Chlorophyta	3041|Chlorophyta	H	Belongs to the citrate synthase family	-	-	2.3.3.1	ko:K01647	ko00020,ko00630,ko01100,ko01110,ko01120,ko01130,ko01200,ko01210,ko01230,map00020,map00630,map01100,map01110,map01120,map01130,map01200,map01210,map01230	M00009,M00010,M00012,M00740	R00351	RC00004,RC00067	br01601,ko00000,ko00001,ko00002,ko01000	-	-	-	Citrate_synt
MHACOO_001291-T1	248742.XP_005648429.1	2.4e-104	309	COG0638@1|root,KOG0182@2759|Eukaryota,37HRM@33090|Viridiplantae,34HB6@3041|Chlorophyta	3041|Chlorophyta	O	The proteasome is a multicatalytic proteinase complex which is characterized by its ability to cleave peptides with Arg, Phe, Tyr, Leu, and Glu adjacent to the leaving group at neutral or slightly basic pH	-	-	3.4.25.1	ko:K02730	ko03050,map03050	M00337,M00340	-	-	ko00000,ko00001,ko00002,ko01000,ko01002,ko03051	-	-	-	Proteasome,Proteasome_A_N
MHACOO_001295-T1	248742.XP_005650235.1	1.93e-173	494	COG0031@1|root,KOG1252@2759|Eukaryota,37MTM@33090|Viridiplantae,34H3B@3041|Chlorophyta	3041|Chlorophyta	E	Belongs to the cysteine synthase cystathionine beta- synthase family	-	-	2.5.1.47	ko:K01738	ko00270,ko00920,ko01100,ko01110,ko01120,ko01130,ko01200,ko01230,map00270,map00920,map01100,map01110,map01120,map01130,map01200,map01230	M00021	R00897,R03601,R04859	RC00020,RC02814,RC02821	ko00000,ko00001,ko00002,ko01000	-	-	-	PALP
MHACOO_001296-T1	248742.XP_005651651.1	5.36e-79	248	KOG1685@1|root,KOG1685@2759|Eukaryota,37QV7@33090|Viridiplantae,34HJ9@3041|Chlorophyta	3041|Chlorophyta	S	Ribosomal protein L1p/L10e family	-	-	-	ko:K14775	-	-	-	-	ko00000,ko03009	-	-	-	Ribosomal_L1
MHACOO_001297-T1	529818.AMSG_08918T0	2.87e-09	65.5	2CN0E@1|root,2QT3S@2759|Eukaryota	2759|Eukaryota	S	GTP binding	RABL3	GO:0000166,GO:0001882,GO:0001883,GO:0003674,GO:0003824,GO:0003924,GO:0005488,GO:0005525,GO:0005575,GO:0005622,GO:0005623,GO:0005634,GO:0005737,GO:0007275,GO:0007623,GO:0008150,GO:0009314,GO:0009416,GO:0009628,GO:0009639,GO:0009640,GO:0009791,GO:0010468,GO:0016462,GO:0016787,GO:0016817,GO:0016818,GO:0017076,GO:0017111,GO:0019001,GO:0019222,GO:0032501,GO:0032502,GO:0032549,GO:0032550,GO:0032553,GO:…	-	ko:K07933,ko:K07976	-	-	-	-	ko00000,ko04031	-	-	-	Ras,Roc
MHACOO_001298-T1	248742.XP_005650222.1	1.05e-22	97.4	2CZIJ@1|root,2SAIK@2759|Eukaryota,37XCQ@33090|Viridiplantae,34IIB@3041|Chlorophyta	3041|Chlorophyta	S	Rieske-like [2Fe-2S] domain	-	-	-	-	-	-	-	-	-	-	-	-	Rieske_2
MHACOO_001299-T1	4555.Si017149m	1.9e-08	65.5	KOG2164@1|root,KOG4199@1|root,KOG2164@2759|Eukaryota,KOG4199@2759|Eukaryota,37PSY@33090|Viridiplantae,3GC7R@35493|Streptophyta,3KX4S@4447|Liliopsida,3IAGK@38820|Poales	35493|Streptophyta	O	Armadillo repeat-containing protein	-	GO:0002244,GO:0002376,GO:0002520,GO:0005575,GO:0005622,GO:0005623,GO:0005737,GO:0005829,GO:0007275,GO:0008150,GO:0009987,GO:0030097,GO:0030154,GO:0032501,GO:0032502,GO:0044424,GO:0044444,GO:0044464,GO:0048513,GO:0048534,GO:0048731,GO:0048856,GO:0048869	-	-	-	-	-	-	-	-	-	-	zf-C3HC4
MHACOO_001300-T1	554065.XP_005843886.1	0	1639	COG5245@1|root,KOG3595@2759|Eukaryota,37SMP@33090|Viridiplantae,34J90@3041|Chlorophyta	3041|Chlorophyta	Z	Flagellar outer dynein arm heavy chain beta	-	-	-	ko:K10408	ko05016,map05016	-	-	-	ko00000,ko00001,ko04812	-	-	-	AAA_5,AAA_6,AAA_7,AAA_8,AAA_9,DHC_N1,DHC_N2,Dynein_heavy,MT
MHACOO_001301-T1	248742.XP_005649121.1	2.01e-19	101	KOG0039@1|root,KOG0039@2759|Eukaryota,37I02@33090|Viridiplantae	33090|Viridiplantae	PQ	respiratory burst oxidase homolog protein	-	GO:0000160,GO:0001101,GO:0002252,GO:0002376,GO:0002679,GO:0003674,GO:0003824,GO:0004601,GO:0005488,GO:0005509,GO:0005575,GO:0005622,GO:0005623,GO:0005886,GO:0006950,GO:0006952,GO:0006970,GO:0007154,GO:0007165,GO:0007231,GO:0008150,GO:0008152,GO:0009058,GO:0009628,GO:0009636,GO:0009719,GO:0009723,GO:0009725,GO:0009737,GO:0009738,GO:0009755,GO:0009873,GO:0009987,GO:0010033,GO:0010119,GO:0010941,GO:…	-	ko:K13447,ko:K21424	ko04016,ko04626,map04016,map04626	-	-	-	ko00000,ko00001,ko01000,ko04131	5.B.1.1.5	-	-	FAD_binding_8,Ferric_reduct,NADPH_Ox,NAD_binding_6
MHACOO_001302-T1	248742.XP_005648430.1	1.5e-77	250	COG0501@1|root,KOG2661@2759|Eukaryota,37KS4@33090|Viridiplantae,34IJZ@3041|Chlorophyta	3041|Chlorophyta	O	Peptidase family M48	-	-	-	-	-	-	-	-	-	-	-	-	Peptidase_M48
MHACOO_001303-T1	248742.XP_005648431.1	4.55e-199	569	2CMCT@1|root,2QPZC@2759|Eukaryota,37N01@33090|Viridiplantae,34JXV@3041|Chlorophyta	3041|Chlorophyta	S	Glycosyltransferase-like	-	-	-	-	-	-	-	-	-	-	-	-	-
MHACOO_001304-T1	3067.XP_002946634.1	3.91e-110	319	COG0049@1|root,KOG3291@2759|Eukaryota,37Q1Y@33090|Viridiplantae,34GXI@3041|Chlorophyta	3041|Chlorophyta	J	Belongs to the universal ribosomal protein uS7 family	RPS5	-	-	ko:K02989	ko03010,map03010	M00177	-	-	br01610,ko00000,ko00001,ko00002,ko03011	-	-	-	Ribosomal_S7
MHACOO_001305-T1	248742.XP_005648373.1	1.63e-45	152	COG0198@1|root,KOG1708@2759|Eukaryota,37KS1@33090|Viridiplantae,34IDH@3041|Chlorophyta	3041|Chlorophyta	J	ribosomal protein L24	PRPL24	-	-	ko:K02895	ko03010,map03010	M00178,M00179	-	-	br01610,ko00000,ko00001,ko00002,ko03011	-	-	-	KOW,ribosomal_L24
MHACOO_001306-T1	554065.XP_005843244.1	1.36e-19	94.4	COG0508@1|root,KOG0559@2759|Eukaryota,381A3@33090|Viridiplantae,34N1X@3041|Chlorophyta	3041|Chlorophyta	C	Biotin-requiring enzyme	-	-	-	-	-	-	-	-	-	-	-	-	Biotin_lipoyl
MHACOO_001307-T1	248742.XP_005650225.1	0	1042	COG0821@1|root,2QSBY@2759|Eukaryota,37P9A@33090|Viridiplantae,34GRU@3041|Chlorophyta	3041|Chlorophyta	I	GcpE protein	HDS	-	1.17.7.1,1.17.7.3	ko:K03526	ko00900,ko01100,ko01110,ko01130,map00900,map01100,map01110,map01130	M00096	R08689,R10859	RC01486	ko00000,ko00001,ko00002,ko01000	-	-	-	GcpE
MHACOO_001308-T1	3055.EDP09465	1.27e-14	74.7	2BFA7@1|root,2S16K@2759|Eukaryota	2759|Eukaryota	-	-	-	-	-	-	-	-	-	-	-	-	-	-	-
MHACOO_001309-T1	248742.XP_005644365.1	4.56e-218	674	COG5032@1|root,KOG0902@2759|Eukaryota,37Q6R@33090|Viridiplantae,34JTV@3041|Chlorophyta	3041|Chlorophyta	G	Belongs to the PI3 PI4-kinase family	-	-	2.7.1.67	ko:K00888	ko00562,ko01100,ko04011,ko04070,map00562,map01100,map04011,map04070	M00130	R03361	RC00002,RC00078	ko00000,ko00001,ko00002,ko01000,ko04131	-	-	-	PI3Ka,PI3_PI4_kinase
MHACOO_001312-T1	248742.XP_005644370.1	1.05e-68	224	COG0398@1|root,KOG3140@2759|Eukaryota,37QAM@33090|Viridiplantae,34KKJ@3041|Chlorophyta	3041|Chlorophyta	O	SNARE associated Golgi protein	-	-	-	-	-	-	-	-	-	-	-	-	SNARE_assoc
MHACOO_001314-T1	248742.XP_005644405.1	3.08e-64	208	COG0193@1|root,KOG2255@2759|Eukaryota,37HFV@33090|Viridiplantae,34HZZ@3041|Chlorophyta	3041|Chlorophyta	J	Belongs to the PTH family	-	-	3.1.1.29	ko:K01056	-	-	-	-	ko00000,ko01000,ko03012	-	-	-	Pept_tRNA_hydro
MHACOO_001315-T1	248742.XP_005644409.1	7.72e-316	873	COG0459@1|root,KOG0356@2759|Eukaryota,37REH@33090|Viridiplantae,34GUT@3041|Chlorophyta	3041|Chlorophyta	O	Belongs to the chaperonin (HSP60) family	CPN60A	GO:0000166,GO:0003674,GO:0005488,GO:0005524,GO:0005575,GO:0005622,GO:0005623,GO:0005737,GO:0006457,GO:0008144,GO:0008150,GO:0009507,GO:0009536,GO:0009987,GO:0017076,GO:0030554,GO:0032553,GO:0032555,GO:0032559,GO:0035639,GO:0036094,GO:0042026,GO:0043167,GO:0043168,GO:0043226,GO:0043227,GO:0043229,GO:0043231,GO:0044424,GO:0044444,GO:0044464,GO:0097159,GO:0097367,GO:1901265,GO:1901363	-	-	-	-	-	-	-	-	-	-	Cpn60_TCP1
MHACOO_001316-T1	248742.XP_005644416.1	5.43e-177	520	COG0531@1|root,KOG1287@2759|Eukaryota,37JZU@33090|Viridiplantae,34JK9@3041|Chlorophyta	3041|Chlorophyta	E	Amino Acid	-	-	-	-	-	-	-	-	-	-	-	-	AA_permease_2
MHACOO_001318-T1	248742.XP_005644412.1	9.48e-114	353	COG0513@1|root,KOG0340@2759|Eukaryota,37Q5V@33090|Viridiplantae,34K3Y@3041|Chlorophyta	3041|Chlorophyta	A	Belongs to the DEAD box helicase family	-	-	3.6.4.13	ko:K14778	-	-	-	-	ko00000,ko01000,ko03009	-	-	-	DEAD,Helicase_C
MHACOO_001319-T1	554065.XP_005850963.1	1.3e-270	771	COG0464@1|root,KOG0741@2759|Eukaryota,37I7D@33090|Viridiplantae,34HEE@3041|Chlorophyta	3041|Chlorophyta	O	AAA domain (Cdc48 subfamily)	-	-	3.6.4.6	ko:K06027	ko04138,ko04721,ko04727,ko04962,map04138,map04721,map04727,map04962	-	-	-	ko00000,ko00001,ko01000,ko04131	1.F.1.1	-	-	AAA,CDC48_N
MHACOO_001321-T1	248742.XP_005644374.1	3.77e-74	234	KOG3178@1|root,KOG3178@2759|Eukaryota,37Q85@33090|Viridiplantae,34I37@3041|Chlorophyta	3041|Chlorophyta	S	AdoMet dependent proline di-methyltransferase	-	-	2.1.1.244	ko:K16219	-	-	-	-	ko00000,ko01000	-	-	-	Methyltransf_PK
MHACOO_001322-T1	38833.XP_003060757.1	8.59e-14	81.6	COG5505@1|root,2S0UK@2759|Eukaryota,37VRK@33090|Viridiplantae,34I8K@3041|Chlorophyta	3041|Chlorophyta	S	Protein of unknown function (DUF819)	-	-	-	-	-	-	-	-	-	-	-	-	DUF819
MHACOO_001324-T1	554065.XP_005852120.1	6.25e-26	105	2D377@1|root,2SQFT@2759|Eukaryota	2759|Eukaryota	S	Domain of unknown function (DUF1824)	-	-	-	-	-	-	-	-	-	-	-	-	DUF1824
MHACOO_001325-T1	3075.A0A087SIZ3	2.2e-20	95.9	COG2940@1|root,KOG2084@2759|Eukaryota	2759|Eukaryota	E	methyltransferase activity	-	-	-	ko:K11426,ko:K17985	ko04137,ko04140,map04137,map04140	-	-	-	ko00000,ko00001,ko03029,ko03036,ko04131	-	-	-	SET
MHACOO_001326-T1	3075.A0A087SGE4	5.62e-16	84.3	COG0442@1|root,KOG4163@2759|Eukaryota,380IC@33090|Viridiplantae,34M6A@3041|Chlorophyta	3041|Chlorophyta	J	Anticodon binding domain	-	-	-	-	-	-	-	-	-	-	-	-	HGTP_anticodon
MHACOO_001327-T1	248742.XP_005644563.1	0	1347	COG0209@1|root,KOG1112@2759|Eukaryota,37QHP@33090|Viridiplantae,34H5A@3041|Chlorophyta	3041|Chlorophyta	F	Provides the precursors necessary for DNA synthesis. Catalyzes the biosynthesis of deoxyribonucleotides from the corresponding ribonucleotides	-	-	1.17.4.1	ko:K10807	ko00230,ko00240,ko00480,ko00983,ko01100,map00230,map00240,map00480,map00983,map01100	M00053	R02017,R02019,R02024,R08363,R08364,R11893	RC00613,RC01003	ko00000,ko00001,ko00002,ko01000,ko03400	-	-	-	ATP-cone,Ribonuc_red_lgC,Ribonuc_red_lgN
MHACOO_001329-T1	3055.EDO99861	7.31e-65	203	COG5078@1|root,KOG0417@2759|Eukaryota,37MGF@33090|Viridiplantae,34KN9@3041|Chlorophyta	3041|Chlorophyta	O	Belongs to the ubiquitin-conjugating enzyme family	-	-	2.3.2.23	ko:K10689	-	-	-	-	ko00000,ko01000,ko04121	-	-	-	UQ_con
MHACOO_001330-T1	77586.LPERR08G12520.1	3.97e-16	88.6	COG5411@1|root,KOG0565@2759|Eukaryota,37K6Q@33090|Viridiplantae,3GBBX@35493|Streptophyta,3KS6V@4447|Liliopsida,3IB4G@38820|Poales	35493|Streptophyta	U	Inositol polyphosphate phosphatase, catalytic domain homologues	-	-	-	-	-	-	-	-	-	-	-	-	Exo_endo_phos
MHACOO_001331-T1	248742.XP_005644259.1	5.46e-21	100	KOG3133@1|root,KOG3133@2759|Eukaryota,37KG2@33090|Viridiplantae,34NZR@3041|Chlorophyta	3041|Chlorophyta	U	Pex19 protein family	PEX19	-	-	ko:K13337	ko04146,map04146	-	-	-	ko00000,ko00001	3.A.20.1,9.A.17.1	-	-	Pex19
MHACOO_001332-T1	41875.XP_007514217.1	1.6e-94	276	COG5078@1|root,KOG0417@2759|Eukaryota,37QDV@33090|Viridiplantae,34J62@3041|Chlorophyta	3041|Chlorophyta	O	Belongs to the ubiquitin-conjugating enzyme family	-	-	2.3.2.23	ko:K20217	ko04120,map04120	-	-	-	ko00000,ko00001,ko01000,ko04121	-	-	-	UQ_con
MHACOO_001333-T1	3760.EMJ22181	2.9e-31	129	KOG2576@1|root,KOG2576@2759|Eukaryota,37MGM@33090|Viridiplantae,3GCVF@35493|Streptophyta,4JDSI@91835|fabids	35493|Streptophyta	K	Belongs to the ALG6 ALG8 glucosyltransferase family	-	GO:0003674,GO:0003824,GO:0005575,GO:0005622,GO:0005623,GO:0005737,GO:0005783,GO:0005789,GO:0006464,GO:0006486,GO:0006487,GO:0006490,GO:0006629,GO:0006807,GO:0008150,GO:0008152,GO:0009058,GO:0009059,GO:0009100,GO:0009101,GO:0009987,GO:0012505,GO:0016020,GO:0016021,GO:0016740,GO:0016757,GO:0016758,GO:0019538,GO:0031224,GO:0031984,GO:0034645,GO:0036211,GO:0042175,GO:0042281,GO:0043170,GO:0043226,GO:…	2.4.1.265	ko:K03849	ko00510,ko01100,map00510,map01100	M00055	R06263	-	ko00000,ko00001,ko00002,ko01000,ko01003	-	GT57	-	Alg6_Alg8
MHACOO_001334-T1	248742.XP_005648929.1	8.47e-175	494	COG1635@1|root,KOG2960@2759|Eukaryota,37J38@33090|Viridiplantae,34JXE@3041|Chlorophyta	3041|Chlorophyta	H	Involved in biosynthesis of the thiamine precursor thiazole. Catalyzes the conversion of NAD and glycine to adenosine diphosphate 5-(2-hydroxyethyl)-4-methylthiazole-2-carboxylic acid (ADT), an adenylated thiazole intermediate. The reaction includes an iron-dependent sulfide transfer from a conserved cysteine residue of the protein to a thiazole intermediate. The enzyme can only undergo a single …	THI1	GO:0003674,GO:0005488,GO:0005506,GO:0005515,GO:0005575,GO:0005622,GO:0005623,GO:0005737,GO:0005739,GO:0005829,GO:0006725,GO:0006766,GO:0006767,GO:0006772,GO:0006790,GO:0006807,GO:0006950,GO:0006974,GO:0008150,GO:0008152,GO:0008270,GO:0009058,GO:0009110,GO:0009228,GO:0009266,GO:0009409,GO:0009507,GO:0009526,GO:0009532,GO:0009536,GO:0009570,GO:0009579,GO:0009628,GO:0009941,GO:0009987,GO:0010319,GO:…	-	ko:K03146	ko00730,ko01100,map00730,map01100	-	R10685	RC00033,RC03253,RC03254	ko00000,ko00001	-	-	-	Thi4
MHACOO_001335-T1	3067.XP_002949172.1	7.54e-85	259	2EH32@1|root,2SMVM@2759|Eukaryota,37ZV6@33090|Viridiplantae,34KPB@3041|Chlorophyta	3041|Chlorophyta	-	-	-	-	-	-	-	-	-	-	-	-	-	-	-
MHACOO_001336-T1	3075.A0A087SGF7	5.87e-115	362	COG1599@1|root,KOG0851@2759|Eukaryota,37HEV@33090|Viridiplantae,34HKZ@3041|Chlorophyta	3041|Chlorophyta	L	Component of the replication protein A complex (RPA) required for DNA recombination, repair and replication. The activity of RPA is mediated by single-stranded DNA binding and protein interactions. Probably involved in repair of double-strand DNA breaks (DSBs) induced by genotoxic stresses	-	-	-	ko:K07466	ko03030,ko03420,ko03430,ko03440,ko03460,map03030,map03420,map03430,map03440,map03460	M00288	-	-	ko00000,ko00001,ko00002,ko03000,ko03032,ko03400	-	-	-	REPA_OB_2,Rep-A_N,Rep_fac-A_C,tRNA_anti-codon
MHACOO_001337-T1	248742.XP_005644536.1	5.29e-27	112	KOG2868@1|root,KOG2868@2759|Eukaryota,37SUR@33090|Viridiplantae,34IK5@3041|Chlorophyta	3041|Chlorophyta	AK	Dcp1-like decapping family	-	-	-	ko:K12611	ko03018,map03018	M00395	-	-	ko00000,ko00001,ko00002,ko01000,ko03019	-	-	-	DCP1
MHACOO_001338-T1	296587.XP_002499645.1	4.37e-13	67.4	2CZSS@1|root,2SBIR@2759|Eukaryota,37XQG@33090|Viridiplantae,34N3I@3041|Chlorophyta	3041|Chlorophyta	S	Replication factor A protein 3	-	-	-	ko:K10740	ko03030,ko03420,ko03430,ko03440,ko03460,map03030,map03420,map03430,map03440,map03460	M00288	-	-	ko00000,ko00001,ko00002,ko03032,ko03400	-	-	-	Rep_fac-A_3
MHACOO_001339-T1	70448.A0A090N4K1	1.16e-80	268	KOG0271@1|root,KOG0271@2759|Eukaryota,37PY7@33090|Viridiplantae,34J95@3041|Chlorophyta	3041|Chlorophyta	S	NLE (NUC135) domain. This domain is located N terminal to WD40 repeats. It is found in the microtubule-associated yeast protein YTM1	-	-	-	ko:K14855	-	-	-	-	ko00000,ko03009	-	-	-	NLE,WD40
MHACOO_001340-T1	248742.XP_005642557.1	1.18e-105	325	COG0478@1|root,KOG2268@2759|Eukaryota,37MZW@33090|Viridiplantae,34H7T@3041|Chlorophyta	3041|Chlorophyta	T	Rio2, N-terminal	-	-	2.7.11.1	ko:K07179	ko03008,map03008	-	-	-	ko00000,ko00001,ko01000,ko01001,ko03009	-	-	-	RIO1,Rio2_N
MHACOO_001342-T1	248742.XP_005644500.1	2.86e-121	370	2CMCD@1|root,2QPYM@2759|Eukaryota,37Q5D@33090|Viridiplantae,34HCI@3041|Chlorophyta	3041|Chlorophyta	S	transporter	-	-	-	-	-	-	-	-	-	-	-	-	BT1
MHACOO_001344-T1	554065.XP_005850352.1	5.87e-31	124	COG2967@1|root,KOG4408@2759|Eukaryota,37RMK@33090|Viridiplantae,34KUX@3041|Chlorophyta	3041|Chlorophyta	P	ApaG domain	-	-	-	ko:K06195	-	-	-	-	ko00000	-	-	-	DUF525,UVR
MHACOO_001347-T1	248742.XP_005644106.1	7.26e-57	178	COG1911@1|root,KOG2988@2759|Eukaryota,37UMM@33090|Viridiplantae,34I15@3041|Chlorophyta	3041|Chlorophyta	J	Ribosomal protein L30	RPL30	-	-	ko:K02908	ko03010,map03010	M00177,M00179	-	-	br01610,ko00000,ko00001,ko00002,ko03011	-	-	-	Ribosomal_L7Ae
MHACOO_001348-T1	3075.A0A087SG87	4.08e-45	149	COG4901@1|root,KOG1767@2759|Eukaryota,37UJR@33090|Viridiplantae,34MKU@3041|Chlorophyta	3041|Chlorophyta	J	ribosomal protein S25	RPS25	-	-	ko:K02975	ko03010,map03010	M00177,M00179	-	-	br01610,ko00000,ko00001,ko00002,ko03011	-	-	-	Ribosomal_S25
MHACOO_001350-T1	4006.Lus10008257	6.47e-104	332	COG1428@1|root,KOG4235@2759|Eukaryota,37S9Y@33090|Viridiplantae,3G7GM@35493|Streptophyta,4JFBU@91835|fabids	35493|Streptophyta	F	Deoxynucleoside kinase	-	GO:0000166,GO:0003674,GO:0003824,GO:0004137,GO:0005488,GO:0005515,GO:0005524,GO:0005575,GO:0005622,GO:0005623,GO:0005634,GO:0005737,GO:0005829,GO:0006139,GO:0006213,GO:0006220,GO:0006725,GO:0006753,GO:0006793,GO:0006796,GO:0006807,GO:0008144,GO:0008150,GO:0008152,GO:0008655,GO:0009058,GO:0009116,GO:0009117,GO:0009123,GO:0009124,GO:0009157,GO:0009162,GO:0009163,GO:0009165,GO:0009987,GO:0016301,GO:…	-	-	-	-	-	-	-	-	-	-	dNK
MHACOO_001351-T1	248742.XP_005644543.1	2.67e-141	429	COG0260@1|root,KOG2597@2759|Eukaryota,37MN0@33090|Viridiplantae,34GYS@3041|Chlorophyta	3041|Chlorophyta	E	Cytosol aminopeptidase family, catalytic domain	-	-	3.4.11.1	ko:K01255	ko00480,ko01100,map00480,map01100	-	R00899,R04951	RC00096,RC00141	ko00000,ko00001,ko01000,ko01002	-	-	-	Peptidase_M17,Peptidase_M17_N
MHACOO_001354-T1	4565.Traes_5DL_B38888391.1	1.4e-39	161	COG0477@1|root,KOG1330@2759|Eukaryota,37N1A@33090|Viridiplantae,3GBIN@35493|Streptophyta,3KQU8@4447|Liliopsida,3ICD5@38820|Poales	35493|Streptophyta	G	Major Facilitator Superfamily	-	-	-	-	-	-	-	-	-	-	-	-	MFS_1,Sugar_tr
MHACOO_001356-T1	3827.XP_004486966.1	3.75e-27	122	KOG0118@1|root,KOG0118@2759|Eukaryota,37RY2@33090|Viridiplantae,3GA68@35493|Streptophyta,4JIWJ@91835|fabids	35493|Streptophyta	A	polyadenylate-binding protein	-	GO:0003674,GO:0003676,GO:0003723,GO:0003727,GO:0003729,GO:0005488,GO:0005575,GO:0005622,GO:0005623,GO:0005634,GO:0005737,GO:0006139,GO:0006396,GO:0006397,GO:0006725,GO:0006807,GO:0006950,GO:0008143,GO:0008150,GO:0008152,GO:0009266,GO:0009408,GO:0009628,GO:0009987,GO:0010467,GO:0010494,GO:0016070,GO:0016071,GO:0032991,GO:0033554,GO:0034605,GO:0034641,GO:0035770,GO:0036464,GO:0043170,GO:0043226,GO:…	-	-	-	-	-	-	-	-	-	-	RRM_1
MHACOO_001357-T1	3075.A0A087SGH3	2.86e-210	644	COG0141@1|root,KOG1002@2759|Eukaryota,37QET@33090|Viridiplantae,34JPW@3041|Chlorophyta	3041|Chlorophyta	L	SNF2 family N-terminal domain	-	-	-	ko:K15083	-	-	-	-	ko00000,ko03400	-	-	-	Helicase_C,SNF2_N,zf-PARP,zf-RING_2
MHACOO_001359-T1	554065.XP_005843947.1	3.81e-105	320	COG0463@1|root,KOG2977@2759|Eukaryota,37IB5@33090|Viridiplantae,34IMQ@3041|Chlorophyta	3041|Chlorophyta	M	Glycosyltransferase like family 2	-	-	2.4.1.117	ko:K00729	ko00510,ko01100,map00510,map01100	M00055	R01005	RC00005	ko00000,ko00001,ko00002,ko01000,ko01003	-	GT2	-	Glycos_transf_2
MHACOO_001359-T2	554065.XP_005843947.1	2.4e-105	320	COG0463@1|root,KOG2977@2759|Eukaryota,37IB5@33090|Viridiplantae,34IMQ@3041|Chlorophyta	3041|Chlorophyta	M	Glycosyltransferase like family 2	-	-	2.4.1.117	ko:K00729	ko00510,ko01100,map00510,map01100	M00055	R01005	RC00005	ko00000,ko00001,ko00002,ko01000,ko01003	-	GT2	-	Glycos_transf_2
MHACOO_001360-T1	1123487.KB892840_gene106	2.02e-86	284	COG2730@1|root,COG5297@1|root,COG2730@2|Bacteria,COG5297@2|Bacteria,1RCG4@1224|Proteobacteria,2W1QS@28216|Betaproteobacteria	28216|Betaproteobacteria	G	CBD_II	-	-	3.2.1.4	ko:K01179	ko00500,ko01100,map00500,map01100	-	R06200,R11307,R11308	-	ko00000,ko00001,ko01000	-	GH5,GH9	-	CBM_2,Cellulase
MHACOO_001361-T1	248742.XP_005644514.1	2.15e-50	172	COG0662@1|root,2SQXX@2759|Eukaryota,380M5@33090|Viridiplantae,34MAB@3041|Chlorophyta	3041|Chlorophyta	G	AraC-like ligand binding domain	-	-	-	-	-	-	-	-	-	-	-	-	Cupin_2
MHACOO_001363-T1	248742.XP_005644517.1	1.43e-199	555	COG0639@1|root,KOG0373@2759|Eukaryota,37KH7@33090|Viridiplantae,34GQ2@3041|Chlorophyta	3041|Chlorophyta	DT	Serine threonine-protein phosphatase	-	-	3.1.3.16	ko:K15498	-	-	-	-	ko00000,ko01000,ko01009,ko03400	-	-	-	Metallophos
MHACOO_001364-T1	317936.Nos7107_0438	3.12e-13	79.7	COG0539@1|root,COG0539@2|Bacteria,1G11B@1117|Cyanobacteria,1HJC5@1161|Nostocales	1117|Cyanobacteria	J	PFAM S1 RNA binding domain	-	-	-	ko:K02945	ko03010,map03010	M00178	-	-	br01610,ko00000,ko00001,ko00002,ko03011	-	-	-	S1
MHACOO_001365-T1	248742.XP_005644508.1	7.75e-105	325	KOG0663@1|root,KOG0663@2759|Eukaryota,37K03@33090|Viridiplantae,34HAB@3041|Chlorophyta	3041|Chlorophyta	T	Serine/Threonine protein kinases, catalytic domain	-	-	2.7.11.22	ko:K08818	-	-	-	-	ko00000,ko01000,ko01001,ko03041	-	-	-	Pkinase
MHACOO_001368-T1	3218.PP1S303_45V6.1	1.98e-206	619	COG0438@1|root,KOG0853@2759|Eukaryota,37Q3U@33090|Viridiplantae,3G9HW@35493|Streptophyta	35493|Streptophyta	M	Sucrose-cleaving enzyme that provides UDP-glucose and fructose for various metabolic pathways	SUS4	GO:0000003,GO:0001101,GO:0003006,GO:0003674,GO:0003824,GO:0005975,GO:0005976,GO:0005982,GO:0005984,GO:0005985,GO:0006073,GO:0006950,GO:0007275,GO:0008150,GO:0008152,GO:0008194,GO:0009311,GO:0009414,GO:0009415,GO:0009628,GO:0009743,GO:0009791,GO:0009987,GO:0010033,GO:0010035,GO:0010154,GO:0010431,GO:0010555,GO:0016157,GO:0016740,GO:0016757,GO:0016758,GO:0021700,GO:0022414,GO:0032501,GO:0032502,GO:…	2.4.1.13	ko:K00695	ko00500,ko01100,map00500,map01100	-	R00806	RC00005,RC00028,RC02748	ko00000,ko00001,ko01000,ko01003	-	GT4	-	Glycos_transf_1,Sucrose_synth
MHACOO_001372-T1	554065.XP_005843974.1	2.35e-124	370	COG0596@1|root,KOG2382@2759|Eukaryota,37K46@33090|Viridiplantae,34JIR@3041|Chlorophyta	3041|Chlorophyta	S	Alpha/beta hydrolase family	-	-	-	-	-	-	-	-	-	-	-	-	Abhydrolase_6
MHACOO_001373-T1	3075.A0A087SG83	1.04e-29	115	COG0222@1|root,KOG1715@2759|Eukaryota,37URG@33090|Viridiplantae,34MDS@3041|Chlorophyta	3041|Chlorophyta	J	Ribosomal protein L7/L12 C-terminal domain	-	-	-	ko:K02935	ko03010,map03010	M00178	-	-	br01610,ko00000,ko00001,ko00002,ko03011	-	-	-	Ribosomal_L12,Ribosomal_L12_N
MHACOO_001375-T1	3075.A0A087SFV6	9.64e-69	227	COG0468@1|root,KOG1434@2759|Eukaryota,37QHU@33090|Viridiplantae,34JIH@3041|Chlorophyta	3041|Chlorophyta	L	RecA Rad51 DMC1 proteins are involved in homology searching and strand exchange in homologous recombination. They are involved in DNA repair, telomere maintenance, and meiotic recombination	RAD51C	-	-	ko:K10870	ko03440,ko03460,map03440,map03460	-	-	-	ko00000,ko00001,ko03400	-	-	-	Rad51
MHACOO_001376-T1	554065.XP_005845448.1	4.79e-157	476	KOG2476@1|root,KOG2476@2759|Eukaryota,37IYE@33090|Viridiplantae,34HQ0@3041|Chlorophyta	3041|Chlorophyta	S	Protein similar to CwfJ C-terminus 2	-	-	-	-	-	-	-	-	-	-	-	-	CwfJ_C_1,CwfJ_C_2,RRM_1
MHACOO_001377-T1	3075.A0A087SRP5	5.16e-276	768	COG0719@1|root,2QRGW@2759|Eukaryota,37JW6@33090|Viridiplantae,34H4F@3041|Chlorophyta	3041|Chlorophyta	O	Fe-S assembly SufBCD system	-	-	-	-	-	-	-	-	-	-	-	-	UPF0051
MHACOO_001378-T1	248742.XP_005651523.1	5e-80	244	COG0694@1|root,KOG2358@2759|Eukaryota,37KYR@33090|Viridiplantae,34HV1@3041|Chlorophyta	3041|Chlorophyta	O	NifU-like domain	-	-	-	-	-	-	-	-	-	-	-	-	NifU
MHACOO_001379-T1	3055.EDO98063	5.28e-133	393	COG0206@1|root,2QRFN@2759|Eukaryota,37J6B@33090|Viridiplantae,34KDB@3041|Chlorophyta	3041|Chlorophyta	F	FtsZ family, C-terminal domain	-	-	-	ko:K03531	ko04112,map04112	-	-	-	ko00000,ko00001,ko02048,ko03036,ko04812	-	-	-	FtsZ_C,Tubulin
MHACOO_001379-T2	3055.EDO98063	2.41e-142	421	COG0206@1|root,2QRFN@2759|Eukaryota,37J6B@33090|Viridiplantae,34KDB@3041|Chlorophyta	3041|Chlorophyta	F	FtsZ family, C-terminal domain	-	-	-	ko:K03531	ko04112,map04112	-	-	-	ko00000,ko00001,ko02048,ko03036,ko04812	-	-	-	FtsZ_C,Tubulin
MHACOO_001381-T1	554065.XP_005844648.1	1.33e-49	169	KOG2551@1|root,KOG2551@2759|Eukaryota,37MH2@33090|Viridiplantae,34MBM@3041|Chlorophyta	3041|Chlorophyta	E	Serine hydrolase (FSH1)	-	-	-	-	-	-	-	-	-	-	-	-	FSH1
MHACOO_001382-T1	248742.XP_005643533.1	3.05e-10	70.5	KOG2991@1|root,KOG2991@2759|Eukaryota,37HXE@33090|Viridiplantae,34MA5@3041|Chlorophyta	3041|Chlorophyta	A	FKBP12-interacting protein of 37	-	-	-	-	-	-	-	-	-	-	-	-	Wtap
MHACOO_001383-T1	248742.XP_005647108.1	1.34e-33	142	KOG0118@1|root,KOG0118@2759|Eukaryota,37SMA@33090|Viridiplantae	33090|Viridiplantae	A	RNA-binding protein	-	GO:0003674,GO:0003676,GO:0003723,GO:0005488,GO:0005575,GO:0005622,GO:0005623,GO:0005634,GO:0005730,GO:0031974,GO:0031981,GO:0043226,GO:0043227,GO:0043228,GO:0043229,GO:0043231,GO:0043232,GO:0043233,GO:0044422,GO:0044424,GO:0044428,GO:0044446,GO:0044464,GO:0070013,GO:0097159,GO:1901363	-	ko:K14837	-	-	-	-	ko00000,ko03009	-	-	-	RRM_1
MHACOO_001385-T1	3218.PP1S54_243V6.1	5.06e-41	160	KOG2391@1|root,KOG2391@2759|Eukaryota,37J7A@33090|Viridiplantae,3GF9B@35493|Streptophyta	35493|Streptophyta	U	trichome branching	-	GO:0000813,GO:0000902,GO:0000904,GO:0003674,GO:0005488,GO:0005515,GO:0005575,GO:0005622,GO:0005623,GO:0005737,GO:0005768,GO:0005769,GO:0005770,GO:0006464,GO:0006807,GO:0006810,GO:0008104,GO:0008150,GO:0008152,GO:0009653,GO:0009888,GO:0009987,GO:0010008,GO:0010026,GO:0010090,GO:0010091,GO:0012505,GO:0015031,GO:0015833,GO:0016020,GO:0016043,GO:0019538,GO:0030154,GO:0031090,GO:0031410,GO:0031982,GO:…	-	ko:K12183	ko04144,map04144	M00409	-	-	ko00000,ko00001,ko00002,ko04131,ko04147	-	-	-	UEV,Vps23_core
MHACOO_001386-T1	554065.XP_005845387.1	7.26e-62	208	COG2313@1|root,KOG3009@2759|Eukaryota,37N7I@33090|Viridiplantae,34J2F@3041|Chlorophyta	3041|Chlorophyta	Q	Indigoidine synthase A like protein	-	-	4.2.1.70	ko:K16329	ko00240,map00240	-	R01055	RC00432,RC00433	ko00000,ko00001,ko01000	-	-	-	Indigoidine_A
MHACOO_001389-T1	554065.XP_005846607.1	5.96e-38	150	28ISQ@1|root,2QR3Z@2759|Eukaryota,37JJ6@33090|Viridiplantae,34M32@3041|Chlorophyta	3041|Chlorophyta	-	-	-	-	-	-	-	-	-	-	-	-	-	-	-
MHACOO_001392-T1	554065.XP_005849365.1	5.06e-71	222	2AHGM@1|root,2RZ2D@2759|Eukaryota,37RCX@33090|Viridiplantae,34IBD@3041|Chlorophyta	3041|Chlorophyta	S	Acetyltransferase (GNAT) domain	-	-	2.3.1.87	ko:K22450	ko00380,map00380	M00037	R02911	RC00004,RC00096	ko00000,ko00001,ko00002,ko01000	-	-	-	Acetyltransf_1,Acetyltransf_10
MHACOO_001393-T1	3067.XP_002951366.1	1.2e-137	417	COG0464@1|root,KOG0730@2759|Eukaryota,37RDE@33090|Viridiplantae,34HG6@3041|Chlorophyta	3041|Chlorophyta	O	Belongs to the AAA ATPase family	-	-	-	-	-	-	-	-	-	-	-	-	AAA
MHACOO_001395-T1	3067.XP_002946451.1	1.07e-10	72.8	KOG2494@1|root,KOG2494@2759|Eukaryota,37VPX@33090|Viridiplantae,34MEG@3041|Chlorophyta	3041|Chlorophyta	K	zinc finger	-	-	-	-	-	-	-	-	-	-	-	-	zf-CCCH
MHACOO_001396-T1	3075.A0A087SU95	4.21e-55	182	29V2A@1|root,2RXK0@2759|Eukaryota,37TBN@33090|Viridiplantae,34M8R@3041|Chlorophyta	3041|Chlorophyta	S	Bacterial PH domain	-	-	-	-	-	-	-	-	-	-	-	-	bPH_2
MHACOO_001397-T1	3075.A0A087SAI5	4.44e-114	345	COG2896@1|root,KOG2876@2759|Eukaryota,37HYZ@33090|Viridiplantae,34GU7@3041|Chlorophyta	3041|Chlorophyta	H	Molybdenum Cofactor Synthesis C	CNX2	-	4.1.99.22,4.6.1.17	ko:K03639,ko:K20967	ko00790,ko01100,ko04122,map00790,map01100,map04122	-	R09394,R11372	RC03420,RC03425	ko00000,ko00001,ko01000	-	-	-	Fer4_12,Mob_synth_C,Radical_SAM
MHACOO_001398-T1	248742.XP_005644561.1	7.38e-222	612	COG0639@1|root,KOG0374@2759|Eukaryota,37IYN@33090|Viridiplantae,34H85@3041|Chlorophyta	3041|Chlorophyta	T	Serine threonine-protein phosphatase	PP1	-	3.1.3.16	ko:K06269	ko03015,ko04022,ko04024,ko04113,ko04114,ko04218,ko04261,ko04270,ko04390,ko04510,ko04611,ko04720,ko04728,ko04750,ko04810,ko04910,ko04921,ko04931,ko05031,ko05034,ko05168,ko05205,map03015,map04022,map04024,map04113,map04114,map04218,map04261,map04270,map04390,map04510,map04611,map04720,map04728,map04750,map04810,map04910,map04921,map04931,map05031,map05034,map05168,map05205	-	-	-	ko00000,ko00001,ko01000,ko01009,ko03019,ko03021,ko03041	-	-	-	Metallophos,STPPase_N
MHACOO_001399-T1	248742.XP_005644611.1	8.52e-63	199	2CY2T@1|root,2S1IC@2759|Eukaryota,37VBA@33090|Viridiplantae,34HX4@3041|Chlorophyta	3041|Chlorophyta	S	ankyrin repeats	-	-	-	-	-	-	-	-	-	-	-	-	Ank_2,Ank_4
MHACOO_001401-T1	3075.A0A087SJ85	5.41e-61	222	COG5095@1|root,KOG2549@2759|Eukaryota,383YW@33090|Viridiplantae,34NFP@3041|Chlorophyta	3041|Chlorophyta	K	TATA box binding protein associated factor	-	-	-	ko:K03131	ko03022,ko05168,map03022,map05168	-	-	-	ko00000,ko00001,ko03021,ko03036	-	-	-	TAF
MHACOO_001402-T1	3067.XP_002948668.1	8.11e-43	162	COG4638@1|root,2QQ8U@2759|Eukaryota,37MEC@33090|Viridiplantae	33090|Viridiplantae	P	pheophorbide a oxygenase	-	-	1.14.15.17	ko:K13071	ko00860,ko01110,map00860,map01110	-	R08921	RC03394	ko00000,ko00001,ko01000	-	-	-	Rieske
MHACOO_001403-T1	248742.XP_005648232.1	5.67e-266	778	COG0474@1|root,KOG0205@2759|Eukaryota,37I59@33090|Viridiplantae,34JNJ@3041|Chlorophyta	3041|Chlorophyta	P	Plasma membrane ATPase	-	-	3.6.3.6	ko:K01535	ko00190,map00190	-	-	-	ko00000,ko00001,ko01000	3.A.3.3	-	-	Cation_ATPase_N,E1-E2_ATPase,Hydrolase
MHACOO_001404-T1	248742.XP_005645536.1	3.5e-119	401	COG5164@1|root,KOG1999@2759|Eukaryota,37PG8@33090|Viridiplantae,34HHV@3041|Chlorophyta	3041|Chlorophyta	K	Transcription elongation factor Spt5	-	-	-	ko:K15172	-	-	-	-	ko00000,ko03019,ko03021	-	-	-	KOW,Spt5-NGN,Spt5_N
MHACOO_001405-T1	3075.A0A087SPG3	1.04e-60	197	COG0217@1|root,KOG2972@2759|Eukaryota,37MTC@33090|Viridiplantae,34JAW@3041|Chlorophyta	3041|Chlorophyta	K	Transcriptional regulator	-	-	-	-	-	-	-	-	-	-	-	-	Transcrip_reg
MHACOO_001406-T1	3218.PP1S4_413V6.1	9.71e-29	112	COG2938@1|root,KOG3326@2759|Eukaryota,37U80@33090|Viridiplantae,3GI3I@35493|Streptophyta	35493|Streptophyta	S	Flavinator of succinate dehydrogenase	-	GO:0005575,GO:0005622,GO:0005623,GO:0005737,GO:0005739,GO:0006082,GO:0006091,GO:0006099,GO:0006101,GO:0006119,GO:0006121,GO:0006139,GO:0006163,GO:0006464,GO:0006725,GO:0006753,GO:0006793,GO:0006796,GO:0006807,GO:0006996,GO:0007005,GO:0008150,GO:0008152,GO:0009060,GO:0009117,GO:0009123,GO:0009126,GO:0009141,GO:0009144,GO:0009150,GO:0009161,GO:0009167,GO:0009199,GO:0009205,GO:0009259,GO:0009987,GO:…	-	-	-	-	-	-	-	-	-	-	Sdh5
MHACOO_001410-T1	554065.XP_005851035.1	2.81e-95	285	COG0325@1|root,KOG3157@2759|Eukaryota,37IWY@33090|Viridiplantae,34H4A@3041|Chlorophyta	3041|Chlorophyta	E	Pyridoxal 5'-phosphate (PLP)-binding protein, which may be involved in intracellular homeostatic regulation of pyridoxal 5'-phosphate (PLP), the active form of vitamin B6	-	-	-	ko:K06997	-	-	-	-	ko00000	-	-	-	Ala_racemase_N
MHACOO_001411-T1	1378168.N510_00204	1.13e-35	149	COG0617@1|root,COG0617@2|Bacteria,1TQ2A@1239|Firmicutes	1239|Firmicutes	J	Catalyzes the addition and repair of the essential 3'- terminal CCA sequence in tRNAs without using a nucleic acid template. Adds these three nucleotides in the order of C, C, and A to the tRNA nucleotide-73, using CTP and ATP as substrates and producing inorganic pyrophosphate	cca	-	2.7.7.72	ko:K00974	ko03013,map03013	-	R09382,R09383,R09384,R09386	RC00078	ko00000,ko00001,ko01000,ko03016	-	-	-	HD,PolyA_pol,PolyA_pol_RNAbd,tRNA_NucTran2_2
MHACOO_001412-T1	3055.EDP01462	2.65e-64	236	COG1112@1|root,KOG1802@2759|Eukaryota,37YVQ@33090|Viridiplantae,34JMR@3041|Chlorophyta	3041|Chlorophyta	L	AAA domain	-	-	-	ko:K14326	ko03013,ko03015,map03013,map03015	M00430	-	-	ko00000,ko00001,ko00002,ko01000,ko03019	-	-	-	AAA_11,AAA_12
MHACOO_001413-T1	248742.XP_005644397.1	3.17e-102	303	COG0572@1|root,KOG4203@2759|Eukaryota,37P5I@33090|Viridiplantae,34JUM@3041|Chlorophyta	3041|Chlorophyta	TZ	Uracil phosphoribosyltransferase	-	-	2.4.2.9	ko:K00761	ko00240,ko01100,map00240,map01100	-	R00966	RC00063	ko00000,ko00001,ko01000	-	-	-	UPRTase
MHACOO_001415-T1	296587.XP_002501990.1	1.9e-88	315	COG1643@1|root,KOG0923@2759|Eukaryota,37N1T@33090|Viridiplantae,34GWB@3041|Chlorophyta	3041|Chlorophyta	A	ATP-dependent helicase C-terminal	-	-	-	-	-	-	-	-	-	-	-	-	DEAD,HA2,Helicase_C,HrpB_C
MHACOO_001416-T1	248742.XP_005644414.1	8.92e-86	311	COG1310@1|root,KOG1555@2759|Eukaryota	2759|Eukaryota	ADK	metallopeptidase activity	MPND	GO:0003674,GO:0003824,GO:0005488,GO:0005575,GO:0006508,GO:0006807,GO:0008150,GO:0008152,GO:0008233,GO:0008237,GO:0016787,GO:0019538,GO:0043167,GO:0043169,GO:0043170,GO:0044238,GO:0046872,GO:0070011,GO:0071704,GO:0140096,GO:1901564	-	-	-	-	-	-	-	-	-	-	JAB
MHACOO_001417-T1	248742.XP_005644426.1	1.02e-35	137	28PNT@1|root,2QWAW@2759|Eukaryota,37MQX@33090|Viridiplantae,34M8J@3041|Chlorophyta	3041|Chlorophyta	-	-	-	-	-	-	-	-	-	-	-	-	-	-	-
MHACOO_001418-T1	248742.XP_005645724.1	1.21e-18	80.9	2E7IK@1|root,2SE4B@2759|Eukaryota,37XYQ@33090|Viridiplantae,34IY1@3041|Chlorophyta	3041|Chlorophyta	J	Ribosomal protein L34	-	-	-	ko:K02914	ko03010,map03010	M00178	-	-	br01610,ko00000,ko00001,ko00002,ko03011	-	-	-	Ribosomal_L34
MHACOO_001419-T1	248742.XP_005644424.1	1.01e-291	847	COG4581@1|root,KOG0948@2759|Eukaryota,37JZT@33090|Viridiplantae,34GZI@3041|Chlorophyta	3041|Chlorophyta	A	DSHCT	-	-	3.6.4.13	ko:K12598	ko03018,map03018	M00393	-	-	ko00000,ko00001,ko00002,ko01000,ko03009,ko03016,ko03019,ko03041	-	-	-	DEAD,DSHCT,Helicase_C,rRNA_proc-arch
MHACOO_001420-T1	554065.XP_005850968.1	8.11e-60	195	COG4725@1|root,KOG2098@2759|Eukaryota,37YJQ@33090|Viridiplantae,34J2G@3041|Chlorophyta	3041|Chlorophyta	A	Belongs to the MT-A70-like family	-	-	2.1.1.62	ko:K05925	-	-	-	-	ko00000,ko01000,ko03019	-	-	-	MT-A70
MHACOO_001421-T1	248742.XP_005644422.1	5.81e-57	193	COG0685@1|root,2QS7Q@2759|Eukaryota,37I6A@33090|Viridiplantae,34HJK@3041|Chlorophyta	33090|Viridiplantae	E	Belongs to the peroxidase family	APX7	GO:0000302,GO:0003674,GO:0003824,GO:0004130,GO:0004601,GO:0005488,GO:0005575,GO:0005622,GO:0005623,GO:0005737,GO:0005739,GO:0006950,GO:0006952,GO:0006979,GO:0007154,GO:0007165,GO:0008150,GO:0008152,GO:0009056,GO:0009266,GO:0009409,GO:0009507,GO:0009532,GO:0009534,GO:0009535,GO:0009536,GO:0009570,GO:0009579,GO:0009628,GO:0009631,GO:0009636,GO:0009719,GO:0009725,GO:0009735,GO:0009987,GO:0010019,GO:…	1.11.1.11	ko:K00434	ko00053,ko00480,map00053,map00480	-	R00644	RC00092	ko00000,ko00001,ko01000	-	-	-	peroxidase
MHACOO_001423-T1	357808.RoseRS_2758	1.21e-26	110	COG1515@1|root,COG1515@2|Bacteria,2G6SS@200795|Chloroflexi,375JK@32061|Chloroflexia	32061|Chloroflexia	L	DNA repair enzyme involved in the repair of deaminated bases. Selectively cleaves double-stranded DNA at the second phosphodiester bond 3' to a deoxyinosine leaving behind the intact lesion on the nicked DNA	nfi	GO:0003674,GO:0003824,GO:0004518,GO:0004519,GO:0004520,GO:0004536,GO:0005488,GO:0005575,GO:0005622,GO:0005623,GO:0005737,GO:0006139,GO:0006259,GO:0006281,GO:0006725,GO:0006807,GO:0006950,GO:0006974,GO:0008150,GO:0008152,GO:0009987,GO:0016787,GO:0016788,GO:0016888,GO:0016893,GO:0033554,GO:0034641,GO:0043167,GO:0043169,GO:0043170,GO:0043737,GO:0044237,GO:0044238,GO:0044260,GO:0044424,GO:0044464,GO:…	3.1.21.7	ko:K05982	-	-	-	-	ko00000,ko01000,ko03400	-	-	-	Endonuclease_5
MHACOO_001425-T1	3055.EDP04080	5.24e-68	211	2BMYU@1|root,2S1N3@2759|Eukaryota,37VWY@33090|Viridiplantae,34I2F@3041|Chlorophyta	3041|Chlorophyta	-	-	-	-	-	-	-	-	-	-	-	-	-	-	-
MHACOO_001426-T1	3055.EDP07934	1.8e-21	95.9	29UPV@1|root,2RXJ6@2759|Eukaryota,37TSG@33090|Viridiplantae,34MG2@3041|Chlorophyta	3041|Chlorophyta	S	Domain of unknown function (DUF3783)	-	-	-	-	-	-	-	-	-	-	-	-	DUF3783
MHACOO_001427-T1	248742.XP_005644450.1	1.6e-115	350	COG5600@1|root,KOG2688@2759|Eukaryota,37R8S@33090|Viridiplantae,34HJ2@3041|Chlorophyta	3041|Chlorophyta	D	PCI/PINT associated module	-	-	-	-	-	-	-	-	-	-	-	-	PCI
MHACOO_001430-T1	248742.XP_005644462.1	1.58e-259	760	KOG1076@1|root,KOG1076@2759|Eukaryota,37NK2@33090|Viridiplantae,34J09@3041|Chlorophyta	3041|Chlorophyta	J	Component of the eukaryotic translation initiation factor 3 (eIF-3) complex, which is involved in protein synthesis of a specialized repertoire of mRNAs and, together with other initiation factors, stimulates binding of mRNA and methionyl-tRNAi to the 40S ribosome. The eIF-3 complex specifically targets and initiates translation of a subset of mRNAs involved in cell proliferation	-	-	-	ko:K03252	ko03013,map03013	-	-	-	ko00000,ko00001,ko03012	-	-	-	PCI,eIF-3c_N
MHACOO_001430-T2	248742.XP_005644462.1	3.3e-239	703	KOG1076@1|root,KOG1076@2759|Eukaryota,37NK2@33090|Viridiplantae,34J09@3041|Chlorophyta	3041|Chlorophyta	J	Component of the eukaryotic translation initiation factor 3 (eIF-3) complex, which is involved in protein synthesis of a specialized repertoire of mRNAs and, together with other initiation factors, stimulates binding of mRNA and methionyl-tRNAi to the 40S ribosome. The eIF-3 complex specifically targets and initiates translation of a subset of mRNAs involved in cell proliferation	-	-	-	ko:K03252	ko03013,map03013	-	-	-	ko00000,ko00001,ko03012	-	-	-	PCI,eIF-3c_N
MHACOO_001435-T1	248742.XP_005644473.1	8.46e-85	285	COG5072@1|root,KOG2464@2759|Eukaryota,37IAB@33090|Viridiplantae,34HN3@3041|Chlorophyta	3041|Chlorophyta	D	Domain of unknown function	-	-	2.7.11.1	ko:K16315	-	-	-	-	ko00000,ko01000,ko01001,ko03036	-	-	-	Haspin_kinase
MHACOO_001440-T1	248742.XP_005651527.1	7.19e-11	69.7	KOG3026@1|root,KOG3026@2759|Eukaryota,37KBS@33090|Viridiplantae,34KJE@3041|Chlorophyta	3041|Chlorophyta	A	Survival of motor neuron-related-splicing factor	-	-	-	ko:K12839	ko03040,map03040	-	-	-	ko00000,ko00001,ko03041	-	-	-	SMN
MHACOO_001441-T1	88036.EFJ31523	1.36e-221	686	COG0474@1|root,KOG0206@2759|Eukaryota,37IA9@33090|Viridiplantae,3G86W@35493|Streptophyta	35493|Streptophyta	P	Belongs to the cation transport ATPase (P-type) (TC 3.A.3) family. Type IV subfamily	-	GO:0000139,GO:0000166,GO:0000287,GO:0003674,GO:0003824,GO:0004012,GO:0005215,GO:0005319,GO:0005488,GO:0005524,GO:0005548,GO:0005575,GO:0005622,GO:0005623,GO:0005737,GO:0005768,GO:0005783,GO:0005789,GO:0005794,GO:0005802,GO:0005886,GO:0006810,GO:0006811,GO:0006820,GO:0006869,GO:0006900,GO:0006996,GO:0007275,GO:0008144,GO:0008150,GO:0009987,GO:0010876,GO:0012505,GO:0015711,GO:0015748,GO:0015914,GO:…	3.6.3.1	ko:K14802	-	-	-	-	ko00000,ko01000,ko03009	3.A.3.8	-	-	Cation_ATPase,E1-E2_ATPase,PhoLip_ATPase_C,PhoLip_ATPase_N
MHACOO_001442-T1	72664.XP_006417033.1	2.41e-10	68.2	COG5183@1|root,KOG1609@2759|Eukaryota,37KV6@33090|Viridiplantae,3GBKW@35493|Streptophyta,3HWGX@3699|Brassicales	35493|Streptophyta	A	Zinc finger (C3HC4-type RING finger) family protein	-	-	-	-	-	-	-	-	-	-	-	-	DUF3675,RINGv
MHACOO_001446-T1	554065.XP_005849611.1	6.3e-52	180	2CRKT@1|root,2R8D8@2759|Eukaryota,380I9@33090|Viridiplantae,34MF2@3041|Chlorophyta	3041|Chlorophyta	-	-	-	-	-	-	-	-	-	-	-	-	-	-	4HBT
MHACOO_001447-T1	248742.XP_005646857.1	4.08e-170	499	KOG0254@1|root,KOG0254@2759|Eukaryota,37HW1@33090|Viridiplantae	33090|Viridiplantae	L	Belongs to the major facilitator superfamily. Sugar transporter (TC 2.A.1.1) family	STP1	GO:0001101,GO:0001678,GO:0003674,GO:0005215,GO:0005351,GO:0005354,GO:0005355,GO:0005356,GO:0005358,GO:0005402,GO:0005575,GO:0005622,GO:0005623,GO:0005634,GO:0005737,GO:0005773,GO:0005886,GO:0005887,GO:0005911,GO:0006810,GO:0006811,GO:0006812,GO:0006950,GO:0006970,GO:0008150,GO:0008324,GO:0008506,GO:0008515,GO:0008643,GO:0008645,GO:0009414,GO:0009415,GO:0009506,GO:0009628,GO:0009651,GO:0009669,GO:…	-	-	-	-	-	-	-	-	-	-	Sugar_tr
MHACOO_001451-T1	3075.A0A087SAR9	6.18e-46	186	COG0515@1|root,KOG0192@2759|Eukaryota,38A2Y@33090|Viridiplantae,34KRB@3041|Chlorophyta	3041|Chlorophyta	T	to double HA-tagged protein kinase domain of mitogen-activated protein kinase kinase kinase	-	-	-	-	-	-	-	-	-	-	-	-	Pkinase
MHACOO_001453-T1	554065.XP_005848931.1	1.95e-123	384	COG0513@1|root,KOG0327@2759|Eukaryota,37I72@33090|Viridiplantae,34HNX@3041|Chlorophyta	3041|Chlorophyta	A	helicase superfamily c-terminal domain	-	-	-	-	-	-	-	-	-	-	-	-	DEAD,Helicase_C
MHACOO_001455-T1	248742.XP_005649378.1	6.08e-27	107	COG0316@1|root,KOG1119@2759|Eukaryota,37UGA@33090|Viridiplantae	33090|Viridiplantae	CU	Iron-sulfur assembly protein IscA-like 2 mitochondrial	-	GO:0003674,GO:0005198,GO:0005488,GO:0005506,GO:0005575,GO:0005622,GO:0005623,GO:0005737,GO:0005739,GO:0006790,GO:0006807,GO:0008150,GO:0008152,GO:0009987,GO:0010467,GO:0016043,GO:0016226,GO:0019538,GO:0022607,GO:0031163,GO:0043167,GO:0043169,GO:0043170,GO:0043226,GO:0043227,GO:0043229,GO:0043231,GO:0044085,GO:0044237,GO:0044238,GO:0044424,GO:0044444,GO:0044464,GO:0046872,GO:0046914,GO:0048037,GO:…	-	ko:K22072	-	-	-	-	ko00000,ko03029	-	-	-	Fe-S_biosyn
MHACOO_001456-T1	3055.EDP00320	1.35e-72	229	COG0088@1|root,KOG1624@2759|Eukaryota,37KFZ@33090|Viridiplantae,34HIY@3041|Chlorophyta	3041|Chlorophyta	J	Ribosomal protein L4	PRPL4	-	-	ko:K02926	ko03010,map03010	M00178	-	-	br01610,ko00000,ko00001,ko00002,ko03011	-	-	-	Ribosomal_L4
MHACOO_001458-T1	248742.XP_005644548.1	1.28e-241	677	COG1249@1|root,KOG1335@2759|Eukaryota,37PEG@33090|Viridiplantae,34H4Q@3041|Chlorophyta	3041|Chlorophyta	C	In addition to serving as the E3 component of 2-oxoglutarate dehydrogenase complex and as part of pyruvate dehydrogenase, this protein also acts as the glycine decarboxylase (aka glycine cleavage system) L-protein	-	-	1.8.1.4	ko:K00382	ko00010,ko00020,ko00260,ko00280,ko00620,ko00630,ko00640,ko01100,ko01110,ko01120,ko01130,ko01200,map00010,map00020,map00260,map00280,map00620,map00630,map00640,map01100,map01110,map01120,map01130,map01200	M00009,M00011,M00036,M00307,M00532	R00209,R01221,R01698,R03815,R07618,R08549	RC00004,RC00022,RC00583,RC02742,RC02833,RC02834	br01601,ko00000,ko00001,ko00002,ko01000,ko04147	-	-	-	Pyr_redox_2,Pyr_redox_dim
MHACOO_001459-T1	248742.XP_005644533.1	8.12e-52	179	28MG6@1|root,2QTZM@2759|Eukaryota,3843I@33090|Viridiplantae,34N5R@3041|Chlorophyta	3041|Chlorophyta	-	-	-	-	-	-	-	-	-	-	-	-	-	-	-
MHACOO_001460-T1	248742.XP_005643461.1	6.19e-258	716	COG0304@1|root,KOG1394@2759|Eukaryota,37JJ8@33090|Viridiplantae,34GTN@3041|Chlorophyta	3041|Chlorophyta	H	Belongs to the beta-ketoacyl-ACP synthases family	KAS1	-	2.3.1.179	ko:K09458	ko00061,ko00780,ko01100,ko01212,map00061,map00780,map01100,map01212	M00083,M00572	R04355,R04726,R04952,R04957,R04960,R04963,R04968,R07762,R10115,R10119	RC00039,RC02728,RC02729,RC02888	ko00000,ko00001,ko00002,ko01000,ko01004	-	-	-	Ketoacyl-synt_C,ketoacyl-synt
MHACOO_001461-T1	248742.XP_005643482.1	1.28e-178	525	KOG2489@1|root,KOG2489@2759|Eukaryota,37PG3@33090|Viridiplantae,34JIZ@3041|Chlorophyta	3041|Chlorophyta	S	Cleft lip and palate transmembrane protein 1 (CLPTM1)	-	-	-	-	-	-	-	-	-	-	-	-	CLPTM1
MHACOO_001462-T1	3847.GLYMA17G36130.1	3.43e-72	256	COG5083@1|root,KOG2116@2759|Eukaryota,37KT7@33090|Viridiplantae,3GEVD@35493|Streptophyta,4JMBW@91835|fabids	35493|Streptophyta	IN	Phosphatidate phosphatase	-	GO:0003674,GO:0003824,GO:0005575,GO:0005576,GO:0005622,GO:0005623,GO:0005737,GO:0005829,GO:0006629,GO:0006643,GO:0006644,GO:0006664,GO:0006793,GO:0006796,GO:0008150,GO:0008152,GO:0008195,GO:0008610,GO:0008654,GO:0009058,GO:0009247,GO:0009987,GO:0016020,GO:0016311,GO:0016787,GO:0016788,GO:0016791,GO:0019374,GO:0019375,GO:0019637,GO:0042578,GO:0044237,GO:0044238,GO:0044249,GO:0044255,GO:0044424,GO:…	3.1.3.4	ko:K15728	ko00561,ko00564,ko01100,ko01110,map00561,map00564,map01100,map01110	-	R02239	RC00017	ko00000,ko00001,ko01000,ko01009	-	-	-	LNS2,Lipin_N,Lipin_mid
MHACOO_001466-T1	3067.XP_002950289.1	5.97e-56	204	KOG1975@1|root,KOG1975@2759|Eukaryota,37HQZ@33090|Viridiplantae,34NWW@3041|Chlorophyta	3041|Chlorophyta	A	Belongs to the class I-like SAM-binding methyltransferase superfamily. mRNA cap 0 methyltransferase family	-	-	2.1.1.56	ko:K00565	ko03015,map03015	-	R03805	RC00003,RC00336	ko00000,ko00001,ko01000,ko03019	-	-	-	Pox_MCEL
MHACOO_001467-T1	419610.Mext_1445	2.87e-32	118	2B0DW@1|root,31SR8@2|Bacteria,1RHKN@1224|Proteobacteria,2UB8E@28211|Alphaproteobacteria,1JVVF@119045|Methylobacteriaceae	28211|Alphaproteobacteria	S	Domain of unknown function (DUF1772)	-	-	-	-	-	-	-	-	-	-	-	-	DUF1772
MHACOO_001470-T1	248742.XP_005649597.1	3.43e-19	98.2	2E8GG@1|root,2SEYN@2759|Eukaryota,37XKV@33090|Viridiplantae,34NMB@3041|Chlorophyta	3041|Chlorophyta	-	-	-	-	-	-	-	-	-	-	-	-	-	-	-
MHACOO_001472-T1	554065.XP_005844376.1	4.12e-84	263	2BVII@1|root,2S80H@2759|Eukaryota	2759|Eukaryota	S	Cyclin-dependent kinase inhibitor 3 (CDKN3)	-	-	-	-	-	-	-	-	-	-	-	-	CDKN3
MHACOO_001474-T1	3055.EDO99355	1.53e-89	290	arCOG02806@1|root,2QRGR@2759|Eukaryota,37HEW@33090|Viridiplantae,34HNH@3041|Chlorophyta	3041|Chlorophyta	P	Molybdate transporter of MFS superfamily	-	GO:0003674,GO:0005215,GO:0005575,GO:0006810,GO:0006811,GO:0006820,GO:0008150,GO:0008509,GO:0015075,GO:0015098,GO:0015103,GO:0015318,GO:0015689,GO:0015698,GO:0016020,GO:0016021,GO:0022857,GO:0031224,GO:0034220,GO:0044425,GO:0051179,GO:0051234,GO:0055085,GO:0098656	-	-	-	-	-	-	-	-	-	-	MFS_MOT1
MHACOO_001475-T1	126957.SMAR008027-PA	7.3e-16	84	KOG1744@1|root,KOG1744@2759|Eukaryota,3A1HW@33154|Opisthokonta,3BQEI@33208|Metazoa,3D7NQ@33213|Bilateria,41ZBP@6656|Arthropoda	33208|Metazoa	B	Protein heterodimerization activity	-	-	-	ko:K11252	ko05034,ko05203,ko05322,map05034,map05203,map05322	-	-	-	ko00000,ko00001,ko03036,ko04147	-	-	-	Histone
MHACOO_001477-T1	3067.XP_002957955.1	5.26e-79	255	KOG3058@1|root,KOG3058@2759|Eukaryota,37NJA@33090|Viridiplantae,34JSJ@3041|Chlorophyta	3041|Chlorophyta	S	PAP2 superfamily C-terminal	-	-	-	-	-	-	-	-	-	-	-	-	PAP2_C
MHACOO_001478-T1	3055.EDO97714	1.66e-50	176	2E52H@1|root,2SBX3@2759|Eukaryota,37XZW@33090|Viridiplantae,34KNR@3041|Chlorophyta	3041|Chlorophyta	-	-	-	-	-	-	-	-	-	-	-	-	-	-	-
MHACOO_001479-T1	102107.XP_008219424.1	2.01e-62	218	KOG0752@1|root,KOG0752@2759|Eukaryota,37NWR@33090|Viridiplantae,3G82P@35493|Streptophyta,4JM2K@91835|fabids	35493|Streptophyta	C	Belongs to the mitochondrial carrier (TC 2.A.29) family	-	GO:0003674,GO:0005215,GO:0005488,GO:0005509,GO:0005575,GO:0005622,GO:0005623,GO:0005737,GO:0005739,GO:0005740,GO:0005743,GO:0006810,GO:0006839,GO:0008150,GO:0009507,GO:0009526,GO:0009536,GO:0009941,GO:0016020,GO:0016021,GO:0019866,GO:0022857,GO:0031090,GO:0031224,GO:0031966,GO:0031967,GO:0031975,GO:0043167,GO:0043169,GO:0043226,GO:0043227,GO:0043229,GO:0043231,GO:0044422,GO:0044424,GO:0044425,GO:…	-	ko:K14684	-	-	-	-	ko00000,ko02000	2.A.29.23	-	-	Mito_carr
MHACOO_001481-T1	248742.XP_005652066.1	3.8e-235	696	COG0550@1|root,KOG1956@2759|Eukaryota,37IA6@33090|Viridiplantae,34JCI@3041|Chlorophyta	3041|Chlorophyta	L	Introduces a single-strand break via transesterification at a target site in duplex DNA. Releases the supercoiling and torsional tension of DNA introduced during the DNA replication and transcription by transiently cleaving and rejoining one strand of the DNA duplex. The scissile phosphodiester is attacked by the catalytic tyrosine of the enzyme, resulting in the formation of a DNA-(5'-phosphotyr…	-	-	5.99.1.2	ko:K03165	ko03440,ko03460,map03440,map03460	M00414	-	-	ko00000,ko00001,ko00002,ko01000,ko03032,ko03400	-	-	-	Topoisom_bac,Toprim,zf-CCHC
MHACOO_001482-T1	3075.A0A087SS69	7.89e-45	156	COG0526@1|root,KOG1672@2759|Eukaryota,37J2S@33090|Viridiplantae,34HVU@3041|Chlorophyta	3041|Chlorophyta	CO	Thioredoxin	-	-	-	-	-	-	-	-	-	-	-	-	Phosducin,Thioredoxin
MHACOO_001483-T1	554065.XP_005842988.1	6.35e-49	164	COG1535@1|root,2QQB1@2759|Eukaryota,37IJ0@33090|Viridiplantae	33090|Viridiplantae	Q	nicotinamidase activity	-	GO:0003674,GO:0003824,GO:0004463,GO:0006139,GO:0006725,GO:0006732,GO:0006733,GO:0006753,GO:0006793,GO:0006796,GO:0006807,GO:0008150,GO:0008152,GO:0008908,GO:0008936,GO:0009058,GO:0009108,GO:0009117,GO:0009165,GO:0009987,GO:0016787,GO:0016801,GO:0016803,GO:0016810,GO:0016811,GO:0018130,GO:0019362,GO:0019363,GO:0019438,GO:0019637,GO:0019674,GO:0034641,GO:0034654,GO:0044237,GO:0044238,GO:0044249,GO:…	-	-	-	-	-	-	-	-	-	-	Isochorismatase
MHACOO_001484-T1	248742.XP_005643908.1	1.23e-73	237	COG3208@1|root,2RZED@2759|Eukaryota,37USW@33090|Viridiplantae,34HSJ@3041|Chlorophyta	3041|Chlorophyta	Q	dodecanoyl-[acyl-carrier-protein] hydrolase activity	-	-	-	-	-	-	-	-	-	-	-	-	Thioesterase
MHACOO_001485-T1	248742.XP_005649073.1	9.97e-123	373	COG0697@1|root,KOG3912@2759|Eukaryota,37XYM@33090|Viridiplantae,34IUH@3041|Chlorophyta	3041|Chlorophyta	EG	negative regulation of mitochondrial outer membrane permeabilization involved in apoptotic signaling pathway	-	-	-	-	-	-	-	-	-	-	-	-	EamA
MHACOO_001487-T1	4555.Si019157m	3.8e-17	90.5	28PHQ@1|root,2RZR5@2759|Eukaryota,37UKT@33090|Viridiplantae,3GIXQ@35493|Streptophyta,3M6HY@4447|Liliopsida	35493|Streptophyta	K	DNA-binding domain in plant proteins such as APETALA2 and EREBPs	-	-	-	-	-	-	-	-	-	-	-	-	AP2
MHACOO_001488-T1	554065.XP_005844052.1	2.96e-15	72.8	2CIQS@1|root,2S3S1@2759|Eukaryota,37XM9@33090|Viridiplantae,34NZJ@3041|Chlorophyta	3041|Chlorophyta	-	-	-	-	-	-	-	-	-	-	-	-	-	-	-
MHACOO_001489-T1	248742.XP_005647462.1	3.19e-71	229	COG5273@1|root,KOG1315@2759|Eukaryota,37N7F@33090|Viridiplantae,34KNZ@3041|Chlorophyta	3041|Chlorophyta	I	Belongs to the DHHC palmitoyltransferase family	-	-	2.3.1.225	ko:K20028	-	-	-	-	ko00000,ko01000,ko04131	-	-	-	DHHC
MHACOO_001490-T1	38833.XP_003060499.1	1.01e-13	75.5	2AME0@1|root,2RZBV@2759|Eukaryota,37UPQ@33090|Viridiplantae	33090|Viridiplantae	S	isoform X1	-	-	-	-	-	-	-	-	-	-	-	-	DUF4050
MHACOO_001491-T1	3075.A0A087SUA9	3.54e-97	312	KOG4249@1|root,KOG4249@2759|Eukaryota,37K1M@33090|Viridiplantae,34HS1@3041|Chlorophyta	3041|Chlorophyta	S	Vitamin B6 photo-protection and homoeostasis	-	-	-	-	-	-	-	-	-	-	-	-	DUF647
MHACOO_001492-T1	248742.XP_005647688.1	6.3e-125	367	COG4094@1|root,2QSJ3@2759|Eukaryota,37HNP@33090|Viridiplantae,34KUA@3041|Chlorophyta	3041|Chlorophyta	S	NnrU protein	-	-	5.2.1.12	ko:K15744	ko00906,ko01100,ko01110,map00906,map01100,map01110	M00097	R09655	RC02636	ko00000,ko00001,ko00002,ko01000	-	-	-	NnrU
MHACOO_001494-T1	554065.XP_005846251.1	3.2e-27	107	KOG4526@1|root,KOG4526@2759|Eukaryota,3846X@33090|Viridiplantae,34NQZ@3041|Chlorophyta	3041|Chlorophyta	S	Protein of unknown function (DUF1279)	-	-	-	ko:K20815	-	-	-	-	ko00000	-	-	-	DUF1279
MHACOO_001495-T1	3067.XP_002955097.1	5.18e-21	89.7	COG2050@1|root,KOG3328@2759|Eukaryota,37UPS@33090|Viridiplantae,34N7V@3041|Chlorophyta	3041|Chlorophyta	Q	Thioesterase superfamily	-	-	-	ko:K17362	-	-	-	-	ko00000,ko01000,ko01004	-	-	-	4HBT
MHACOO_001497-T1	3075.A0A087SNH0	7.73e-50	201	KOG0413@1|root,KOG0413@2759|Eukaryota,37SRZ@33090|Viridiplantae	33090|Viridiplantae	O	Condensin-2 complex subunit	-	-	-	ko:K11491	-	-	-	-	ko00000,ko03036	-	-	-	Cnd1
MHACOO_001500-T1	248742.XP_005645428.1	4.24e-24	111	COG0510@1|root,KOG4720@2759|Eukaryota,37KHT@33090|Viridiplantae,34I3M@3041|Chlorophyta	3041|Chlorophyta	I	Choline/ethanolamine kinase	-	-	2.7.1.82	ko:K00894	ko00564,ko01100,map00564,map01100	M00092	R01468	RC00002,RC00017	ko00000,ko00001,ko00002,ko01000	-	-	-	Choline_kinase
MHACOO_001501-T1	554065.XP_005848477.1	2.54e-56	192	KOG2793@1|root,KOG2793@2759|Eukaryota,37SEP@33090|Viridiplantae,34KH2@3041|Chlorophyta	3041|Chlorophyta	A	Lysine methyltransferase	-	-	-	ko:K21806	-	-	-	-	ko00000,ko01000,ko03019	-	-	-	Methyltransf_16
MHACOO_001502-T1	248742.XP_005650588.1	3.23e-183	529	COG0162@1|root,KOG2623@2759|Eukaryota,37RBV@33090|Viridiplantae,34JUU@3041|Chlorophyta	3041|Chlorophyta	J	Tyrosyl-Trna Synthetase	-	-	6.1.1.1	ko:K01866	ko00970,map00970	M00359,M00360	R02918	RC00055,RC00523	ko00000,ko00001,ko00002,ko01000,ko01007,ko03016,ko03029	-	-	-	S4,tRNA-synt_1b
MHACOO_001503-T1	248742.XP_005646140.1	1.14e-106	342	28K4P@1|root,2QSJ9@2759|Eukaryota,37I6W@33090|Viridiplantae	33090|Viridiplantae	S	expressed protein	-	GO:0000139,GO:0000271,GO:0003674,GO:0003824,GO:0005575,GO:0005622,GO:0005623,GO:0005737,GO:0005768,GO:0005794,GO:0005802,GO:0005975,GO:0005976,GO:0006464,GO:0006486,GO:0006807,GO:0007275,GO:0008150,GO:0008152,GO:0009058,GO:0009059,GO:0009100,GO:0009101,GO:0009653,GO:0009664,GO:0009832,GO:0009888,GO:0009987,GO:0010015,GO:0010053,GO:0010054,GO:0010383,GO:0010393,GO:0012505,GO:0016020,GO:0016021,GO:…	-	ko:K20784	ko00514,map00514	-	-	-	ko00000,ko00001,ko01000,ko01003	-	GT77	-	Nucleotid_trans
MHACOO_001505-T1	248742.XP_005647940.1	1.76e-148	458	COG0553@1|root,KOG1000@2759|Eukaryota,37JEZ@33090|Viridiplantae,34K36@3041|Chlorophyta	3041|Chlorophyta	A	SNF2 family N-terminal domain	-	-	3.6.4.12	ko:K14440	-	-	-	-	ko00000,ko01000,ko03036	-	-	-	Helicase_C,SNF2_N
MHACOO_001508-T1	3055.EDO99536	1.66e-14	70.1	2D52Y@1|root,2SX6V@2759|Eukaryota,382EW@33090|Viridiplantae,34NSN@3041|Chlorophyta	3041|Chlorophyta	C	PetN	-	GO:0003674,GO:0003824,GO:0005575,GO:0005622,GO:0005623,GO:0005737,GO:0006091,GO:0008150,GO:0008152,GO:0009055,GO:0009507,GO:0009512,GO:0009534,GO:0009535,GO:0009536,GO:0009579,GO:0009987,GO:0015979,GO:0016020,GO:0016021,GO:0016043,GO:0016491,GO:0017004,GO:0022607,GO:0022900,GO:0031224,GO:0031976,GO:0031984,GO:0032991,GO:0034357,GO:0034622,GO:0042651,GO:0043226,GO:0043227,GO:0043229,GO:0043231,GO:…	-	ko:K03689	ko00195,ko01100,map00195,map01100	M00162	-	-	ko00000,ko00001,ko00002,ko00194	-	-	-	PetN
MHACOO_001510-T1	3067.XP_002958759.1	1.36e-65	225	COG2102@1|root,KOG2316@2759|Eukaryota,37QGN@33090|Viridiplantae,34HV8@3041|Chlorophyta	3041|Chlorophyta	J	Diphthamide synthase	-	-	6.3.1.14	ko:K06927	-	-	R03613	RC00358	ko00000,ko01000,ko03012	-	-	-	Diphthami_syn_2,Ribonuc_L-PSP
MHACOO_001511-T1	3218.PP1S183_15V6.2	2.47e-27	107	KOG3399@1|root,KOG3399@2759|Eukaryota,37URJ@33090|Viridiplantae,3GIV0@35493|Streptophyta	35493|Streptophyta	S	Belongs to the yippee family	-	GO:0003674,GO:0005488,GO:0043167,GO:0043169,GO:0046872	-	-	-	-	-	-	-	-	-	-	Yippee-Mis18
MHACOO_001512-T1	38833.XP_003063303.1	2.18e-31	124	KOG3200@1|root,KOG3200@2759|Eukaryota	2759|Eukaryota	J	ferrous iron binding	-	-	-	ko:K10768	-	-	-	-	ko00000,ko01000	-	-	-	2OG-FeII_Oxy_2
MHACOO_001514-T1	554065.XP_005848977.1	4.87e-23	96.3	2BR57@1|root,2S1VV@2759|Eukaryota,37VEA@33090|Viridiplantae,34IRF@3041|Chlorophyta	3041|Chlorophyta	-	-	-	-	-	-	-	-	-	-	-	-	-	-	-
MHACOO_001515-T1	248742.XP_005648776.1	1.38e-226	632	COG3239@1|root,2QQPI@2759|Eukaryota,37HE9@33090|Viridiplantae,34K3J@3041|Chlorophyta	3041|Chlorophyta	I	chloroplast w6 desaturase	-	-	1.14.19.23,1.14.19.45	ko:K10255	ko02020,map02020	-	-	-	ko00000,ko00001,ko01000,ko01004	-	-	-	FA_desaturase
MHACOO_001517-T1	3067.XP_002956959.1	8.53e-09	67	COG2124@1|root,KOG0157@2759|Eukaryota,388PU@33090|Viridiplantae,34KF1@3041|Chlorophyta	3041|Chlorophyta	Q	Belongs to the cytochrome P450 family	-	-	-	-	-	-	-	-	-	-	-	-	p450
MHACOO_001518-T1	248742.XP_005646381.1	5.31e-100	313	COG0183@1|root,KOG1390@2759|Eukaryota,37IMT@33090|Viridiplantae	33090|Viridiplantae	I	Belongs to the thiolase family	-	GO:0003674,GO:0003824,GO:0003985,GO:0003988,GO:0005488,GO:0005575,GO:0005622,GO:0005623,GO:0005737,GO:0005829,GO:0006082,GO:0006629,GO:0006631,GO:0006635,GO:0008150,GO:0008152,GO:0009056,GO:0009062,GO:0009987,GO:0016042,GO:0016054,GO:0016407,GO:0016408,GO:0016453,GO:0016740,GO:0016746,GO:0016747,GO:0019395,GO:0019752,GO:0030258,GO:0032787,GO:0034440,GO:0043167,GO:0043169,GO:0043436,GO:0044237,GO:…	2.3.1.9	ko:K00626	ko00071,ko00072,ko00280,ko00310,ko00362,ko00380,ko00620,ko00630,ko00640,ko00650,ko00720,ko00900,ko01100,ko01110,ko01120,ko01130,ko01200,ko01212,ko02020,map00071,map00072,map00280,map00310,map00362,map00380,map00620,map00630,map00640,map00650,map00720,map00900,map01100,map01110,map01120,map01130,map01200,map01212,map02020	M00088,M00095,M00373,M00374,M00375	R00238,R01177	RC00004,RC00326	ko00000,ko00001,ko00002,ko01000,ko04147	-	-	-	Thiolase_C,Thiolase_N
MHACOO_001519-T1	38833.XP_003063584.1	1.01e-20	101	KOG1865@1|root,KOG1865@2759|Eukaryota,37PT6@33090|Viridiplantae	33090|Viridiplantae	O	Belongs to the peptidase C19 family	UBP25	GO:0003674,GO:0003824,GO:0005575,GO:0005622,GO:0005623,GO:0005737,GO:0005829,GO:0005840,GO:0006464,GO:0006508,GO:0006511,GO:0006807,GO:0006810,GO:0008150,GO:0008152,GO:0008233,GO:0008234,GO:0008643,GO:0009056,GO:0009057,GO:0009987,GO:0016020,GO:0016021,GO:0016579,GO:0016787,GO:0019538,GO:0019783,GO:0019941,GO:0022626,GO:0030163,GO:0031224,GO:0032991,GO:0036211,GO:0036459,GO:0043170,GO:0043226,GO:…	3.4.19.12	ko:K11855	-	-	-	-	ko00000,ko01000,ko01002,ko04121	-	-	-	UCH
MHACOO_001521-T1	3067.XP_002948578.1	2.9e-54	186	2C0PH@1|root,2S2N0@2759|Eukaryota,37ZR5@33090|Viridiplantae,34KQI@3041|Chlorophyta	3041|Chlorophyta	-	-	-	-	-	-	-	-	-	-	-	-	-	-	-
MHACOO_001523-T1	3075.A0A087SI31	1.29e-87	322	COG1597@1|root,COG5176@1|root,KOG0119@2759|Eukaryota,KOG1115@2759|Eukaryota,37T9G@33090|Viridiplantae,34JKU@3041|Chlorophyta	3041|Chlorophyta	A	K homology RNA-binding domain	-	-	-	ko:K13095	-	-	-	-	ko00000,ko03041	-	-	-	KH_1,SF1-HH
MHACOO_001525-T1	3067.XP_002954499.1	2.32e-106	317	COG0637@1|root,KOG2914@2759|Eukaryota,37PX8@33090|Viridiplantae,34JGN@3041|Chlorophyta	3041|Chlorophyta	S	HAD-hyrolase-like	-	-	-	-	-	-	-	-	-	-	-	-	HAD_2
MHACOO_001526-T1	3067.XP_002945820.1	2.59e-133	388	KOG0756@1|root,KOG0756@2759|Eukaryota,37JDR@33090|Viridiplantae,34HDJ@3041|Chlorophyta	3041|Chlorophyta	C	Belongs to the mitochondrial carrier (TC 2.A.29) family	-	-	-	ko:K15100	-	-	-	-	ko00000,ko02000	2.A.29.7	-	-	Mito_carr
MHACOO_001528-T1	248742.XP_005645419.1	2.73e-54	184	COG0290@1|root,2QUHV@2759|Eukaryota,37PNC@33090|Viridiplantae,34I4P@3041|Chlorophyta	3041|Chlorophyta	J	IF-3 binds to the 30S ribosomal subunit and shifts the equilibrum between 70S ribosomes and their 50S and 30S subunits in favor of the free subunits, thus enhancing the availability of 30S subunits on which protein synthesis initiation begins	-	-	-	ko:K02520	-	-	-	-	ko00000,ko03012,ko03029	-	-	-	IF3_C,IF3_N
MHACOO_001530-T1	3055.EDO97701	2.04e-54	184	COG0545@1|root,KOG0552@2759|Eukaryota,37PFU@33090|Viridiplantae,34HYU@3041|Chlorophyta	3041|Chlorophyta	O	Peptidyl-prolyl	-	-	-	-	-	-	-	-	-	-	-	-	FKBP_C
MHACOO_001531-T1	248742.XP_005644574.1	4.79e-149	427	28JI2@1|root,2QRXA@2759|Eukaryota,37J6E@33090|Viridiplantae,34GSP@3041|Chlorophyta	3041|Chlorophyta	S	photosystem II	PSBO	GO:0003674,GO:0003824,GO:0005575,GO:0005622,GO:0005623,GO:0005737,GO:0006091,GO:0008150,GO:0008152,GO:0009507,GO:0009521,GO:0009523,GO:0009534,GO:0009535,GO:0009536,GO:0009579,GO:0009654,GO:0009987,GO:0010109,GO:0010207,GO:0010242,GO:0015979,GO:0016020,GO:0016043,GO:0016491,GO:0019222,GO:0019684,GO:0022607,GO:0031323,GO:0031976,GO:0031984,GO:0032991,GO:0034357,GO:0034622,GO:0042548,GO:0042549,GO:…	-	ko:K02716	ko00195,ko01100,map00195,map01100	-	-	-	ko00000,ko00001,ko00194	-	-	-	MSP
MHACOO_001533-T1	248742.XP_005650114.1	3.87e-25	95.1	COG2443@1|root,KOG3498@2759|Eukaryota,37VXW@33090|Viridiplantae,34IQ9@3041|Chlorophyta	3041|Chlorophyta	U	SecE/Sec61-gamma subunits of protein translocation complex	-	-	-	ko:K07342	ko03060,ko04141,ko04145,ko05110,map03060,map04141,map04145,map05110	M00401	-	-	ko00000,ko00001,ko00002,ko02044	3.A.5.7,3.A.5.8,3.A.5.9	-	-	SecE
MHACOO_001534-T1	248742.XP_005646870.1	1.17e-105	334	KOG2516@1|root,KOG2516@2759|Eukaryota,37M2I@33090|Viridiplantae,34JI5@3041|Chlorophyta	3041|Chlorophyta	G	Alg9-like mannosyltransferase family	-	-	2.4.1.260	ko:K03847	ko00510,ko00513,ko01100,map00510,map00513,map01100	M00055	R06260	-	ko00000,ko00001,ko00002,ko01000,ko01003	-	GT22	-	Glyco_transf_22
MHACOO_001537-T1	248742.XP_005649446.1	1.13e-50	173	2DWDI@1|root,2S6Q5@2759|Eukaryota,37WIE@33090|Viridiplantae,34I4K@3041|Chlorophyta	3041|Chlorophyta	-	-	-	-	-	-	-	-	-	-	-	-	-	-	-
MHACOO_001538-T1	554065.XP_005850644.1	6.58e-55	189	KOG1446@1|root,KOG1446@2759|Eukaryota,37RE5@33090|Viridiplantae,34HSD@3041|Chlorophyta	3041|Chlorophyta	ABO	WD domain, G-beta repeat	-	-	-	ko:K14962	ko03015,map03015	-	-	-	ko00000,ko00001,ko03019,ko03036	-	-	-	WD40
MHACOO_001539-T1	4558.Sb03g039360.1	0	1071	COG0443@1|root,KOG0101@2759|Eukaryota,37K68@33090|Viridiplantae,3GAQN@35493|Streptophyta,3M5HH@4447|Liliopsida,3ICDZ@38820|Poales	35493|Streptophyta	O	Belongs to the heat shock protein 70 family	-	GO:0000166,GO:0000302,GO:0003674,GO:0005488,GO:0005515,GO:0005524,GO:0005575,GO:0005576,GO:0005618,GO:0005622,GO:0005623,GO:0005634,GO:0005737,GO:0005739,GO:0005773,GO:0005774,GO:0005794,GO:0005829,GO:0005886,GO:0006139,GO:0006351,GO:0006355,GO:0006464,GO:0006725,GO:0006807,GO:0006950,GO:0006979,GO:0008144,GO:0008150,GO:0008152,GO:0009058,GO:0009059,GO:0009266,GO:0009314,GO:0009408,GO:0009416,GO:…	-	ko:K03283	ko03040,ko04010,ko04141,ko04144,ko04213,ko04612,ko04915,ko05134,ko05145,ko05162,ko05164,ko05169,map03040,map04010,map04141,map04144,map04213,map04612,map04915,map05134,map05145,map05162,map05164,map05169	M00353,M00355	-	-	ko00000,ko00001,ko00002,ko01009,ko03009,ko03029,ko03041,ko03051,ko03110,ko04131,ko04147,ko04516	1.A.33.1	-	-	HSP70,MreB_Mbl
MHACOO_001541-T1	248742.XP_005650774.1	1.33e-36	132	28NUZ@1|root,2QVF0@2759|Eukaryota,37PTF@33090|Viridiplantae,34IKQ@3041|Chlorophyta	3041|Chlorophyta	S	Septum formation topological specificity factor MinE	MINE1	-	-	-	-	-	-	-	-	-	-	-	MinE
MHACOO_001542-T1	3067.XP_002955230.1	4.27e-46	155	KOG1296@1|root,KOG1296@2759|Eukaryota,37TQH@33090|Viridiplantae,34MAF@3041|Chlorophyta	3041|Chlorophyta	S	Eukaryotic protein of unknown function (DUF866)	-	-	-	-	-	-	-	-	-	-	-	-	DUF866
MHACOO_001544-T1	248742.XP_005645650.1	1.79e-97	308	KOG2762@1|root,KOG2762@2759|Eukaryota,37HKU@33090|Viridiplantae,34J5X@3041|Chlorophyta	3041|Chlorophyta	G	ALG3 protein	-	-	2.4.1.258	ko:K03845	ko00510,ko00513,ko01100,map00510,map00513,map01100	M00055	R06258	-	ko00000,ko00001,ko00002,ko01000,ko01003	-	GT58	-	ALG3
MHACOO_001548-T1	248742.XP_005647752.1	2.03e-14	73.9	KOG2910@1|root,KOG2910@2759|Eukaryota,37PKJ@33090|Viridiplantae	33090|Viridiplantae	U	Belongs to the SNF7 family	-	GO:0000815,GO:0005575,GO:0005622,GO:0005623,GO:0005737,GO:0005768,GO:0005770,GO:0005829,GO:0005886,GO:0006810,GO:0006900,GO:0006996,GO:0007032,GO:0007034,GO:0008104,GO:0008150,GO:0009987,GO:0010008,GO:0010256,GO:0012505,GO:0015031,GO:0015833,GO:0016020,GO:0016043,GO:0016050,GO:0016192,GO:0031090,GO:0031410,GO:0031982,GO:0032991,GO:0033036,GO:0036452,GO:0042886,GO:0043226,GO:0043227,GO:0043229,GO:…	-	ko:K12195	ko04144,ko04217,map04144,map04217	M00412	-	-	ko00000,ko00001,ko00002,ko04131,ko04147	-	-	-	Snf7
MHACOO_001549-T1	296587.XP_002502394.1	2.72e-89	286	COG0266@1|root,2QWRN@2759|Eukaryota,37VKR@33090|Viridiplantae,34KJC@3041|Chlorophyta	3041|Chlorophyta	E	Formamidopyrimidine-DNA glycosylase N-terminal domain	-	-	-	-	-	-	-	-	-	-	-	-	Fapy_DNA_glyco,H2TH
MHACOO_001553-T1	248742.XP_005647037.1	1.22e-35	148	28PZK@1|root,2QWNB@2759|Eukaryota,388Q8@33090|Viridiplantae,34N21@3041|Chlorophyta	3041|Chlorophyta	S	Sulfite exporter TauE/SafE	-	-	-	-	-	-	-	-	-	-	-	-	TauE
MHACOO_001554-T1	248742.XP_005647043.1	1.73e-113	353	KOG2301@1|root,KOG2301@2759|Eukaryota,37IZH@33090|Viridiplantae,34JV9@3041|Chlorophyta	3041|Chlorophyta	P	Ion transport protein	-	-	-	-	-	-	-	-	-	-	-	-	Peptidase_M16,Peptidase_M16_C
MHACOO_001555-T1	248742.XP_005647044.1	1.34e-80	255	COG1100@1|root,KOG1533@2759|Eukaryota,37NMP@33090|Viridiplantae,34GQV@3041|Chlorophyta	3041|Chlorophyta	S	Conserved hypothetical ATP binding protein	-	-	-	ko:K06883	-	-	-	-	ko00000	-	-	-	ATP_bind_1
MHACOO_001556-T1	3055.EDP09814	2.99e-12	72	28J2J@1|root,2QREQ@2759|Eukaryota,37PPQ@33090|Viridiplantae,34PBD@3041|Chlorophyta	3041|Chlorophyta	S	Amino-transferase class IV	-	-	-	-	-	-	-	-	-	-	-	-	Aminotran_4
MHACOO_001557-T1	248742.XP_005647038.1	2.41e-237	670	KOG2449@1|root,KOG2449@2759|Eukaryota,37I7H@33090|Viridiplantae,34K5V@3041|Chlorophyta	3041|Chlorophyta	EG	Aldehyde dehydrogenase family	-	-	1.2.1.18,1.2.1.27	ko:K00140	ko00280,ko00410,ko00562,ko00640,ko01100,ko01200,map00280,map00410,map00562,map00640,map01100,map01200	M00013	R00705,R00706,R00922,R00935	RC00004,RC02723,RC02817	ko00000,ko00001,ko00002,ko01000	-	-	-	Aldedh
MHACOO_001558-T1	554065.XP_005849563.1	1.13e-17	96.3	COG1505@1|root,KOG2237@2759|Eukaryota,37J4J@33090|Viridiplantae,34P73@3041|Chlorophyta	3041|Chlorophyta	O	Prolyl oligopeptidase, N-terminal beta-propeller domain	-	-	-	-	-	-	-	-	-	-	-	-	Peptidase_S9,Peptidase_S9_N
MHACOO_001559-T1	248742.XP_005644015.1	6.87e-139	435	COG0477@1|root,KOG1330@2759|Eukaryota,37N1A@33090|Viridiplantae,34JPV@3041|Chlorophyta	33090|Viridiplantae	G	Major Facilitator Superfamily	-	-	-	-	-	-	-	-	-	-	-	-	MFS_1
MHACOO_001560-T1	248742.XP_005644018.1	3.33e-41	146	2ENAC@1|root,2SRSM@2759|Eukaryota,380HV@33090|Viridiplantae	33090|Viridiplantae	-	-	-	-	-	-	-	-	-	-	-	-	-	-	-
MHACOO_001561-T1	3067.XP_002949703.1	2.44e-30	113	COG5119@1|root,KOG3388@2759|Eukaryota,37VMS@33090|Viridiplantae,34MPZ@3041|Chlorophyta	3041|Chlorophyta	L	ParB-like nuclease domain	-	-	1.8.98.2	ko:K12260	-	-	-	-	ko00000,ko01000	-	-	-	ParBc
MHACOO_001566-T1	296587.XP_002504509.1	2.47e-31	119	COG1965@1|root,KOG3413@2759|Eukaryota,37TTH@33090|Viridiplantae,34NJ9@3041|Chlorophyta	3041|Chlorophyta	P	Frataxin-like domain	-	-	1.16.3.1	ko:K19054	ko00860,map00860	-	R00078	RC02758	ko00000,ko00001,ko01000,ko03029	-	-	-	Frataxin_Cyay
MHACOO_001567-T1	248742.XP_005644008.1	9.06e-199	587	KOG0650@1|root,KOG0650@2759|Eukaryota,37KUT@33090|Viridiplantae	33090|Viridiplantae	J	Required for maturation of ribosomal RNAs and formation of the large ribosomal subunit	BOP1	GO:0000003,GO:0000463,GO:0000470,GO:0003674,GO:0005488,GO:0005575,GO:0005622,GO:0005623,GO:0005634,GO:0005654,GO:0005730,GO:0006139,GO:0006364,GO:0006396,GO:0006725,GO:0006807,GO:0007276,GO:0008150,GO:0008152,GO:0009987,GO:0010467,GO:0016070,GO:0016072,GO:0019953,GO:0022414,GO:0022613,GO:0030684,GO:0030686,GO:0030687,GO:0031974,GO:0031981,GO:0032501,GO:0032504,GO:0032991,GO:0034470,GO:0034641,GO:…	-	ko:K14824	-	-	-	-	ko00000,ko03009	-	-	-	BOP1NT,WD40
MHACOO_001568-T1	248742.XP_005644007.1	9.24e-84	258	COG0560@1|root,KOG1615@2759|Eukaryota,37KDM@33090|Viridiplantae,34J5W@3041|Chlorophyta	3041|Chlorophyta	E	haloacid dehalogenase-like hydrolase	-	-	3.1.3.3	ko:K01079	ko00260,ko00680,ko01100,ko01120,ko01130,ko01200,ko01230,map00260,map00680,map01100,map01120,map01130,map01200,map01230	M00020	R00582	RC00017	ko00000,ko00001,ko00002,ko01000,ko01009	-	-	-	HAD,Hydrolase
MHACOO_001569-T1	248742.XP_005644006.1	1.81e-236	688	COG0296@1|root,KOG0470@2759|Eukaryota,37S5X@33090|Viridiplantae,34H0P@3041|Chlorophyta	3041|Chlorophyta	G	Glycoside hydrolase family 13 protein	ISA3	-	3.2.1.68	ko:K01214	ko00500,ko01100,ko01110,map00500,map01100,map01110	M00565	R09995,R11261	-	ko00000,ko00001,ko00002,ko01000	-	CBM48,GH13	-	Alpha-amylase,CBM_48
MHACOO_001570-T1	3075.A0A087SGQ8	2.07e-49	177	KOG2879@1|root,KOG2879@2759|Eukaryota,37INV@33090|Viridiplantae,34KJZ@3041|Chlorophyta	3041|Chlorophyta	O	Pex2 / Pex12 amino terminal region	-	-	-	ko:K06664	ko04146,map04146	-	-	-	ko00000,ko00001,ko04121	3.A.20.1	-	-	Pex2_Pex12,zf-C3HC4
MHACOO_001571-T1	3075.A0A087SK76	1.26e-42	152	COG0494@1|root,KOG3069@2759|Eukaryota,37KQH@33090|Viridiplantae,34MG9@3041|Chlorophyta	3041|Chlorophyta	L	NUDIX domain	-	-	-	ko:K17879	ko04146,map04146	-	R10747	RC00002	ko00000,ko00001,ko01000	-	-	-	NUDIX
MHACOO_001572-T1	296587.XP_002502811.1	2e-250	702	COG0362@1|root,KOG2653@2759|Eukaryota,37I0U@33090|Viridiplantae,34K1R@3041|Chlorophyta	3041|Chlorophyta	G	Catalyzes the oxidative decarboxylation of 6- phosphogluconate to ribulose 5-phosphate and CO(2), with concomitant reduction of NADP to NADPH	-	-	1.1.1.343,1.1.1.44	ko:K00033	ko00030,ko00480,ko01100,ko01110,ko01120,ko01130,ko01200,map00030,map00480,map01100,map01110,map01120,map01130,map01200	M00004,M00006	R01528,R10221	RC00001,RC00539	ko00000,ko00001,ko00002,ko01000	-	-	-	6PGD,NAD_binding_2
MHACOO_001573-T1	248742.XP_005644000.1	5.78e-32	124	COG0590@1|root,KOG1018@2759|Eukaryota,37M2H@33090|Viridiplantae,34MK8@3041|Chlorophyta	3041|Chlorophyta	F	MafB19-like deaminase	-	-	3.5.4.33	ko:K11991	-	-	R10223	RC00477	ko00000,ko01000,ko03016	-	-	-	MafB19-deam
MHACOO_001574-T1	3055.EDO97367	2.34e-51	179	28P9X@1|root,2QVX3@2759|Eukaryota,37HE3@33090|Viridiplantae,34KIV@3041|Chlorophyta	3041|Chlorophyta	S	Uncharacterized conserved protein (DUF2358)	-	-	-	-	-	-	-	-	-	-	-	-	DUF2358
MHACOO_001575-T1	554065.XP_005849881.1	1.63e-84	265	COG0158@1|root,KOG1458@2759|Eukaryota,37Y7M@33090|Viridiplantae,34JKH@3041|Chlorophyta	3041|Chlorophyta	G	Fructose-1-6-bisphosphatase, N-terminal domain	-	-	3.1.3.37	ko:K01100	ko00710,ko01100,ko01120,ko01200,map00710,map01100,map01120,map01200	M00165,M00167	R01845	RC00017	ko00000,ko00001,ko00002,ko01000	-	-	-	FBPase
MHACOO_001576-T1	554065.XP_005849696.1	5.46e-150	427	COG0330@1|root,KOG3090@2759|Eukaryota,37MNX@33090|Viridiplantae,34H39@3041|Chlorophyta	3041|Chlorophyta	O	prohibitin homologues	-	-	-	ko:K17081	-	-	-	-	ko00000,ko03029,ko04147	-	-	-	Band_7
MHACOO_001578-T1	3055.EDP03935	1.22e-09	67.8	KOG2823@1|root,KOG2823@2759|Eukaryota,37MU9@33090|Viridiplantae,34MYH@3041|Chlorophyta	3041|Chlorophyta	S	Nop53 (60S ribosomal biogenesis)	-	-	-	ko:K14840	ko05168,map05168	-	-	-	ko00000,ko00001,ko03009	-	-	-	Nop53
MHACOO_001579-T1	126957.SMAR009652-PA	9.43e-19	79.7	2E2GT@1|root,2S9QI@2759|Eukaryota,3A5PU@33154|Opisthokonta,3BSSG@33208|Metazoa,3D9PN@33213|Bilateria,42199@6656|Arthropoda	33208|Metazoa	S	Complex 1 protein (LYR family)	LYRM9	-	-	-	-	-	-	-	-	-	-	-	Complex1_LYR
MHACOO_001580-T1	248742.XP_005643988.1	7.4e-58	197	KOG1441@1|root,KOG1441@2759|Eukaryota,37VH3@33090|Viridiplantae,34HY5@3041|Chlorophyta	3041|Chlorophyta	EG	transporter	-	-	-	-	-	-	-	-	-	-	-	-	TPT
MHACOO_001581-T1	554065.XP_005849634.1	2.76e-47	164	COG0678@1|root,KOG0541@2759|Eukaryota,380HA@33090|Viridiplantae,34M7W@3041|Chlorophyta	3041|Chlorophyta	O	Redoxin	-	-	-	-	-	-	-	-	-	-	-	-	Redoxin
MHACOO_001583-T1	248742.XP_005644002.1	1.19e-260	731	COG0459@1|root,KOG0364@2759|Eukaryota,37HH5@33090|Viridiplantae,34GPS@3041|Chlorophyta	3041|Chlorophyta	O	assists the folding of proteins upon ATP hydrolysis	-	-	-	ko:K09495	-	-	-	-	ko00000,ko03036,ko03110,ko04147	-	-	-	Cpn60_TCP1
MHACOO_001586-T1	7091.BGIBMGA000596-TA	1e-17	94.7	COG5231@1|root,KOG2759@2759|Eukaryota,392WU@33154|Opisthokonta,3BAI6@33208|Metazoa,3CUVA@33213|Bilateria,41YDI@6656|Arthropoda,3SJCT@50557|Insecta,445KR@7088|Lepidoptera	33208|Metazoa	C	V-ATPase subunit H	ATP6V1H	GO:0000041,GO:0000221,GO:0000323,GO:0003674,GO:0003824,GO:0005215,GO:0005575,GO:0005622,GO:0005623,GO:0005737,GO:0005764,GO:0005765,GO:0005773,GO:0005774,GO:0005829,GO:0005886,GO:0006403,GO:0006810,GO:0006811,GO:0006812,GO:0006826,GO:0006873,GO:0006885,GO:0006897,GO:0007035,GO:0007154,GO:0007165,GO:0007166,GO:0007167,GO:0007169,GO:0007275,GO:0007568,GO:0008104,GO:0008150,GO:0008286,GO:0008324,GO:…	-	ko:K02144	ko00190,ko01100,ko04142,ko04145,ko04150,ko04721,ko05110,ko05120,ko05152,ko05323,map00190,map01100,map04142,map04145,map04150,map04721,map05110,map05120,map05152,map05323	M00160	-	-	ko00000,ko00001,ko00002	3.A.2.2	-	-	V-ATPase_H_C,V-ATPase_H_N
MHACOO_001589-T1	3055.EDP03920	4.44e-20	100	COG0665@1|root,2QQ49@2759|Eukaryota,37PR2@33090|Viridiplantae	33090|Viridiplantae	E	FAD dependent oxidoreductase	-	GO:0003674,GO:0003824,GO:0006082,GO:0006520,GO:0006522,GO:0006524,GO:0006807,GO:0008150,GO:0008152,GO:0008718,GO:0009056,GO:0009063,GO:0009078,GO:0009080,GO:0009987,GO:0016054,GO:0016491,GO:0016638,GO:0019478,GO:0019752,GO:0043436,GO:0044237,GO:0044238,GO:0044248,GO:0044281,GO:0044282,GO:0046144,GO:0046395,GO:0046416,GO:0046436,GO:0055114,GO:0055130,GO:0071704,GO:1901564,GO:1901565,GO:1901575,GO:…	-	-	-	-	-	-	-	-	-	-	DAO
MHACOO_001591-T1	134676.ACPL_7722	7.06e-08	62.8	COG0515@1|root,COG0515@2|Bacteria,2GIV0@201174|Actinobacteria,4D9IR@85008|Micromonosporales	201174|Actinobacteria	KLT	serine threonine protein kinase	-	-	2.7.11.1	ko:K12132	-	-	-	-	ko00000,ko01000,ko01001	-	-	-	Pkinase
MHACOO_001594-T1	248742.XP_005644040.1	2e-62	213	COG0382@1|root,2R0I3@2759|Eukaryota,37KT1@33090|Viridiplantae,34IZX@3041|Chlorophyta	3041|Chlorophyta	H	UbiA prenyltransferase family	-	-	2.5.1.115,2.5.1.116	ko:K09833	ko00130,ko01100,ko01110,map00130,map01100,map01110	M00112	R07500,R10708	RC01840,RC02895	ko00000,ko00001,ko00002,ko01000,ko01006	-	-	-	UbiA
MHACOO_001595-T1	554065.XP_005847665.1	1.09e-78	248	COG2119@1|root,KOG2881@2759|Eukaryota,37J8U@33090|Viridiplantae,34JHX@3041|Chlorophyta	3041|Chlorophyta	S	Uncharacterized protein family UPF0016	-	-	-	-	-	-	-	-	-	-	-	-	UPF0016
MHACOO_001596-T1	3055.EDP06886	5.36e-41	147	2C5W0@1|root,2S13Q@2759|Eukaryota,37VMA@33090|Viridiplantae,34N12@3041|Chlorophyta	3041|Chlorophyta	J	Plastid and cyanobacterial ribosomal protein (PSRP-3 / Ycf65)	-	-	-	ko:K19032	-	-	-	-	br01610,ko00000,ko03011	-	-	-	PSRP-3_Ycf65
MHACOO_001597-T1	3055.EDO96653	1.8e-60	203	KOG0759@1|root,KOG0753@2759|Eukaryota,37IF7@33090|Viridiplantae,34K55@3041|Chlorophyta	3041|Chlorophyta	C	Belongs to the mitochondrial carrier (TC 2.A.29) family	-	-	-	ko:K13577,ko:K15103	ko04964,map04964	-	-	-	ko00000,ko00001,ko02000	2.A.29.2.2,2.A.29.2.3,2.A.29.2.7,2.A.29.3.3,2.A.29.3.4,2.A.29.3.5	-	-	Mito_carr
MHACOO_001599-T1	4641.GSMUA_Achr3P02290_001	6.71e-09	61.2	KOG0800@1|root,KOG0800@2759|Eukaryota,37SBE@33090|Viridiplantae,3GE31@35493|Streptophyta	35493|Streptophyta	O	E3 ubiquitin-protein ligase	-	-	-	-	-	-	-	-	-	-	-	-	zf-RING_2,zf-rbx1
MHACOO_001601-T1	3055.EDO99342	3.68e-11	68.9	COG5125@1|root,KOG2866@2759|Eukaryota	2759|Eukaryota	O	DNA repair	-	GO:0000793,GO:0005575,GO:0005622,GO:0005623,GO:0005634,GO:0005694,GO:0006139,GO:0006259,GO:0006281,GO:0006725,GO:0006807,GO:0006950,GO:0006974,GO:0008150,GO:0008152,GO:0009987,GO:0030915,GO:0032991,GO:0033554,GO:0034641,GO:0043170,GO:0043226,GO:0043227,GO:0043228,GO:0043229,GO:0043231,GO:0043232,GO:0044237,GO:0044238,GO:0044260,GO:0044422,GO:0044424,GO:0044427,GO:0044446,GO:0044464,GO:0046483,GO:…	-	-	-	-	-	-	-	-	-	-	Nse4_C
MHACOO_001602-T1	204773.HEAR1573	2.04e-11	68.6	COG3049@1|root,COG3049@2|Bacteria,1MWPQ@1224|Proteobacteria,2VI7Z@28216|Betaproteobacteria	28216|Betaproteobacteria	M	Choloylglycine hydrolase	cbh	-	3.5.1.24	ko:K01442	ko00120,ko00121,ko01100,map00120,map00121,map01100	-	R02797,R03975,R03977,R04486,R04487,R05835	RC00090,RC00096	ko00000,ko00001,ko01000	-	-	-	CBAH
MHACOO_001603-T1	248742.XP_005646996.1	2.07e-209	620	COG0366@1|root,KOG1217@1|root,KOG0471@2759|Eukaryota,KOG1217@2759|Eukaryota,37PQW@33090|Viridiplantae,34H4I@3041|Chlorophyta	3041|Chlorophyta	G	Alpha-amylase C-terminal beta-sheet domain	AMY4	-	3.2.1.1	ko:K01176	ko00500,ko01100,ko04973,map00500,map01100,map04973	-	R02108,R02112,R11262	-	ko00000,ko00001,ko01000	-	GH13	-	Alpha-amyl_C2,Alpha-amylase
MHACOO_001604-T1	3075.A0A087SDV6	3.14e-127	395	COG3044@1|root,2QT9W@2759|Eukaryota,37Z8Y@33090|Viridiplantae,34JC7@3041|Chlorophyta	3041|Chlorophyta	S	Predicted ATPase of the ABC class	-	-	-	-	-	-	-	-	-	-	-	-	ABC_ATPase
MHACOO_001606-T1	38727.Pavir.J14811.1.p	2.28e-22	103	KOG2361@1|root,KOG2361@2759|Eukaryota,37M7B@33090|Viridiplantae,3GAU5@35493|Streptophyta,3KMY0@4447|Liliopsida,3I5JX@38820|Poales	35493|Streptophyta	S	Lysine methyltransferase	-	-	-	ko:K00599	-	-	R02671,R02912,R03955,R04939	RC00003,RC00113,RC00392,RC01244	ko00000,ko01000	-	-	-	Methyltransf_12,Methyltransf_16,Methyltransf_23,Methyltransf_25
MHACOO_001608-T1	3075.A0A087SKM6	1.19e-40	147	KOG2551@1|root,KOG2551@2759|Eukaryota	2759|Eukaryota	O	polyketide biosynthetic process	-	-	-	-	-	-	-	-	-	-	-	-	FSH1
[truncated: 3,632 more rows]

## Sheet: supplementaryTable2
Supplemantary Table 2. The more abundant proteins in LRG annotaed with K number
Protein ID	K number	Name	Log2 Fold Change
MHACOO_006048-T1	K02889	RP-L21e, RPL21; large subunit ribosomal protein L21e	6.01089
MHACOO_000151-T1	K19788	OLA1; obg-like ATPase 1	4.10091
MHACOO_006988-T1	K19355	MAN; mannan endo-1,4-beta-mannosidase [EC:3.2.1.78]	3.74092
MHACOO_000122-T1	K01880	GARS, glyS1; glycyl-tRNA synthetase [EC:6.1.1.14]	3.57169
MHACOO_006132-T1	K03116	tatA; sec-independent protein translocase protein TatA	3.36516
MHACOO_000003-T1	K10408	DNAH; dynein axonemal heavy chain	3.31358
MHACOO_006313-T1	K19355	MAN; mannan endo-1,4-beta-mannosidase [EC:3.2.1.78]	3.23815
MHACOO_006997-T1	K01192	MANBA, manB; beta-mannosidase [EC:3.2.1.25]	3.20196
MHACOO_003434-T1	K02974	RP-S24e, RPS24; small subunit ribosomal protein S24e	2.9604
[truncated: 124 more rows]

## Sheet: supplementaryTable3
Supplemantary Table 3. The less abundant proteins in LRG annotaed with K number
[truncated: 52 more rows]
